# Supplementary material for: TCR Sequencing in Mouse Models of Allorecognition Unveils the Features of Directly and Indirectly Activated Clonotypes
Source: Int J Mol Sci. 2023 Jul 28;24(15):12075. doi: 10.3390/ijms241512075 (PMC10418307; doi:10.3390/ijms241512075)
Supplement: Supplementary file 1 [file ijms-24-12075-s001.zip]

Archive with 5 entries (5 files):
- Supplementary data 1(repertoires).xlsx
- Supplementary data 2(motifs).xlsx
- Supplementary data 3(alloreactive clonotypes).xlsx
- Supplementary data 4 (db_annotation).xlsx
- Supplementary_Material.pdf
