# Supplementary material for: TCR Sequencing in Mouse Models of Allorecognition Unveils the Features of Directly and Indirectly Activated Clonotypes
Source: Int J Mol Sci. 2023 Jul 28;24(15):12075. doi: 10.3390/ijms241512075 (PMC10418307; doi:10.3390/ijms241512075)
Supplement: Supplementary file 1 [file ijms-24-12075-s001.zip › Supplementary data 1(repertoires).xlsx]

## Sheet: repertoires
	SampleName	Reads count	Clonotype number	Reads per clonotype
1	Ba-L-05	99178	7701	12.8786
2	Ba-L-09	88457	4366	20.2604
3	Ba-L-12	89283	5740	15.5545
4	Ba-L-13	73950	3179	23.262
5	BaLBa-05	96117	6663	14.4255
6	BaLBa-07	114686	13304	8.62041
7	BaLBa-09	71688	2465	29.0824
8	BaLBa-12	86899	6233	13.9418
9	BaLBl-05	95730	10855	8.81898
10	BaLBl-07	120564	12696	9.49622
11	BaLBl-09	83491	11023	7.57425
12	BaLBl-10	84750	8206	10.3278
13	BaLBl-12	86649	5532	15.6632
14	BaLHum-05	85725	4860	17.6389
15	BaLHum-07	57285	1655	34.6133
16	BaLHum-09	85766	4591	18.6813
17	BaLHum-10	90930	6846	13.2822
18	Bl-L-05	98850	8788	11.2483
19	Bl-L-07	100442	11084	9.06189
20	Bl-L-10	105427	5704	18.483
21	Bl-L-12	98499	8071	12.2041
22	Bl-L-13	114933	8725	13.1728
23	BlLBl-05	91761	8815	10.4096
24	BlLBl-07	97812	10115	9.67
25	BlLBl-10	78641	2810	27.9861
26	BlLBl-12	105785	6261	16.8959
27	BlLBl-13	105898	5950	17.798
28	int-05	51143	24126	2.11983
29	int-06	47938	23579	2.03308
30	int-09	50136	25404	1.97355
31	trans-01	43482	21822	1.99258
32	trans-02	52334	25786	2.02955
33	trans-03	45671	23258	1.96367
34	trans-04	55045	26772	2.05607
35	VacBl-01	62643	29349	2.13442
36	VacBl-02	65685	30614	2.14559
37	VacBl-03	58924	25996	2.26666
38	VacBl-04	57087	26713	2.13705
39	VacBl-05	59977	24922	2.40659
40	VacDC-01	56545	22984	2.46019
41	VacDC-02	56615	25259	2.24138
42	VacDC-03	56506	23821	2.37211
43	VacDC-04	57553	24845	2.31648
44	VacDC-05	46050	23039	1.99878
45	VacHum-01	59281	25718	2.30504
46	VacHum-03	59751	28630	2.08701
47	VacHum-04	50516	22751	2.22039
48	VacHum-05	56168	23219	2.41905
