# Supplementary material for: TCR Sequencing in Mouse Models of Allorecognition Unveils the Features of Directly and Indirectly Activated Clonotypes
Source: Int J Mol Sci. 2023 Jul 28;24(15):12075. doi: 10.3390/ijms241512075 (PMC10418307; doi:10.3390/ijms241512075)
Supplement: Supplementary file 1 [file ijms-24-12075-s001.zip › Supplementary data 2(motifs).xlsx]

## Sheet: direct_motifs
	directly alloreactive clonotypes patterns			indirectly alloreactive clonotypes patterns			unstimulated alloreactive clonotypes patterns	. (dot) - any amino acid
1	.DNSGNT		1	.AGTGGYE		1	.DNSGNT
2	.DRVGNT		2	.DAGNT		2	.DNYE
3	.DSSGNT		3	.DEDT		3	.DSAET
4	.DWGGAET		4	.DGSAET		4	.DSSAET
5	.DWGSSYE		5	.DNSAET		5	.GVNQDT
6	.GQGNTGQ		6	.DNTE		6	.PGTTNER
7	.GQYE		7	.DNYE		7	.QGANTE
8	.GTANTE		8	.DNYNSP		8	.QGSQNT
9	.GTNSGNT		9	.DRANSD		9	AYNS
10	.LGGAET		10	.DRGAET		10	GPER
11	.QGAGNT		11	.DRGANTE		11	HRDW
12	.QGANTE		12	.DRSQNT		12	LPGT
13	.SAET		13	.DRVE		13	MGQG
14	GD.E		14	.DRVGNT		14	QGDN
15	GD.GGQNT		15	.DSSGNT		15	R.NSGNT
16	GD.GQNT		16	.DSSYE		16	R.NTGQ
17	GDA.NSD		17	.DTGQ		17	R.SAET
18	GTNN		18	.DWGASQNT		18	R.SSAET
19	IGNS		19	.DWGGSYE		19	R.SYE
20	LQVS		20	.DWGGYAE		20	RD.SAET
21	PNSG		21	.DWGYAE		21	RD.SNER
22	QDSS		22	.ETDSGNT		22	RD.YAE
23	QNQA		23	.GGYAE		23	RGQ.YAE
24	R.GSAET		24	.GQANTE		24	RGT.NER
25	R.NTGQ		25	.GQGNTE		25	RQ.ANSD
26	R.SAET		26	.GQNSD		26	RTG.SGNT
27	R.TSQNT		27	.GQNYAE		27	S.AET
28	RD.ANTE		28	.GQYE		28	S.AGSGNT
29	RD.NER		29	.GQYNSP		29	S.DNYE
30	RD.SAET		30	.GSAET		30	S.DRDSD
31	RD.SGNT		31	.GSGNT		31	S.DRGDT
32	RG.NYAE		32	.GTANSD		32	S.DRGPGNT
33	RQG.GNT		33	.GTANTE		33	S.DSQNT
34	RT.SGNT		34	.GTGGYE		34	S.DSSGNT
35	S.AET		35	.GTTNTE		35	S.ENT
36	S.AGSSYE		36	.HNSGNT		36	S.GAET
37	S.ANSGNT		37	.LGGAET		37	S.GDQDT
38	S.ANTE		38	.LNTGQ		38	S.GGAET
39	S.DRAGNT		39	.PGQGQDT		39	S.GGSSYE
40	S.DSAET		40	.PGQQDT		40	S.GGSYE
41	S.DSQNT		41	.QGDSD		41	S.GGYAE
42	S.DSSGNT		42	.QGQNT		42	S.GLGGAET
43	S.DSSYE		43	.QQDT		43	S.GNSGNT
44	S.DSYE		44	.RDSSYE		44	S.GQGNER
45	S.DWGEDT		45	.RQGANTGQ		45	S.GQGTNER
46	S.DWGGYE		46	.SAET		46	S.GQISNER
47	S.DWGNTGQ		47	.TANTE		47	S.GQNTE
48	S.DWGNYAE		48	.TGSAET		48	S.GSQNT
49	S.EDT		49	.TGTGGYE		49	S.GSSYE
50	S.GAET		50	.TTNSD		50	S.GTGGYE
51	S.GANTE		51	.VSAET		51	S.GTISNER
52	S.GDQDT		52	G.ANTE		52	S.KDT
53	S.GGAET		53	G.GTNSGNT		53	S.LGGYAE
54	S.GGANTGQ		54	G.NT		54	S.LGYE
55	S.GGGAET		55	G.TDSGNT		55	S.NNQDT
56	S.GGNTGQ		56	G.YE		56	S.QANTE
57	S.GGQNT		57	GD.DT		57	S.QANTGQ
58	S.GGSAET		58	GD.GGADT		58	S.QDT
59	S.GGSGNT		59	GD.GGSYE		59	S.QGANTE
60	S.GGSQNT		60	GD.SQNT		60	S.QGQDT
61	S.GGSSYE		61	GDA.GGAET		61	S.QGSNER
62	S.GGYE		62	GDA.QNT		62	S.QGYE
63	S.GNQDT		63	GDA.YE		63	S.QGYNSP
64	S.GNSD		64	GDW.QDT		64	S.QSAET
65	S.GNTE		65	GDWG.SYE		65	S.RDNNQA
66	S.GQNQA		66	GDWGGA.T		66	S.RGNTE
67	S.GQNSD		67	GG.ANTE		67	S.SAET
68	S.GQNTE		68	GG.YE		68	S.SGNT
69	S.GQNTGQ		69	GGQ.NTE		69	S.SSYE
70	S.GQNYAE		70	GGT.SGNT		70	S.TANSD
71	S.GQYE		71	GT.NSD		71	S.TENT
72	S.GSAET		72	LWGG		72	S.TGGAE
73	S.GSGNT		73	R.DSGNT		73	S.TGGGAE
74	S.GSQNT		74	R.GANSD		74	S.TGGYE
75	S.GSSYE		75	R.GGAET		75	S.VAE
76	S.GTGDGNT		76	R.GSAET		76	SA.GGYE
77	S.GTGGYE		77	R.GTGGYE		77	SA.GNYAE
78	S.GTGNER		78	R.GTGYE		78	SAGQ.SNER
79	S.GTNTE		79	R.ISNER		79	SD.AET
80	S.GTTNTE		80	R.NSGNT		80	SD.GNYAE
81	S.GVQDT		81	R.QDT		81	SD.NSGNT
82	S.GVSNER		82	R.TASAET		82	SDD.YE
83	S.GYAE		83	R.TNSD		83	SDRG.YAE
84	S.GYE		84	R.TSQNT		84	SG.AET
85	S.LGGQDT		85	RD.ANTE		85	SG.LSNER
86	S.LGGRE		86	RD.NER		86	SG.SYE
87	S.LGSSYE		87	RD.NYAE		87	SGT.SNER
88	S.LGYE		88	RD.SAET		88	SH.YE
89	S.NER		89	RD.SGNT		89	SHRD
90	S.NQDT		90	RD.SQNT		90	SILG
91	S.NSGNT		91	RD.SYE		91	SIRG
92	S.NTGQ		92	RDR.GNT		92	SIRT
93	S.QANTE		93	RDR.NER		93	SL.ANTE
94	S.QDT		94	RDRG.GNT		94	SL.DT
95	S.QGAGNT		95	RDTN		95	SL.GGE
96	S.QGANSD		96	RDWG.YAE		96	SL.GTSAET
97	S.QGNTE		97	RG.ASAET		97	SL.GYE
98	S.QGNTGQ		98	RG.NYAE		98	SL.SAET
99	S.QGTNER		99	RG.TNER		99	SLAG.SAET
100	S.QGYE		100	RG.YE		100	SLD.YE
101	S.QISNER		101	RGQ.NER		101	SLG.QDT
102	S.QNSGNT		102	RGQ.NTE		102	SLG.SYE
103	S.QNT		103	RGT.SNER		103	SLGG.QDT
104	S.QNTE		104	RGTGG.E		104	SLGG.YE
105	S.QSQNT		105	RQGANS.		105	SLQ.SGNT
106	S.QSSYE		106	RT.NTE		106	SLVR.SYE
107	S.QVSNER		107	RT.SAET		107	SP.GSSYE
108	S.QYE		108	RT.SNER		108	SP.SSGNT
109	S.RDT		109	RT.SQNT		109	SQAT
110	S.RDWGYE		110	RTG.AET		110	SQDWG.QDT
111	S.RGDTE		111	RV.DT		111	SQG.ISNER
112	S.RGQDT		112	S.AGNQDT		112	SQG.NQA
113	S.RVSNER		113	S.AGNT		113	SQG.NTE
114	S.SAET		114	S.ANTE		114	SR.GYE
115	S.SQNT		115	S.DNSGNT		115	SR.NQDT
116	S.SSQNT		116	S.DNYAE		116	SRG.QDT
117	S.SSYE		117	S.DNYE		117	T.GSQNT
118	S.SYE		118	S.DRDE		118	WDNS
119	S.TANSD		119	S.DRGQDT
120	S.TANTE		120	S.DRGQNT
121	S.TENT		121	S.DRYE
122	S.TGEDT		122	S.DSAET
123	S.TGGYE		123	S.DSGNT
124	S.TGNER		124	S.DSQNT
125	S.TGQ		125	S.DSSGNT
126	S.TGSAET		126	S.DSSQNT
127	S.TGSQNT		127	S.DSSYE
128	S.TISNER		128	S.DSSYNSP
129	S.TVSNER		129	S.DSYE
130	S.WGSSYE		130	S.DSYNSP
131	SA.GYE		131	S.DWGASQNT
132	SA.NNQA		132	S.DWGEDT
133	SA.SQNT		133	S.DWGGQDT
134	SAGTG.AE		134	S.DWGGSAET
135	SD.GGSYE		135	S.DWGSSYE
136	SD.GNTGQ		136	S.DWGYE
137	SD.GYE		137	S.GAET
138	SD.NER		138	S.GANTE
139	SD.NSGNT		139	S.GASAET
140	SD.SAET		140	S.GDSGNT
141	SD.YE		141	S.GDT
142	SDQN		142	S.GGAET
143	SDR.GNT		143	S.GGARAET
144	SG.ANSD		144	S.GGE
145	SG.ANTE		145	S.GGGQDT
146	SG.GAET		146	S.GGNTGQ
147	SG.GNT		147	S.GGPNER
148	SG.GNTGQ		148	S.GGQDT
149	SG.VSNER		149	S.GGQNT
150	SG.YE		150	S.GGSAET
151	SGG.AET		151	S.GGSGNT
152	SGQ.NSD		152	S.GGSNER
153	SGQ.NTGQ		153	S.GGSQNT
154	SGT.NSD		154	S.GGSSAET
155	SGT.NTE		155	S.GGSSYE
156	SGT.SNER		156	S.GHSNER
157	SI.ANTE		157	S.GLGGNYAE
158	SI.GNTE		158	S.GNQDT
159	SI.NSGNT		159	S.GNSD
160	SI.SQNT		160	S.GNTE
161	SI.YE		161	S.GNTGQ
162	SIAG		162	S.GQFSNER
163	SIG.NTE		163	S.GQNT
164	SIGA		164	S.GQNTE
165	SIGG		165	S.GQNTGQ
166	SIGN		166	S.GQQNT
167	SIGQ		167	S.GQSGNT
168	SIPN		168	S.GQYE
169	SIRG		169	S.GSAET
170	SIRT		170	S.GSGNT
171	SITG		171	S.GSQNT
172	SL.ANTE		172	S.GSSYE
173	SL.DT		173	S.GTASAET
174	SL.GAET		174	S.GTGGDT
175	SL.GANTGQ		175	S.GTGGSQNT
176	SL.GGAET		176	S.GTGGYAE
177	SL.GGE		177	S.GTGGYE
178	SL.GGQDT		178	S.GTGNT
179	SL.GGQNT		179	S.GTGQDT
180	SL.GSQNT		180	S.GTGYAE
181	SL.GSSYE		181	S.GTNER
182	SL.GSYE		182	S.GTQNT
183	SL.GYE		183	S.GTSNER
184	SL.ISNER		184	S.GTTNTE
185	SL.NSD		185	S.GTTNTGQ
186	SL.QDT		186	S.GVQDT
187	SL.SAET		187	S.GYE
188	SL.SNER		188	S.KYE
189	SL.SQNT		189	S.LGSQNT
190	SL.SSAET		190	S.LGSSYE
191	SL.TSAET		191	S.NSGNT
192	SL.VNQDT		192	S.NTE
193	SL.VSNER		193	S.NTGQ
194	SL.YE		194	S.NYAE
195	SLD.YE		195	S.PANTE
196	SLG.GNT		196	S.PGQGNTGQ
197	SLG.NTE		197	S.QANTE
198	SLG.NYAE		198	S.QDT
199	SLG.QDT		199	S.QGANSD
200	SLG.SAET		200	S.QGANTGQ
201	SLG.SGNT		201	S.QGNSD
202	SLG.SQNT		202	S.QGNTE
203	SLG.SYE		203	S.QGNTGQ
204	SLG.YE		204	S.QGSGNT
205	SLGG.AET		205	S.QGYE
206	SLGG.E		206	S.QNER
207	SLGG.QNT		207	S.QNT
208	SLGG.YE		208	S.QNTE
209	SLGGS.NT		209	S.QYE
210	SLGGSQ.T		210	S.RDSGNT
211	SLQ.SNER		211	S.RDWGYE
212	SP.TSAET		212	S.RGISNER
213	SQ.ANTE		213	S.RGQDT
214	SQ.GAET		214	S.RGYNSP
215	SQ.GE		215	S.RISNER
216	SQ.GGGAET		216	S.RVQNT
217	SQ.GGSAET		217	S.RYE
218	SQ.GNTE		218	S.SAET
219	SQ.GTSAET		219	S.SGNT
220	SQ.SGNT		220	S.SQNT
221	SQDWG.DT		221	S.SSQNT
222	SQDWG.YE		222	S.SSYE
223	SR.GGYE		223	S.SYE
224	SR.GSSYE		224	S.TANSD
225	SR.NSD		225	S.TANTE
226	SR.NTE		226	S.TGDE
227	SR.SNER		227	S.TGEDT
228	SRDWG.AE		228	S.TGGNSP
229	SRDWGG.E		229	S.TGGNYAE
230	SRG.QDT		230	S.TGGQDT
231	SRTG.YE		231	S.TGGQNT
232	SS.NQDT		232	S.TGGSAET
			233	S.TGGSGNT
			234	S.TGGSYE
			235	S.TGGYAE
			236	S.TGGYE
			237	S.TGISNER
			238	S.TGNQDT
			239	S.TGNTGQ
			240	S.TGQ
			241	S.TGVYAE
			242	S.TGYE
			243	S.TPNTE
			244	S.TTNSD
			245	S.TVNQDT
			246	S.WGGNYAE
			247	S.WGGYAE
			248	S.YAE
			249	SA.DT
			250	SA.GQDT
			251	SA.GSQNT
			252	SA.SGNT
			253	SADS.NT
			254	SAG.SAET
			255	SAG.T
			256	SAGT.NSD
			257	SAGTG.DT
			258	SD.ANSD
			259	SD.DT
			260	SD.GDT
			261	SD.GGSYE
			262	SD.GGYAE
			263	SD.GGYE
			264	SD.GNQDT
			265	SD.GNSP
			266	SD.GNT
			267	SD.GNTGQ
			268	SD.GRGAET
			269	SD.GSQNT
			270	SD.GTSAET
			271	SD.GYAE
			272	SD.NER
			273	SD.NSGNT
			274	SD.NT
			275	SD.NTE
			276	SD.SAET
			277	SD.SQNT
			278	SD.SYE
			279	SD.YE
			280	SD.YNSP
			281	SDA.ER
			282	SDA.GYE
			283	SDA.NQDT
			284	SDA.NSP
			285	SDA.TSAET
			286	SDAG.YE
			287	SDN.E
			288	SDQ.T
			289	SDR.GNT
			290	SDR.ISNER
			291	SDR.QNT
			292	SDR.YNSP
			293	SDRG.NT
			294	SDRV.NT
			295	SDSS.NT
			296	SDV.SGNT
			297	SE.NTE
			298	SEG.NTGQ
			299	SER.NT
			300	SFG.ET
			301	SG.ANTE
			302	SG.ANTGQ
			303	SG.ASQNT
			304	SG.GEDT
			305	SG.GNSD
			306	SG.ISNER
			307	SG.NQDT
			308	SG.SQNT
			309	SG.SSGNT
			310	SG.SYNSP
			311	SG.YE
			312	SGD.YE
			313	SGG.QNT
			314	SGG.SQNT
			315	SGQ.E
			316	SGQ.NNQA
			317	SGQ.NTE
			318	SGQY
			319	SGT.NSD
			320	SGT.NTE
			321	SGT.NTGQ
			322	SGT.QNT
			323	SGT.SAET
			324	SGT.SGNT
			325	SGT.SQNT
			326	SGT.YE
			327	SGTG.DT
			328	SGTG.NSP
			329	SGTG.NT
			330	SI.ANTE
			331	SI.ASAET
			332	SI.GGQNT
			333	SI.GQNT
			334	SI.YE
			335	SIG.SGNT
			336	SIGG
			337	SL.AET
			338	SL.DSGNT
			339	SL.DT
			340	SL.GANTGQ
			341	SL.GGAET
			342	SL.GGNQDT
			343	SL.GGNYAE
			344	SL.GGQDT
			345	SL.GGQNT
			346	SL.GGYAE
			347	SL.GGYE
			348	SL.GISNER
			349	SL.GNQDT
			350	SL.GNSD
			351	SL.GNTGQ
			352	SL.GQDT
			353	SL.GSQNT
			354	SL.GSSYE
			355	SL.GYE
			356	SL.NSD
			357	SL.QNT
			358	SL.SD
			359	SL.SGNT
			360	SL.SQNT
			361	SLE.NTGQ
			362	SLG.GNT
			363	SLG.NTE
			364	SLG.QDT
			365	SLG.QNT
			366	SLG.SAET
			367	SLG.SGNT
			368	SLG.SNER
			369	SLG.TNTE
			370	SLGG.AE
			371	SLGG.DT
			372	SLGG.NT
			373	SLGG.NTE
			374	SLGG.SAET
			375	SLGG.SYE
			376	SLGG.TGQ
			377	SLGGQ.T
			378	SLGGR.E
			379	SLGGRD.
			380	SLGQ.NER
			381	SLGS.NT
			382	SLGSQ.T
			383	SLGTG.DT
			384	SLGTQ.T
			385	SLR.SGNT
			386	SLTG.QDT
			387	SLTG.SNER
			388	SLTGG.E
			389	SLTGG.YE
			390	SLTGGQ.T
			391	SLWG.AET
			392	SLWG.YAE
			393	SP.GYE
			394	SP.NSGNT
			395	SP.TGGYAE
			396	SPDWVQ.T
			397	SPG.QNT
			398	SPG.SNER
			399	SPGG.NER
			400	SPGLG.E
			401	SPGLGG.ET
			402	SPGQ.QDT
			403	SPGT.NER
			404	SPGT.NTGQ
			405	SPQ.TE
			406	SQ.DT
			407	SQ.GASAET
			408	SQ.GE
			409	SQ.GGGAET
			410	SQ.GGRAET
			411	SQ.GNQDT
			412	SQ.GNTE
			413	SQ.GSAET
			414	SQ.GVNQDT
			415	SQ.GYE
			416	SQ.SGNT
			417	SQ.WGEDT
			418	SQ.YE
			419	SQAG.GAET
			420	SQD.DWGYE
			421	SQD.GDQDT
			422	SQD.GGDT
			423	SQD.GNYAE
			424	SQD.GQNT
			425	SQD.GSSYE
			426	SQD.GYE
			427	SQD.NER
			428	SQD.NQDT
			429	SQD.NTE
			430	SQD.SQNT
			431	SQD.SYNSP
			432	SQD.YE
			433	SQDRG.NER
			434	SQDWG.DT
			435	SQDWG.NT
			436	SQDWG.QDT
			437	SQDWGE.T
			438	SQDWGG.DT
			439	SQDWGG.NT
			440	SQDWGGA.T
			441	SQE.E
			442	SQEGG.AET
			443	SQG.ASAET
			444	SQG.E
			445	SQG.FSNER
			446	SQG.NTE
			447	SQG.QDT
			448	SQG.SD
			449	SQG.VSNER
			450	SQGQ.NT
			451	SQGT.SAET
			452	SQQG.TE
			453	SR.GANTGQ
			454	SR.GSGNT
			455	SR.GYE
			456	SR.NER
			457	SR.NQDT
			458	SR.NTE
			459	SR.NYAE
			460	SR.SNER
			461	SR.SNTE
			462	SR.SQNT
			463	SR.YE
			464	SRD.GYE
			465	SRD.QDT
			466	SRD.QNT
			467	SRD.SGNT
			468	SRD.SYE
			469	SRD.YAE
			470	SRDR.DT
			471	SRDR.YE
			472	SRDRG.E
			473	SRDRGQ.T
			474	SRDWG.E
			475	SRDWG.SQNT
			476	SRDWG.YE
			477	SRDWGD.E
			478	SRG.E
			479	SRG.NER
			480	SRGT.NTE
			481	SRQ.NTE
			482	SRQG.GNT
			483	SRQG.T
			484	SRT.NSD
			485	SRT.YE
			486	SRTG.E
			487	SRTG.QDT
			488	SRTG.SAET
			489	SRTGGQ.T
			490	SY.VSNER
			491	SYR.SNER
			492	SYWG.DT
			493	TG.YAE
