# Supplementary material for: TCR Sequencing in Mouse Models of Allorecognition Unveils the Features of Directly and Indirectly Activated Clonotypes
Source: Int J Mol Sci. 2023 Jul 28;24(15):12075. doi: 10.3390/ijms241512075 (PMC10418307; doi:10.3390/ijms241512075)
Supplement: Supplementary file 1 [file ijms-24-12075-s001.zip › Supplementary data 3(alloreactive clonotypes).xlsx]

## Sheet: Directly alloreactive clonotype
	CDR3.nt	CDR3.aa	V.name	D.name	J.name
1	TGTGCCAGCAGAGCCGGGACTGGGGGTTATGAACAGTACTTC	CASRAGTGGYEQYF	TRBV13-1	TRBD2*00(65)	TRBJ2-7*00(215)
2	TGTGCCAGCGGCGCCGGGACTGGGGGGTATGAACAGTACTTC	CASGAGTGGYEQYF	TRBV13-2	TRBD2*00(70)	TRBJ2-7*00(215)
3	TGTGCCAGCGGGGCCGGGACTGGGGGTTATGAACAGTACTTC	CASGAGTGGYEQYF	TRBV13-2	TRBD2*00(65)	TRBJ2-7*00(215)
4	TGTGCCAGCGGTGCGGGGACAGGGGGCTATGAACAGTACTTC	CASGAGTGGYEQYF	TRBV13-2	TRBD1*00(55)	TRBJ2-7*00(220)
5	TGTGCCAGCGGTGCCGGGACTGGGGGGTATGAACAGTACTTC	CASGAGTGGYEQYF	TRBV13-2	TRBD2*00(70)	TRBJ2-7*00(215)
6	TGTGCCAGCGGTGATGCTGGAAATACGCTCTATTTT	CASGDAGNTLYF	TRBV13-2	NA	TRBJ1-3*00(244, 9)
7	TGTGCCAGCAGTGATGCCGGAAATACGCTCTATTTT	CASSDAGNTLYF	TRBV13-3	NA	TRBJ1-3*00(230)
8	TGTGCCAGCAGTGATGCTGGGAATACGCTGTATTTT	CASSDAGNTLYF	TRBV13-1	NA	TRBJ2-3*00(203)
9	TGTGCCAGCAGTGATGCTGGAAATACGCTCTATTTT	CASSDAGNTLYF	TRBV13-1	NA	TRBJ1-3*00(240)
10	TGTGCCAGCGGTGATGAAGACACCCAGTACTTT	CASGDEDTQYF	TRBV13-2	NA	TRBJ2-5*00(224)
11	TGTGCCAGCGGTGATGAAGACACCCAGTACTTT	CASGDEDTQYF	TRBV13-2	NA	TRBJ2-5*00(224, 3)
12	TGTGCCAGCGGTGATGAAGACACCCAGTACTTT	CASGDEDTQYF	TRBV13-2	NA	TRBJ2-5*00(225)
13	TGTGCCAGCAGTGATGAAGACACCCAGTACTTT	CASSDEDTQYF	TRBV13-1	NA	TRBJ2-5*00(223, 7)
14	TGTGGTGCTAGGGATGGTAGTGCAGAAACGCTGTATTTT	CGARDGSAETLYF	TRBV20	NA	TRBJ2-3*00(248, 7)
15	TGTGCCAGCAGTGATGGGAGTGCAGAAACGCTGTATTTT	CASSDGSAETLYF	TRBV13-1	NA	TRBJ2-3*00(243, 9)
16	TGTGCCAGCAGTGACGGGAGTGCAGAAACGCTGTATTTT	CASSDGSAETLYF	TRBV13-3	NA	TRBJ2-3*00(245)
17	TGTGGTGCTAGGGACGGTAGTGCAGAAACGCTGTATTTT	CGARDGSAETLYF	TRBV20	NA	TRBJ2-3*00(250)
18	TGTGCCAGCAGTGATGGGAGTGCAGAAACGCTGTATTTT	CASSDGSAETLYF	TRBV13-3	NA	TRBJ2-3*00(245)
19	TGTGCCAGCAGCCGGGACAATAGTGCAGAAACGCTGTATTTT	CASSRDNSAETLYF	TRBV5	NA	TRBJ2-3*00(250, 5)
20	TGTGCCAGCAGTGACAATAGTGCAGAAACGCTGTATTTT	CASSDNSAETLYF	TRBV13-3	NA	TRBJ2-3*00(251)
21	TGTGCCAGCAGCCGGGACAATAGTGCAGAAACGCTGTATTTT	CASSRDNSAETLYF	TRBV19	TRBD1*00(30), TRBD2*00(30)	TRBJ2-3*00(249, 7)
22	TGTGCCAGCAGGGACAATAGTGCAGAAACGCTGTATTTT	CASRDNSAETLYF	TRBV13-1	NA	TRBJ2-3*00(251)
23	TGTGCCAGCAGTGATAACAGTGCAGAAACGCTGTATTTT	CASSDNSAETLYF	TRBV13-1	NA	TRBJ2-3*00(245)
24	TGTGGTGCTAGGGACAATAGTGCAGAAACGCTGTATTTT	CGARDNSAETLYF	TRBV20	NA	TRBJ2-3*00(249, 8)
25	TGTGGTGCTAGGGACAATAGTGCAGAAACGCTGTATTTT	CGARDNSAETLYF	TRBV20	NA	TRBJ2-3*00(246, 3)
26	TGTGGTGCCCGGGACAATAGTGCAGAAACGCTGTATTTT	CGARDNSAETLYF	TRBV20	NA	TRBJ2-3*00(251)
27	TGTGGTGCTAGGGACAATAGTGCAGAAACGCTGTATTTT	CGARDNSAETLYF	TRBV20	NA	TRBJ2-3*00(251)
28	TGTGCCAGCGGGGACAACACAGAAGTCTTCTTT	CASGDNTEVFF	TRBV13-2	NA	TRBJ1-1*00(229, 6)
29	TGTGCCAGCAGTGACAACACAGAAGTCTTCTTT	CASSDNTEVFF	TRBV13-1	NA	TRBJ1-1*00(230)
30	TGTGCCAGCAGTGACAACACAGAAGTCTTCTTT	CASSDNTEVFF	TRBV13-1	NA	TRBJ1-1*00(230)
31	TGTGCCAGCAGTGACAACACAGAAGTCTTCTTT	CASSDNTEVFF	TRBV13-1	NA	TRBJ1-1*00(230)
32	TGTGGTGCTAGGGACAACTATGAACAGTACTTC	CGARDNYEQYF	TRBV20	NA	TRBJ2-7*00(218, 3)
33	TGTGCCAGCAGTATAGACAACTATGAACAGTACTTC	CASSIDNYEQYF	TRBV19	NA	TRBJ2-7*00(219, 1)
34	TGTGCCAGCAGTGACAACTATGAACAGTACTTC	CASSDNYEQYF	TRBV13-1	NA	TRBJ2-7*00(220)
35	TGTGCCAGCAGTGACAATTATGAACAGTACTTC	CASSDNYEQYF	TRBV13-1	NA	TRBJ2-7*00(215)
36	TGTGGTGCTAGGGACAACTATGAACAGTACTTC	CGARDNYEQYF	TRBV20	NA	TRBJ2-7*00(220)
37	TGTGCCAGCAGTGACAACTATGAACAGTACTTC	CASSDNYEQYF	TRBV13-3	NA	TRBJ2-7*00(220)
38	TGTGCCAGCAGTGGGGACAACTATGAACAGTACTTC	CASSGDNYEQYF	TRBV13-1	TRBD1*00(30)	TRBJ2-7*00(217, 6)
39	TGTGCCAGCAGTGGGGACAACTATGAACAGTACTTC	CASSGDNYEQYF	TRBV13-1	TRBD1*00(30)	TRBJ2-7*00(220)
40	TGTGCCTGGAGTCTGGACAACTATGAACAGTACTTC	CAWSLDNYEQYF	TRBV31	TRBD1*00(25)	TRBJ2-7*00(220)
41	TGTGCCAGCAGGGACAACTATAATTCGCCCCTCTACTTT	CASRDNYNSPLYF	TRBV13-1	NA	TRBJ1-6*00(250)
42	TGTGCCAGCAGTGATAACTATAATTCGCCCCTCTACTTT	CASSDNYNSPLYF	TRBV13-3	NA	TRBJ1-6*00(248, 4)
43	TGTGCCAGCCGGGACAACTATAATTCGCCCCTCTACTTT	CASRDNYNSPLYF	TRBV13-1	TRBD1*00(35), TRBD2*00(30)	TRBJ1-6*00(250)
44	TGTGCCAGCAGTGACAACTATAATTCGCCCCTCTACTTT	CASSDNYNSPLYF	TRBV13-3	NA	TRBJ1-6*00(250)
45	TGTGCCAGCAGGGACAACTATAATTCGCCCCTCTACTTT	CASRDNYNSPLYF	TRBV13-1	NA	TRBJ1-6*00(250)
46	TGTGCCAGCGGTGACAGGGCAAACTCCGACTACACCTTC	CASGDRANSDYTF	TRBV13-2	NA	TRBJ1-2*00(244, 3)
47	TGTGCCAGCGCCGACAGGGCAAACTCCGACTACACCTTC	CASADRANSDYTF	TRBV13-2	TRBD1*00(30)	TRBJ1-2*00(245)
48	TGTGCCAGCAGTGACAGGGCAAACTCCGACTACACCTTC	CASSDRANSDYTF	TRBV13-1	NA	TRBJ1-2*00(250, 3)
49	TGTGGTGCTAGGGACAGGGCAAACTCCGACTACACCTTC	CGARDRANSDYTF	TRBV20	NA	TRBJ1-2*00(245)
50	TGTGCCAGCAGTGACAGGGCAAACTCCGACTACACCTTC	CASSDRANSDYTF	TRBV19	TRBD1*00(30)	TRBJ1-2*00(243, 4)
51	TGTGCCAGCGGTGATCGGGGTGCAGAAACGCTGTATTTT	CASGDRGAETLYF	TRBV13-2	NA	TRBJ2-3*00(239, 5)
52	TGTGCCAGCAGTGATAGAGGGGCAGAAACGCTGTATTTT	CASSDRGAETLYF	TRBV13-1	NA	TRBJ2-3*00(234, 2)
53	TGTGCCAGCAGTGACAGGGGAGCAGAAACGCTGTATTTT	CASSDRGAETLYF	TRBV13-1	TRBD1*00(30)	TRBJ2-3*00(230)
54	TGTGCTAGCAGTGACAGAGGAGCAAACACAGAAGTCTTCTTT	CASSDRGANTEVFF	TRBV17	TRBD1*00(26)	TRBJ1-1*00(244)
55	TGTGCCAGCAGAGACAGGGGCGCAAACACAGAAGTCTTCTTT	CASRDRGANTEVFF	TRBV13-1	TRBD1*00(30)	TRBJ1-1*00(245)
56	TGTGCCAGCAGGGACAGGGGGGCAAACACAGAAGTCTTCTTT	CASRDRGANTEVFF	TRBV13-1	TRBD1*00(35)	TRBJ1-1*00(242, 7)
57	TGTGCCAGCAGGGACAGGGGGGCAAACACAGAAGTCTTCTTT	CASRDRGANTEVFF	TRBV13-1	TRBD1*00(35)	TRBJ1-1*00(245)
58	TGTGCCAGCAGAGACAGGGGTGCAAACACAGAAGTCTTCTTT	CASRDRGANTEVFF	TRBV13-1	TRBD1*00(30)	TRBJ1-1*00(250)
59	TGTGCCAGCAGGGACAGGGGGGCAAACACAGAAGTCTTCTTT	CASRDRGANTEVFF	TRBV13-1	TRBD1*00(35)	TRBJ1-1*00(245)
60	TGTGCCAGCAGTGATAGGGGGGCGAACACAGAAGTCTTCTTT	CASSDRGANTEVFF	TRBV13-3	TRBD1*00(30)	TRBJ1-1*00(231)
61	TGTGCCAGCAGGGACAGGGGGGCAAACACAGAAGTCTTCTTT	CASRDRGANTEVFF	TRBV13-1	TRBD1*00(35)	TRBJ1-1*00(244, 3)
62	TGTGCCAGCAGGGACAGGGGTGCAAACACAGAAGTCTTCTTT	CASRDRGANTEVFF	TRBV13-1	TRBD1*00(30)	TRBJ1-1*00(250)
63	TGTGCTAGCAGGGACAGGGGTGCAAACACAGAAGTCTTCTTT	CASRDRGANTEVFF	TRBV17	TRBD1*00(45)	TRBJ1-1*00(250)
64	TGTGGTGCTAGGGACAGGAGTCAAAACACCTTGTACTTT	CGARDRSQNTLYF	TRBV20	NA	TRBJ2-4*00(244, 3)
65	TGTGCCAGCGGTGACAGGAGTCAAAACACCTTGTACTTT	CASGDRSQNTLYF	TRBV13-2	NA	TRBJ2-4*00(245)
66	TGTGCCAGCGGTGATAGGAGTCAAAACACCTTGTACTTT	CASGDRSQNTLYF	TRBV13-2	NA	TRBJ2-4*00(245)
67	TGTGGTGCTAGGGACAGAAGTCAAAACACCTTGTACTTT	CGARDRSQNTLYF	TRBV20	NA	TRBJ2-4*00(245)
68	TGTGGTGCTAGGGATCGCAGTCAAAACACCTTGTACTTT	CGARDRSQNTLYF	TRBV20	NA	TRBJ2-4*00(245)
69	TGTGCCAGCGGTGACAGGGTTGAACAGTACTTC	CASGDRVEQYF	TRBV13-2	TRBD1*00(25)	TRBJ2-7*00(205)
70	TGTGCCAGCAGGGACAGGGTTGAACAGTACTTC	CASRDRVEQYF	TRBV13-1	TRBD1*00(25)	TRBJ2-7*00(205)
71	TGTGCTAGCAGGGACAGGGTCGAACAGTACTTC	CASRDRVEQYF	TRBV29	TRBD1*00(40)	TRBJ2-7*00(200)
72	TGTGCCAGCAGTGACAGCTCCTATGAACAGTACTTC	CASSDSSYEQYF	TRBV13-3	NA	TRBJ2-7*00(244, 1)
73	TGTGCCAGCAGCCAAGACAGCTCCTATGAACAGTACTTC	CASSQDSSYEQYF	TRBV5	NA	TRBJ2-7*00(242, 9)
74	TGTGCCAGCAGCCAAGACAGCTCCTATGAACAGTACTTC	CASSQDSSYEQYF	TRBV5	NA	TRBJ2-7*00(245)
75	TGTGCCAGCAGTCAGGACAGCTCCTATGAACAGTACTTC	CASSQDSSYEQYF	TRBV13-1	NA	TRBJ2-7*00(245)
76	TGTGCCAGTAGTGACAGCTCCTATGAACAGTACTTC	CASSDSSYEQYF	TRBV13-3	NA	TRBJ2-7*00(245)
77	TGTGCCTGGAGTCGGGACAGCTCCTATGAACAGTACTTC	CAWSRDSSYEQYF	TRBV31	NA	TRBJ2-7*00(242, 2)
78	TGTGCCAGCAACCGGGACAGCTCCTATGAACAGTACTTC	CASNRDSSYEQYF	TRBV13-1	TRBD1*00(35), TRBD2*00(35)	TRBJ2-7*00(245)
79	TGTGCCAGCAGTGATAGCAGCTATGAACAGTACTTC	CASSDSSYEQYF	TRBV13-1	NA	TRBJ2-7*00(220)
80	TGTGCCAGCCGGGACAGCTCCTATGAACAGTACTTC	CASRDSSYEQYF	TRBV13-2	TRBD1*00(30), TRBD2*00(30)	TRBJ2-7*00(243, 3)
81	TGTGCCAGCAGTGACAGCTCCTATGAACAGTACTTC	CASSDSSYEQYF	TRBV13-3	NA	TRBJ2-7*00(245)
82	TGTGCCTGGAGTCGGGACAGCTCCTATGAACAGTACTTC	CAWSRDSSYEQYF	TRBV31	NA	TRBJ2-7*00(245)
83	TGTGCCAGCAGTGATAGCTCCTATGAACAGTACTTC	CASSDSSYEQYF	TRBV13-1	NA	TRBJ2-7*00(240, 3)
84	TGTGCCAGCAGGGACAGCTCCTATGAACAGTACTTC	CASRDSSYEQYF	TRBV13-1	NA	TRBJ2-7*00(245)
85	TGTGCCAGCAGGGACAGCTCCTATGAACAGTACTTC	CASRDSSYEQYF	TRBV14	NA	TRBJ2-7*00(245)
86	TGTGCCAGCAGGGACAGCTCCTATGAACAGTACTTC	CASRDSSYEQYF	TRBV13-3	NA	TRBJ2-7*00(245)
87	TGTGCCAGCAGTGGGGACAGCTCCTATGAACAGTACTTC	CASSGDSSYEQYF	TRBV13-3	TRBD1*00(25), TRBD2*00(25)	TRBJ2-7*00(244, 3)
88	TGTGCTAGCAGTCGGGACAGCTCCTATGAACAGTACTTC	CASSRDSSYEQYF	TRBV29	TRBD1*00(30), TRBD2*00(30)	TRBJ2-7*00(245)
89	TGTGCCAGCAGCCGGGACAGCTCCTATGAACAGTACTTC	CASSRDSSYEQYF	TRBV5	TRBD1*00(25), TRBD2*00(25)	TRBJ2-7*00(245)
90	TGTGCCAGCAGCCGGGACAGCTCCTATGAACAGTACTTC	CASSRDSSYEQYF	TRBV5	TRBD1*00(25), TRBD2*00(25)	TRBJ2-7*00(245)
91	TGTGCCAGCAGTCGGGACAGCTCCTATGAACAGTACTTC	CASSRDSSYEQYF	TRBV5	TRBD1*00(30), TRBD2*00(30)	TRBJ2-7*00(245)
92	TGTGCAAGCAGCGGGGACAGCTCCTATGAACAGTACTTC	CASSGDSSYEQYF	TRBV16	TRBD1*00(25), TRBD2*00(25)	TRBJ2-7*00(245)
93	TGTGCTAGCAGTAGGGACAGCTCCTATGAACAGTACTTC	CASSRDSSYEQYF	TRBV17	NA	TRBJ2-7*00(245)
94	TGTGCCAGCAGTACCGGGACAGGGGACACCGGGCAGCTCTACTTT	CASSTGTGDTGQLYF	TRBV19	TRBD1*00(60)	TRBJ2-2*00(239, 3)
95	TGTGCCAGCAGTTCCGGGACAGGGGACACCGGGCAGCTCTACTTT	CASSSGTGDTGQLYF	TRBV19	TRBD1*00(60)	TRBJ2-2*00(238, 9)
96	TGCACCTGCAGTGCACAGGGTGACACCGGGCAGCTCTACTTT	CTCSAQGDTGQLYF	TRBV1	TRBD1*00(25)	TRBJ2-2*00(240)
97	TGTGCCTGGAGTCTAGACCGGGGGGACACCGGGCAGCTCTACTTT	CAWSLDRGDTGQLYF	TRBV31	TRBD2*00(36), TRBD1*00(31)	TRBJ2-2*00(239, 6)
98	TGTGCCTGGAGTCTAGGGGGGGACACCGGGCAGCTCTACTTT	CAWSLGGDTGQLYF	TRBV31	TRBD2*00(35), TRBD1*00(30)	TRBJ2-2*00(240)
99	TGTGCCAGCAGTTTTCGGACAGGGGACACCGGGCAGCTCTACTTT	CASSFRTGDTGQLYF	TRBV14	TRBD1*00(45)	TRBJ2-2*00(238, 7)
100	TGTGCCAGCGGTGACACCGGGCAGCTCTACTTT	CASGDTGQLYF	TRBV13-2	NA	TRBJ2-2*00(240)
101	TGTGCCTGGAGTCTAGGGGGGGACACCGGGCAGCTCTACTTT	CAWSLGGDTGQLYF	TRBV31	TRBD2*00(35), TRBD1*00(30)	TRBJ2-2*00(240)
102	TGTGCCAGCAGTTTCAGGACAGGGGATACCGGGCAGCTCTACTTT	CASSFRTGDTGQLYF	TRBV14	TRBD1*00(45)	TRBJ2-2*00(224, 4)
103	TGTGCCAGCAGTATGACAGGGGACACCGGGCAGCTCTACTTT	CASSMTGDTGQLYF	TRBV19	TRBD1*00(40)	TRBJ2-2*00(240)
104	TGTGCCAGCGGTGACACCGGGCAGCTCTACTTT	CASGDTGQLYF	TRBV13-2	NA	TRBJ2-2*00(240)
105	TGTGCCAGCGGTGACACCGGGCAGCTCTACTTT	CASGDTGQLYF	TRBV13-2	NA	TRBJ2-2*00(238)
106	TGTGCCAGCAGCCGGGACAGGGACACCGGGCAGCTCTACTTT	CASSRDRDTGQLYF	TRBV19	TRBD1*00(55)	TRBJ2-2*00(239, 5)
107	TGTGCCAGCAGTGACACCGGGCAGCTCTACTTT	CASSDTGQLYF	TRBV13-3	NA	TRBJ2-2*00(240)
108	TGTGCCAGCAGTGACACCGGGCAGCTCTACTTT	CASSDTGQLYF	TRBV13-3	NA	TRBJ2-2*00(240)
109	TGTGCCAGCCGGGACTGGGGGGCTAGTCAAAACACCTTGTACTTT	CASRDWGASQNTLYF	TRBV5	TRBD2*00(65)	TRBJ2-4*00(254, 3)
110	TGTGCCAGCAGGGACTGGGGGGCTAGTCAAAACACCTTGTACTTT	CASRDWGASQNTLYF	TRBV4	TRBD2*00(55)	TRBJ2-4*00(253, 9)
111	TGTGCCAGCAGTGACTGGGGGGCTAGTCAAAACACCTTGTACTTT	CASSDWGASQNTLYF	TRBV13-3	TRBD2*00(40)	TRBJ2-4*00(252, 8)
112	TGTGCCAGCAGCCGGGACTGGGGGGCGAGTCAAAACACCTTGTACTTT	CASSRDWGASQNTLYF	TRBV5	TRBD2*00(60)	TRBJ2-4*00(245)
113	TGTGCCAGCAGCCAAGACTGGGGGGCTAGTCAAAACACCTTGTACTTT	CASSQDWGASQNTLYF	TRBV5	TRBD2*00(40)	TRBJ2-4*00(255)
114	TGTGCCAGCAGCCAAGACTGGGGGGCTAGTCAAAACACCTTGTACTTT	CASSQDWGASQNTLYF	TRBV5	TRBD2*00(40)	TRBJ2-4*00(255)
115	TGTGCCAGCAGTGACTGGGGGGCTAGTCAAAACACCTTGTACTTT	CASSDWGASQNTLYF	TRBV13-3	TRBD2*00(40)	TRBJ2-4*00(255)
116	TGTGCCAGCAGCCGGGACTGGGGGGCTAGTCAAAACACCTTGTACTTT	CASSRDWGASQNTLYF	TRBV5	TRBD2*00(60)	TRBJ2-4*00(255)
117	TGTGCCAGCAGTGACTGGGGCGGCTCCTATGAACAGTACTTC	CASSDWGGSYEQYF	TRBV13-3	TRBD1*00(30), TRBD2*00(30)	TRBJ2-7*00(240)
118	TGTGCCAGCAGTGATTGGGGGGGCTCCTATGAACAGTACTTC	CASSDWGGSYEQYF	TRBV13-3	NA	TRBJ2-7*00(238, 9)
119	TGTGCCAGCAGTGACTGGGGGGGCTCCTATGAACAGTACTTC	CASSDWGGSYEQYF	TRBV13-3	TRBD2*00(25)	TRBJ2-7*00(241)
120	TGTGCCAGCAGCGACTGGGGGGGCTCCTATGAACAGTACTTC	CASSDWGGSYEQYF	TRBV13-3	TRBD2*00(25)	TRBJ2-7*00(282, 8)
121	TGTGCCAGCAGTGACTGGGGGGGGTCCTATGAACAGTACTTC	CASSDWGGSYEQYF	TRBV13-3	TRBD2*00(45)	TRBJ2-7*00(230)
122	TGTGCCAGCAGTGACTGGGGGGGCTCCTATGAACAGTACTTC	CASSDWGGSYEQYF	TRBV13-3	TRBD2*00(25)	TRBJ2-7*00(241)
123	TGTGCCAGCGGGGACTGGGGGGGCTCCTATGAACAGTACTTC	CASGDWGGSYEQYF	TRBV13-2	TRBD2*00(25)	TRBJ2-7*00(241)
124	TGTGCCAGCAGTAGGGACTGGGGGGGCTCCTATGAACAGTACTTC	CASSRDWGGSYEQYF	TRBV19	TRBD2*00(45)	TRBJ2-7*00(251, 1)
125	TGTGCCAGCGGTGACTGGGGGGGCTCCTATGAACAGTACTTC	CASGDWGGSYEQYF	TRBV13-2	TRBD2*00(25)	TRBJ2-7*00(241)
126	TGTGCCAGCGGGGACTGGGGGGGCTCCTATGAACAGTACTTC	CASGDWGGSYEQYF	TRBV13-2	TRBD2*00(25)	TRBJ2-7*00(241)
127	TGTGCCAGCAGTCGGGACTGGGGGGGCTCCTATGAACAGTACTTC	CASSRDWGGSYEQYF	TRBV19	TRBD2*00(50)	TRBJ2-7*00(241)
128	TGTGCCAGCAGCCGGGACTGGGGGGGCTCCTATGAACAGTACTTC	CASSRDWGGSYEQYF	TRBV14	TRBD2*00(55)	TRBJ2-7*00(241)
129	TGTGCCAGCCGGGACTGGGGGGGCTATGCTGAGCAGTTCTTC	CASRDWGGYAEQFF	TRBV4	TRBD2*00(70)	TRBJ2-1*00(235)
130	TGTGCCAGCAGGGACTGGGGGGGCTATGCTGAGCAGTTCTTC	CASRDWGGYAEQFF	TRBV13-1	TRBD2*00(45)	TRBJ2-1*00(235)
131	TGTGCTAGCAGGGACTGGGGGGGATATGCTGAGCAGTTCTTC	CASRDWGGYAEQFF	TRBV17	TRBD2*00(60)	TRBJ2-1*00(230)
132	TGTGCCAGCAGTGACTGGGGGGGTTATGCTGAGCAGTTCTTC	CASSDWGGYAEQFF	TRBV13-3	TRBD2*00(45)	TRBJ2-1*00(228, 8)
133	TGTGCCAGCAGTGATTGGGGGGGCTATGCTGAGCAGTTCTTC	CASSDWGGYAEQFF	TRBV13-3	TRBD2*00(40)	TRBJ2-1*00(235)
134	TGTGCCAGCAGTGATTGGGGGGGCTATGCTGAGCAGTTCTTC	CASSDWGGYAEQFF	TRBV13-3	TRBD2*00(40)	TRBJ2-1*00(235)
135	TGTGCCAGCGGGGACTGGGGGGGCTATGCTGAGCAGTTCTTC	CASGDWGGYAEQFF	TRBV13-2	TRBD2*00(45)	TRBJ2-1*00(235)
136	TGTGCCAGCGGTGACTGGGGGGGCTATGCTGAGCAGTTCTTC	CASGDWGGYAEQFF	TRBV13-2	TRBD2*00(45)	TRBJ2-1*00(235)
137	TGTGCCAGCAGTGACTGGGGGTATGCTGAGCAGTTCTTC	CASSDWGYAEQFF	TRBV13-1	TRBD2*00(35)	TRBJ2-1*00(230)
138	TGTGCCAGCGGGGACTGGGGATATGCTGAGCAGTTCTTC	CASGDWGYAEQFF	TRBV13-2	TRBD2*00(30)	TRBJ2-1*00(230)
139	TGTGCCAGCGGTGACTGGGGCTATGCTGAGCAGTTCTTC	CASGDWGYAEQFF	TRBV13-2	TRBD2*00(30)	TRBJ2-1*00(235)
140	TGTGCCAGCAGCGAGACTGATTCTGGAAATACGCTCTATTTT	CASSETDSGNTLYF	TRBV4	TRBD2*00(25)	TRBJ1-3*00(254, 5)
141	TGTGCCAGCGGTGAGACAGATTCTGGAAATACGCTCTATTTT	CASGETDSGNTLYF	TRBV13-2	NA	TRBJ1-3*00(258)
142	TGTGCCAGCAGTGAGACAGATTCTGGAAATACGCTCTATTTT	CASSETDSGNTLYF	TRBV13-1	NA	TRBJ1-3*00(258)
143	TGTGCCAGCGCCAGCACAGGGGGCTATGCTGAGCAGTTCTTC	CASASTGGYAEQFF	TRBV5	TRBD1*00(40)	TRBJ2-1*00(233, 3)
144	TGTGCCAGCAGCCCGCGGACAGGGGGCTATGCTGAGCAGTTCTTC	CASSPRTGGYAEQFF	TRBV5	TRBD1*00(50)	TRBJ2-1*00(232, 7)
145	TGTGCCAGCAGTCCCCGGACTGGGGGCTATGCTGAGCAGTTCTTC	CASSPRTGGYAEQFF	TRBV19	TRBD2*00(56)	TRBJ2-1*00(234, 1)
146	TGCACCTGCAGTGCAGATCCCTGGGGGGGTTATGCTGAGCAGTTCTTC	CTCSADPWGGYAEQFF	TRBV1	TRBD2*00(45)	TRBJ2-1*00(230)
147	TGTGCCAGCAGTGATGCGGGGGGCTATGCTGAGCAGTTCTTC	CASSDAGGYAEQFF	TRBV13-1	TRBD2*00(30)	TRBJ2-1*00(235)
148	TGTGGTGCTAGGACAGGGGGCTATGCTGAGCAGTTCTTC	CGARTGGYAEQFF	TRBV20	TRBD1*00(40)	TRBJ2-1*00(234, 2)
149	TGTGGTGCTAGGACAGGGGGCTATGCTGAGCAGTTCTTC	CGARTGGYAEQFF	TRBV20	TRBD1*00(40)	TRBJ2-1*00(233, 1)
150	TGTGCCAGCAGCCAAGGACTGGGGGGGTATGCTGAGCAGTTCTTC	CASSQGLGGYAEQFF	TRBV5	TRBD2*00(55)	TRBJ2-1*00(230)
151	TGTGCCAGCAGCCAAGAAGGGACTGGGGGCTATGCTGAGCAGTTCTTC	CASSQEGTGGYAEQFF	TRBV5	TRBD2*00(55)	TRBJ2-1*00(232, 2)
152	TGTGCTAGCAGCCCTCGGACTGGGGGGTATGCTGAGCAGTTCTTC	CASSPRTGGYAEQFF	TRBV29	TRBD2*00(55)	TRBJ2-1*00(230)
153	TGTGCCAGCAGCCAGGGACTGGGGGGCTATGCTGAGCAGTTCTTC	CASSQGLGGYAEQFF	TRBV5	TRBD2*00(60)	TRBJ2-1*00(235)
154	TGTGCCAGCAGCCAAGGACTGGGGGGTTATGCTGAGCAGTTCTTC	CASSQGLGGYAEQFF	TRBV5	TRBD2*00(50)	TRBJ2-1*00(230)
155	TGTGGTGCCCGGACAGGGGGCTATGCTGAGCAGTTCTTC	CGARTGGYAEQFF	TRBV20	TRBD1*00(50)	TRBJ2-1*00(235)
156	TGTGCCTGGAGTCTACGGGGGGGCTATGCTGAGCAGTTCTTC	CAWSLRGGYAEQFF	TRBV31	TRBD2*00(35)	TRBJ2-1*00(235)
157	TGTGCCAGCGGTGATGCTCTGGGGGGCTATGCTGAGCAGTTCTTC	CASGDALGGYAEQFF	TRBV13-2	TRBD2*00(40)	TRBJ2-1*00(233, 4)
158	TGTGCCAGCAGCGCCGGGACTGGGGGCTATGCTGAGCAGTTCTTC	CASSAGTGGYAEQFF	TRBV4	TRBD2*00(65)	TRBJ2-1*00(235)
159	TGTGCCTGGAGTCTCTGGGGGGGCTATGCTGAGCAGTTCTTC	CAWSLWGGYAEQFF	TRBV31	TRBD2*00(45)	TRBJ2-1*00(235)
160	TGTGCCAGCAGTGAGACTGGGGGTTATGCTGAGCAGTTCTTC	CASSETGGYAEQFF	TRBV14	TRBD2*00(45)	TRBJ2-1*00(230)
161	TGTGCCTGGACAGGGGGCTATGCTGAGCAGTTCTTC	CAWTGGYAEQFF	TRBV31	TRBD1*00(35)	TRBJ2-1*00(235)
162	TGTGCCAGCAGTGCCGGGACTGGGGGATATGCTGAGCAGTTCTTC	CASSAGTGGYAEQFF	TRBV13-3	TRBD2*00(65)	TRBJ2-1*00(230)
163	TGTGCCAGCAGTGCCGGGACAGGGGGCTATGCTGAGCAGTTCTTC	CASSAGTGGYAEQFF	TRBV13-3	TRBD1*00(65)	TRBJ2-1*00(235)
164	TGTGCCTGGAGTCTCTGGGGAGGGTATGCTGAGCAGTTCTTC	CAWSLWGGYAEQFF	TRBV31	TRBD2*00(33)	TRBJ2-1*00(230)
165	TGTGCCTGGAGTCTACGGGGGGGCTATGCTGAGCAGTTCTTC	CAWSLRGGYAEQFF	TRBV31	TRBD2*00(35)	TRBJ2-1*00(235)
166	TGTGCCTGGAGTCTTAGGGGGGGTTATGCTGAGCAGTTCTTC	CAWSLRGGYAEQFF	TRBV31	TRBD2*00(35), TRBD1*00(30)	TRBJ2-1*00(230)
167	TGTGCCTGGAGTCTCTGGGGGGGATATGCTGAGCAGTTCTTC	CAWSLWGGYAEQFF	TRBV31	TRBD2*00(45)	TRBJ2-1*00(230)
168	TGTGCCAGCAGTGAAACTGGGGGTTATGCTGAGCAGTTCTTC	CASSETGGYAEQFF	TRBV13-1	TRBD2*00(40)	TRBJ2-1*00(223)
169	TGTGCCAGCAGCGCCGGGACTGGGGGTTATGCTGAGCAGTTCTTC	CASSAGTGGYAEQFF	TRBV14	TRBD2*00(65)	TRBJ2-1*00(230)
170	TGTGCCAGCAGCCCCGGGACAGGGGGCTATGCTGAGCAGTTCTTC	CASSPGTGGYAEQFF	TRBV5	TRBD1*00(65)	TRBJ2-1*00(235)
171	TGTGCCAGCGGTGGGGGGTATGCTGAGCAGTTCTTC	CASGGGYAEQFF	TRBV13-2	TRBD1*00(25), TRBD2*00(25)	TRBJ2-1*00(230)
172	TGTGCCAGCAGCGGGACTGGGGGCTATGCTGAGCAGTTCTTC	CASSGTGGYAEQFF	TRBV5	TRBD2*00(55)	TRBJ2-1*00(234, 3)
173	TGTGCTAGCAGTCGGACAGGGGGCTATGCTGAGCAGTTCTTC	CASSRTGGYAEQFF	TRBV29	TRBD1*00(50)	TRBJ2-1*00(235)
174	TGTGCCAGCAGTCCTGGGACAGGGGGCTATGCTGAGCAGTTCTTC	CASSPGTGGYAEQFF	TRBV14	TRBD1*00(56)	TRBJ2-1*00(235)
175	TGTGCCAGCAGCCCCGGGACTGGGGGCTATGCTGAGCAGTTCTTC	CASSPGTGGYAEQFF	TRBV5	TRBD2*00(65)	TRBJ2-1*00(235)
176	TGTGCCAGCAGTGGGACAGGGGGCTATGCTGAGCAGTTCTTC	CASSGTGGYAEQFF	TRBV13-3	TRBD1*00(50)	TRBJ2-1*00(235)
177	TGTGCCAGCGGTGGGGGGTATGCTGAGCAGTTCTTC	CASGGGYAEQFF	TRBV13-2	TRBD1*00(25), TRBD2*00(25)	TRBJ2-1*00(230)
178	TGTGCCAGCAGTGGGACTGGGGGCTATGCTGAGCAGTTCTTC	CASSGTGGYAEQFF	TRBV13-1	TRBD2*00(50)	TRBJ2-1*00(235)
179	TGTGCCAGCAGGGGACAAGCAAACACAGAAGTCTTCTTT	CASRGQANTEVFF	TRBV13-1	TRBD1*00(30)	TRBJ1-1*00(244, 7)
180	TGTGCCAGCAGTGAAATCGGACAAGCAAACACAGAAGTCTTCTTT	CASSEIGQANTEVFF	TRBV13-3	TRBD1*00(25)	TRBJ1-1*00(243, 5)
181	TGTGGTGCTAGGGGACAGGCAAACACAGAAGTCTTCTTT	CGARGQANTEVFF	TRBV20	TRBD1*00(25)	TRBJ1-1*00(245)
182	TGTGCCAGCGGTGGCCAGGCAAACACAGAAGTCTTCTTT	CASGGQANTEVFF	TRBV13-2	NA	TRBJ1-1*00(245)
183	TGTGCCAGCGGTGGACAAGCAAACACAGAAGTCTTCTTT	CASGGQANTEVFF	TRBV13-2	NA	TRBJ1-1*00(245)
184	TGTGGTGCTAGGGGACAGGCAAACACAGAAGTCTTCTTT	CGARGQANTEVFF	TRBV20	TRBD1*00(25)	TRBJ1-1*00(245)
185	TGTGCCAGCGGTGGACAGGCAAACACAGAAGTCTTCTTT	CASGGQANTEVFF	TRBV13-2	TRBD1*00(25)	TRBJ1-1*00(245)
186	TGTGCCAGCGGTGGACAAGCAAACACAGAAGTCTTCTTT	CASGGQANTEVFF	TRBV13-2	NA	TRBJ1-1*00(245)
187	TGTGCCAGCGGGGGACAGGCAAACACAGAAGTCTTCTTT	CASGGQANTEVFF	TRBV13-2	TRBD1*00(35)	TRBJ1-1*00(245)
188	TGTGCCAGCGGTGGACAAGCAAACACAGAAGTCTTCTTT	CASGGQANTEVFF	TRBV13-2	NA	TRBJ1-1*00(245)
189	TGTGCCAGCAGTGGACAGGCAAACACAGAAGTCTTCTTT	CASSGQANTEVFF	TRBV19	TRBD1*00(30)	TRBJ1-1*00(245)
190	TGTGCCAGCAGTGGACAGGCAAACACAGAAGTCTTCTTT	CASSGQANTEVFF	TRBV13-3	TRBD1*00(25)	TRBJ1-1*00(245)
191	TGTGCCAGCAGTGGACAGGGGAACACAGAAGTCTTCTTT	CASSGQGNTEVFF	TRBV13-3	TRBD1*00(40)	TRBJ1-1*00(230)
192	TGTGCCAGCAGTGGACAGGGGAACACAGAAGTCTTCTTT	CASSGQGNTEVFF	TRBV13-3	TRBD1*00(40)	TRBJ1-1*00(230)
193	TGTGCTAGCAGGGGACAGGGAAACACAGAAGTCTTCTTT	CASRGQGNTEVFF	TRBV17	TRBD1*00(45)	TRBJ1-1*00(234, 3)
194	TGTGCCAGCAGGGGACAGGGGAACACAGAAGTCTTCTTT	CASRGQGNTEVFF	TRBV13-3	TRBD1*00(50)	TRBJ1-1*00(230)
195	TGTGCCAGCAAAGGACAAAACTCCGACTACACCTTC	CASKGQNSDYTF	TRBV13-3	TRBD1*00(25)	TRBJ1-2*00(234)
196	TGTGCCAGCGGTGGGCAAAACTCCGACTACACCTTC	CASGGQNSDYTF	TRBV13-2	NA	TRBJ1-2*00(234, 5)
197	TGTGCCAGCAGCAGGGGACAGAACTCCGACTACACCTTC	CASSRGQNSDYTF	TRBV19	TRBD1*00(35)	TRBJ1-2*00(230)
198	TGTGCCAGCGGTGGACAAAACTCCGACTACACCTTC	CASGGQNSDYTF	TRBV13-2	NA	TRBJ1-2*00(235)
199	TGTGCCAGCGGGGGACAGAACTCCGACTACACCTTC	CASGGQNSDYTF	TRBV13-2	TRBD1*00(35)	TRBJ1-2*00(230)
200	TGTGCCAGCGGTGAAGGACAGAACTCCGACTACACCTTC	CASGEGQNSDYTF	TRBV13-2	TRBD1*00(30)	TRBJ1-2*00(230)
201	TGTGCCAGCAGAGGACAGAACTATGCTGAGCAGTTCTTC	CASRGQNYAEQFF	TRBV13-1	TRBD1*00(30)	TRBJ2-1*00(244, 5)
202	TGTGCCAGCAGCCCGGGACAGAACTATGCTGAGCAGTTCTTC	CASSPGQNYAEQFF	TRBV5	TRBD1*00(40)	TRBJ2-1*00(245)
203	TGTGCCAGCGGTGGACAGAACTATGCTGAGCAGTTCTTC	CASGGQNYAEQFF	TRBV13-2	TRBD1*00(25)	TRBJ2-1*00(245)
204	TGTGCCAGCGGGGGACAGAACTATGCTGAGCAGTTCTTC	CASGGQNYAEQFF	TRBV13-2	TRBD1*00(35)	TRBJ2-1*00(245)
205	TGTGCCAGCAGCCAACCGGGACAGAACTATGCTGAGCAGTTCTTC	CASSQPGQNYAEQFF	TRBV5	TRBD1*00(45)	TRBJ2-1*00(245)
206	TGTGCCAGCAGGGGACAGAACTATGCTGAGCAGTTCTTC	CASRGQNYAEQFF	TRBV5	TRBD1*00(35)	TRBJ2-1*00(242, 8)
207	TGTGCCAGCAGCCAACCTGGACAAAACTATGCTGAGCAGTTCTTC	CASSQPGQNYAEQFF	TRBV5	TRBD1*00(26)	TRBJ2-1*00(245)
208	TGTGCCAGCAGCCAACCGGGACAAAACTATGCTGAGCAGTTCTTC	CASSQPGQNYAEQFF	TRBV5	TRBD1*00(40), TRBD2*00(35)	TRBJ2-1*00(241, 5)
209	TGTGCCAGCAGGGGACAATATAATTCGCCCCTCTACTTT	CASRGQYNSPLYF	TRBV13-3	TRBD1*00(30)	TRBJ1-6*00(245)
210	TGTGCCAGCAGTGGACAGTATAATTCGCCCCTCTACTTT	CASSGQYNSPLYF	TRBV13-1	TRBD1*00(25)	TRBJ1-6*00(241)
211	TGTGCCAGCAGTGGACAGTATAATTCGCCCCTCTACTTT	CASSGQYNSPLYF	TRBV13-3	TRBD1*00(25)	TRBJ1-6*00(240, 3)
212	TGTGCCAGCAGCGGACAGTATAATTCGCCCCTCTACTTT	CASSGQYNSPLYF	TRBV13-1	TRBD1*00(30)	TRBJ1-6*00(245)
213	TGTGCCAGCAGAGGACAATATAATTCGCCCCTCTACTTT	CASRGQYNSPLYF	TRBV13-3	TRBD1*00(25)	TRBJ1-6*00(245)
214	TGTGCCAGCAGTGGACAGTATAATTCGCCCCTCTACTTT	CASSGQYNSPLYF	TRBV13-3	TRBD1*00(25)	TRBJ1-6*00(245)
215	TGTGCCAGCAGTGGACAATATAATTCGCCCCTCTACTTT	CASSGQYNSPLYF	TRBV13-3	NA	TRBJ1-6*00(245)
216	TGTGCCTGGAGTCCGGGACAGTATAATTCGCCCCTCTACTTT	CAWSPGQYNSPLYF	TRBV31	TRBD1*00(40)	TRBJ1-6*00(245)
217	TGTGCCTGGAGTCCGGGACAGTATAATTCGCCCCTCTACTTT	CAWSPGQYNSPLYF	TRBV31	TRBD1*00(40)	TRBJ1-6*00(245)
218	TGTGCCTGGAGTCCCGGACAATATAATTCGCCCCTCTACTTT	CAWSPGQYNSPLYF	TRBV31	TRBD1*00(25)	TRBJ1-6*00(245)
219	TGTGCCAGCAGCCAAGGACAGGGTAGTGCAGAAACGCTGTATTTT	CASSQGQGSAETLYF	TRBV5	TRBD1*00(35)	TRBJ2-3*00(251, 4)
220	TGTGCCAGCAGTCCTGACTGGGGGAGTGCAGAAACGCTGTATTTT	CASSPDWGSAETLYF	TRBV13-1	TRBD2*00(45)	TRBJ2-3*00(244, 7)
221	TGTGCCAGCAGTGATTCTGGGGGTAGTGCAGAAACGCTGTATTTT	CASSDSGGSAETLYF	TRBV13-1	TRBD2*00(35)	TRBJ2-3*00(249, 7)
222	TGTGCCAGCAGCCAAGAGGGGAGTGCAGAAACGCTGTATTTT	CASSQEGSAETLYF	TRBV5	NA	TRBJ2-3*00(244)
223	TGTGCCAGCAGTGAAGGGGGGAGTGCAGAAACGCTGTATTTT	CASSEGGSAETLYF	TRBV13-1	TRBD1*00(30), TRBD2*00(30)	TRBJ2-3*00(244, 4)
224	TGTGCCTGGAGTCTATCCTGGGGGAGTGCAGAAACGCTGTATTTT	CAWSLSWGSAETLYF	TRBV31	TRBD2*00(35)	TRBJ2-3*00(245)
225	TGTGCCAGCAGCCGGGACTGGGGGGGTAGTGCAGAAACGCTGTATTTT	CASSRDWGGSAETLYF	TRBV5	TRBD2*00(65)	TRBJ2-3*00(249, 2)
226	TGTGCCTGGAGTCCGACTGGGGGTAGTGCAGAAACGCTGTATTTT	CAWSPTGGSAETLYF	TRBV31	TRBD1*00(25), TRBD2*00(25)	TRBJ2-3*00(274, 8)
227	TGTGCCAGCAGTGGGGACAGGGGGAGTGCAGAAACGCTGTATTTT	CASSGDRGSAETLYF	TRBV13-1	TRBD1*00(55)	TRBJ2-3*00(243, 8)
228	TGTGGTGCTAGGGATCGAGGGGGTAGTGCAGAAACGCTGTATTTT	CGARDRGGSAETLYF	TRBV20	TRBD1*00(30)	TRBJ2-3*00(250)
229	TGTGCCAGCAAACAGGGTAGTGCAGAAACGCTGTATTTT	CASKQGSAETLYF	TRBV13-3	TRBD1*00(30)	TRBJ2-3*00(248, 9)
230	TGTGCCAGCGGGGGTAGTGCAGAAACGCTGTATTTT	CASGGSAETLYF	TRBV13-1	TRBD1*00(25), TRBD2*00(25)	TRBJ2-3*00(247, 2)
231	TGTGCCAGCAGGACTGGGAGTGCAGAAACGCTGTATTTT	CASRTGSAETLYF	TRBV13-1	TRBD2*00(35)	TRBJ2-3*00(245)
232	TGTGCCTGGTCTGGGGGTAGTGCAGAAACGCTGTATTTT	CAWSGGSAETLYF	TRBV31	TRBD2*00(35)	TRBJ2-3*00(249, 2)
233	TGTGCCAGCAGCCAAGAAGGATCCGCAGAAACGCTGTATTTT	CASSQEGSAETLYF	TRBV5	NA	TRBJ2-3*00(228, 9)
234	TGTGCCAGCGGTGATGCCCTGGGGGGTAGTGCAGAAACGCTGTATTTT	CASGDALGGSAETLYF	TRBV13-2	TRBD2*00(40)	TRBJ2-3*00(250)
235	TGTGCCAGCAGCCAAGATCTTGGGGGGAGTGCAGAAACGCTGTATTTT	CASSQDLGGSAETLYF	TRBV5	NA	TRBJ2-3*00(243, 4)
236	TGTGCCAGCAGTGGGGGTAGTGCAGAAACGCTGTATTTT	CASSGGSAETLYF	TRBV13-3	NA	TRBJ2-3*00(250)
237	TGTGCCAGCAGCCAAGAAGGGAGTGCAGAAACGCTGTATTTT	CASSQEGSAETLYF	TRBV5	NA	TRBJ2-3*00(245)
238	TGTGCCAGCAGCCAAGAGGGGAGTGCAGAAACGCTGTATTTT	CASSQEGSAETLYF	TRBV5	NA	TRBJ2-3*00(245)
239	TGTGCCAGCGGTGATGCAACTGGGGGAAGTGCAGAAACGCTGTATTTT	CASGDATGGSAETLYF	TRBV13-2	TRBD2*00(40)	TRBJ2-3*00(245)
240	TGTGCCTGGAGCCCCGACTGGGGGGGCAGTGCAGAAACGCTGTATTTT	CAWSPDWGGSAETLYF	TRBV31	TRBD2*00(60)	TRBJ2-3*00(245)
241	TGTGCCTGGAGTCCGACTGGGGGGAGTGCAGAAACGCTGTATTTT	CAWSPTGGSAETLYF	TRBV31	TRBD2*00(30)	TRBJ2-3*00(245)
242	TGTGCCAGCAGTGGGGGGTCTGCAGAAACGCTGTATTTT	CASSGGSAETLYF	TRBV13-1	TRBD1*00(25), TRBD2*00(25)	TRBJ2-3*00(235)
243	TGTGCCAGCAGGACAGGGAGTGCAGAAACGCTGTATTTT	CASRTGSAETLYF	TRBV13-1	TRBD1*00(35)	TRBJ2-3*00(245)
244	TGTGCCAGCAGCCCTGACTGGGGGAGTGCAGAAACGCTGTATTTT	CASSPDWGSAETLYF	TRBV5	TRBD2*00(45)	TRBJ2-3*00(245)
245	TGTGCCAGCAGTGGCAGTGCAGAAACGCTGTATTTT	CASSGSAETLYF	TRBV13-1	NA	TRBJ2-3*00(244, 3)
246	TGTGCCTGGAGTCGGACTGGGGGTAGTGCAGAAACGCTGTATTTT	CAWSRTGGSAETLYF	TRBV31	TRBD1*00(25), TRBD2*00(25)	TRBJ2-3*00(250)
247	TGTGCCAGCAGTGGTAGTGCAGAAACGCTGTATTTT	CASSGSAETLYF	TRBV13-1	NA	TRBJ2-3*00(248, 3)
248	TGTGCCAGCAGTGGCAGTGCAGAAACGCTGTATTTT	CASSGSAETLYF	TRBV13-1	NA	TRBJ2-3*00(245)
249	TGTGCCAGCAGCCAAGCAGGGAGTGCAGAAACGCTGTATTTT	CASSQAGSAETLYF	TRBV5	TRBD1*00(25)	TRBJ2-3*00(245)
250	TGTGCCAGCAGCAGCGGGGGTAGTGCAGAAACGCTGTATTTT	CASSSGGSAETLYF	TRBV4	TRBD1*00(25), TRBD2*00(25)	TRBJ2-3*00(250)
251	TGTGCCAGCAGCCCTGACTGGGGTAGTGCAGAAACGCTGTATTTT	CASSPDWGSAETLYF	TRBV5	TRBD2*00(40)	TRBJ2-3*00(250)
252	TGTGCCAGCAGCCACGACTGGGGGGGAAGTGCAGAAACGCTGTATTTT	CASSHDWGGSAETLYF	TRBV5	TRBD2*00(45)	TRBJ2-3*00(245)
253	TGTGCCAGCAGTGGTAGTGCAGAAACGCTGTATTTT	CASSGSAETLYF	TRBV13-1	NA	TRBJ2-3*00(250)
254	TGTGCCTGGAGTCGTACTGGGGGTAGTGCAGAAACGCTGTATTTT	CAWSRTGGSAETLYF	TRBV31	TRBD1*00(25), TRBD2*00(25)	TRBJ2-3*00(250)
255	TGTGCCAGCAGTGGTAGTGCAGAAACGCTGTATTTT	CASSGSAETLYF	TRBV13-1	NA	TRBJ2-3*00(250)
256	TGTGCCAGCAGCCAAGCGGGGAGTGCAGAAACGCTGTATTTT	CASSQAGSAETLYF	TRBV5	NA	TRBJ2-3*00(245)
257	TGTGCCAGCAGTCCAGACTGGGGGAGTGCAGAAACGCTGTATTTT	CASSPDWGSAETLYF	TRBV14	TRBD2*00(45)	TRBJ2-3*00(245)
258	TGTGCCAGCAGCCAAGCTGGGAGTGCAGAAACGCTGTATTTT	CASSQAGSAETLYF	TRBV5	TRBD2*00(25)	TRBJ2-3*00(245)
259	TGTGCTAGCAGTAGTGGGGGGAGTGCAGAAACGCTGTATTTT	CASSSGGSAETLYF	TRBV17	TRBD2*00(35)	TRBJ2-3*00(245)
260	TGTGCCAGCAGTGATGGAGGGAGTGCAGAAACGCTGTATTTT	CASSDGGSAETLYF	TRBV13-1	NA	TRBJ2-3*00(245)
261	TGTGCCAGCAGTGGTAGTGCAGAAACGCTGTATTTT	CASSGSAETLYF	TRBV13-1	NA	TRBJ2-3*00(247, 6)
262	TGTGCCAGCAGTGGTAGTGCAGAAACGCTGTATTTT	CASSGSAETLYF	TRBV13-1	NA	TRBJ2-3*00(249)
263	TGTGCCAGCAGTGGAGGTAGTGCAGAAACGCTGTATTTT	CASSGGSAETLYF	TRBV13-1	NA	TRBJ2-3*00(249, 1)
264	TGTGCTAGCAGTCCGACAGGTAGTGCAGAAACGCTGTATTTT	CASSPTGSAETLYF	TRBV17	TRBD1*00(30)	TRBJ2-3*00(250)
265	TGTGCCAGCAGTGATGGGGGTAGTGCAGAAACGCTGTATTTT	CASSDGGSAETLYF	TRBV13-1	NA	TRBJ2-3*00(248, 7)
266	TGTGCCAGCAGTACAGGTAGTGCAGAAACGCTGTATTTT	CASSTGSAETLYF	TRBV13-1	TRBD1*00(25)	TRBJ2-3*00(250)
267	TGTGCCAGCAGCTACAGGGGAAGTGCAGAAACGCTGTATTTT	CASSYRGSAETLYF	TRBV4	TRBD1*00(30)	TRBJ2-3*00(243, 7)
268	TGTGCCAGCAGCCCCGGGAGTGCAGAAACGCTGTATTTT	CASSPGSAETLYF	TRBV13-1	TRBD1*00(30), TRBD2*00(30)	TRBJ2-3*00(245)
269	TGTGCCTGGAGTCTAGGGACTGGGGGAAGTGCAGAAACGCTGTATTTT	CAWSLGTGGSAETLYF	TRBV31	TRBD2*00(55)	TRBJ2-3*00(245)
270	TGTGCCAGCAGCCCCGGCAGTGCAGAAACGCTGTATTTT	CASSPGSAETLYF	TRBV14	TRBD1*00(25), TRBD2*00(25)	TRBJ2-3*00(245)
271	TGTGCCAGCAGTGGAGGGAGTGCAGAAACGCTGTATTTT	CASSGGSAETLYF	TRBV13-1	NA	TRBJ2-3*00(245)
272	TGTGCCAGCAGTGATGGGGGTAGTGCAGAAACGCTGTATTTT	CASSDGGSAETLYF	TRBV13-1	NA	TRBJ2-3*00(250)
273	TGTGCCAGCAGTGGTAGTGCAGAAACGCTGTATTTT	CASSGSAETLYF	TRBV13-1	NA	TRBJ2-3*00(246, 5)
274	TGTGCCAGCAGTGATGGGGGTAGTGCAGAAACGCTGTATTTT	CASSDGGSAETLYF	TRBV13-3	NA	TRBJ2-3*00(250)
275	TGTGCCTGGAGTCTCGGGACTGGGGGAAGTGCAGAAACGCTGTATTTT	CAWSLGTGGSAETLYF	TRBV31	TRBD2*00(60)	TRBJ2-3*00(245)
276	TGTGCCAGCAGTGGAAGTGCAGAAACGCTGTATTTT	CASSGSAETLYF	TRBV13-3	NA	TRBJ2-3*00(245)
277	TGTGCCAGCAGCTACAGGGGTAGTGCAGAAACGCTGTATTTT	CASSYRGSAETLYF	TRBV4	TRBD1*00(30)	TRBJ2-3*00(246, 5)
278	TGTGCCTGGAGTCTAGGGACTGGGGGTAGTGCAGAAACGCTGTATTTT	CAWSLGTGGSAETLYF	TRBV31	TRBD2*00(55)	TRBJ2-3*00(250)
279	TGTGCCAGCAGTGGGGGTAGTGCAGAAACGCTGTATTTT	CASSGGSAETLYF	TRBV13-1	NA	TRBJ2-3*00(250)
280	TGTGCCTGGAGTCTAGGGACAGGGGGCAGTGCAGAAACGCTGTATTTT	CAWSLGTGGSAETLYF	TRBV31	TRBD1*00(60)	TRBJ2-3*00(245)
281	TGTGCCAGCAGTGACGGGGGTAGTGCAGAAACGCTGTATTTT	CASSDGGSAETLYF	TRBV13-3	TRBD1*00(25), TRBD2*00(25)	TRBJ2-3*00(250)
282	TGTGCCAGCAGCCAAGAGGGTTCTGGAAATACGCTCTATTTT	CASSQEGSGNTLYF	TRBV5	NA	TRBJ1-3*00(248, 5)
283	TGTGCCAGCAGTCTCGTGGACAGGGGATCGGGGAATACGCTCTATTTT	CASSLVDRGSGNTLYF	TRBV13-3	TRBD1*00(45)	TRBJ1-3*00(216, 1)
284	TGTGCCAGCAGCCAAGACAGGGGTTCTGGAAATACGCTCTATTTT	CASSQDRGSGNTLYF	TRBV5	TRBD1*00(30)	TRBJ1-3*00(249, 5)
285	TGTGCCTGGAGTCTGGGGTCTGGAAATACGCTCTATTTT	CAWSLGSGNTLYF	TRBV31	TRBD2*00(25)	TRBJ1-3*00(243, 7)
286	TGTGCCAGCAGTGAAGGGGGTTCTGGAAATACGCTCTATTTT	CASSEGGSGNTLYF	TRBV13-1	TRBD1*00(30)	TRBJ1-3*00(250)
287	TGTGCCAGCAGTGGTTCTGGAAATACGCTCTATTTT	CASSGSGNTLYF	TRBV13-1	NA	TRBJ1-3*00(249, 4)
288	TGTGCCTGGAGTCTCCGGGGTTCTGGAAATACGCTCTATTTT	CAWSLRGSGNTLYF	TRBV31	TRBD1*00(25), TRBD2*00(25)	TRBJ1-3*00(255, 9)
289	TGTGCCTGGAGTCTAGGATCTGGAAATACGCTCTATTTT	CAWSLGSGNTLYF	TRBV31	NA	TRBJ1-3*00(245)
290	TGTGCCAGCAGCCAAGATCGGGGATCTGGAAATACGCTCTATTTT	CASSQDRGSGNTLYF	TRBV5	NA	TRBJ1-3*00(244, 1)
291	TGTGCCAGCAGCCAACAGGGTTCTGGAAATACGCTCTATTTT	CASSQQGSGNTLYF	TRBV5	TRBD1*00(25)	TRBJ1-3*00(250)
292	TGTGCCAGCAGGGACAGGGGGTCTGGAAATACGCTCTATTTT	CASRDRGSGNTLYF	TRBV4	TRBD1*00(50)	TRBJ1-3*00(242, 2)
293	TGTGCCAGCAGACCGGGTTCTGGAAATACGCTCTATTTT	CASRPGSGNTLYF	TRBV13-3	TRBD1*00(25), TRBD2*00(25)	TRBJ1-3*00(272, 2)
294	TGTGCCAGCAGTGGTTCTGGAAATACGCTCTATTTT	CASSGSGNTLYF	TRBV13-1	NA	TRBJ1-3*00(247, 2)
295	TGTGCCAGCAGGGACAGGGGATCTGGAAATACGCTCTATTTT	CASRDRGSGNTLYF	TRBV19	TRBD1*00(45)	TRBJ1-3*00(245)
296	TGTGCCAGCAGGGACAGGGGGAGTGGAAATACGCTCTATTTT	CASRDRGSGNTLYF	TRBV19	TRBD1*00(50)	TRBJ1-3*00(235)
297	TGTGCCAGCAGCCAGACAGGGGGTTCTGGAAATACGCTCTATTTT	CASSQTGGSGNTLYF	TRBV19	TRBD1*00(45)	TRBJ1-3*00(248, 1)
298	TGTGCCAGCAGTGATGAGGGGGGATCTGGAAATACGCTCTATTTT	CASSDEGGSGNTLYF	TRBV13-1	TRBD1*00(30), TRBD2*00(30)	TRBJ1-3*00(245)
299	TGTGCCAGCAGTCAGGGTTCTGGAAATACGCTCTATTTT	CASSQGSGNTLYF	TRBV13-3	TRBD1*00(25)	TRBJ1-3*00(248, 3)
300	TGTGCCAGCAGTGACCCAGGGGGCTCTGGAAATACGCTCTATTTT	CASSDPGGSGNTLYF	TRBV13-1	TRBD1*00(40)	TRBJ1-3*00(245)
301	TGTGCCAGCAGTGAACAGGGTTCTGGAAATACGCTCTATTTT	CASSEQGSGNTLYF	TRBV13-3	TRBD1*00(30)	TRBJ1-3*00(250)
302	TGTGCCAGCAGTATCGGGGGTTCTGGAAATACGCTCTATTTT	CASSIGGSGNTLYF	TRBV19	TRBD1*00(25), TRBD2*00(25)	TRBJ1-3*00(250)
303	TGTGCCAGCAGTCAGGGTTCTGGAAATACGCTCTATTTT	CASSQGSGNTLYF	TRBV13-3	TRBD1*00(25)	TRBJ1-3*00(247, 2)
304	TGTGCCAGCAGCCAGGGATCTGGAAATACGCTCTATTTT	CASSQGSGNTLYF	TRBV13-1	TRBD1*00(25)	TRBJ1-3*00(245)
305	TGTGCCAGCAGCCAGGGTTCTGGAAATACGCTCTATTTT	CASSQGSGNTLYF	TRBV13-3	NA	TRBJ1-3*00(252)
306	TGTGCCAGCAGTGGGACAGGGGGTTCTGGAAATACGCTCTATTTT	CASSGTGGSGNTLYF	TRBV13-3	TRBD1*00(50)	TRBJ1-3*00(247, 7)
307	TGTGCCAGCAGCAGACAGGGGTCTGGAAATACGCTCTATTTT	CASSRQGSGNTLYF	TRBV13-3	TRBD1*00(40)	TRBJ1-3*00(243, 1)
308	TGTGCCAGCAGCCAGGGCTCTGGAAATACGCTCTATTTT	CASSQGSGNTLYF	TRBV4	TRBD1*00(25)	TRBJ1-3*00(243, 8)
309	TGTGCCTGGAGGGGTTCTGGAAATACGCTCTATTTT	CAWRGSGNTLYF	TRBV31	NA	TRBJ1-3*00(250)
310	TGTGCCAGCAGTAGAGGGGGTTCTGGAAATACGCTCTATTTT	CASSRGGSGNTLYF	TRBV19	NA	TRBJ1-3*00(248, 6)
311	TGTGCCAGCAGCCACAGGGGTTCTGGAAATACGCTCTATTTT	CASSHRGSGNTLYF	TRBV13-1	TRBD1*00(35)	TRBJ1-3*00(248, 6)
312	TGTGCCAGCAGCCGACAGGGCTCCGGAAATACGCTCTATTTT	CASSRQGSGNTLYF	TRBV13-1	TRBD1*00(35)	TRBJ1-3*00(228, 7)
313	TGTGCCAGCAGTCAGGGTTCTGGAAATACGCTCTATTTT	CASSQGSGNTLYF	TRBV13-3	TRBD1*00(25)	TRBJ1-3*00(247, 2)
314	TGTGCCAGCAGTGGGACAGGGGGTTCTGGAAATACGCTCTATTTT	CASSGTGGSGNTLYF	TRBV13-3	TRBD1*00(50)	TRBJ1-3*00(250)
315	TGTGCTAGCAGTCGACAGGGCTCTGGAAATACGCTCTATTTT	CASSRQGSGNTLYF	TRBV29	TRBD1*00(35)	TRBJ1-3*00(245)
316	TGTGCCAGCAGTGGGACAGGGGGGTCTGGAAATACGCTCTATTTT	CASSGTGGSGNTLYF	TRBV13-3	TRBD1*00(50)	TRBJ1-3*00(245)
317	TGTGCCAGCAGTGAGGGGACAGCAAACTCCGACTACACCTTC	CASSEGTANSDYTF	TRBV13-1	TRBD1*00(30)	TRBJ1-2*00(244, 2)
318	TGCACCTGCAGTGCAGATGGGACAGCAAACTCCGACTACACCTTC	CTCSADGTANSDYTF	TRBV1	TRBD1*00(30)	TRBJ1-2*00(243, 5)
319	TGTGCCAGCAGAGGGACAGCAAACTCCGACTACACCTTC	CASRGTANSDYTF	TRBV13-1	TRBD1*00(30)	TRBJ1-2*00(244, 3)
320	TGCACCTGCAGTGGGACAGCAAACTCCGACTACACCTTC	CTCSGTANSDYTF	TRBV1	TRBD1*00(25)	TRBJ1-2*00(245)
321	TGTGCCAGCAGGGGGACAGCAAACTCCGACTACACCTTC	CASRGTANSDYTF	TRBV13-3	TRBD1*00(30)	TRBJ1-2*00(245)
322	TGCACCTGCAGTGGGACAGCAAACTCCGACTACACCTTC	CTCSGTANSDYTF	TRBV1	TRBD1*00(25)	TRBJ1-2*00(245)
323	TGTGCCAGCAGAGGGACAGCAAACTCCGACTACACCTTC	CASRGTANSDYTF	TRBV13-3	TRBD1*00(30)	TRBJ1-2*00(245)
324	TGTGCCAGCGTCGGGACTGGGGGGTATGAACAGTACTTC	CASVGTGGYEQYF	TRBV13-2	TRBD2*00(65)	TRBJ2-7*00(214, 3)
325	TGTGCCAGCAGAACCGGGACAGGGGGCTATGAACAGTACTTC	CASRTGTGGYEQYF	TRBV13-1	TRBD1*00(65)	TRBJ2-7*00(218, 4)
326	TGTGGTGCTACCGGGACTGGGGGATATGAACAGTACTTC	CGATGTGGYEQYF	TRBV20	TRBD2*00(65)	TRBJ2-7*00(213, 9)
327	TGTGCCAGCAGGACCGGGACTGGGGGGTATGAACAGTACTTC	CASRTGTGGYEQYF	TRBV13-1	TRBD2*00(70)	TRBJ2-7*00(213, 3)
328	TGTGCCAGCAGCCATACCGGGACTGGGGGGTATGAACAGTACTTC	CASSHTGTGGYEQYF	TRBV2	TRBD2*00(70)	TRBJ2-7*00(214, 3)
329	TGTGCCAGCAGTTCAGGGACAGGGGGCTATGAACAGTACTTC	CASSSGTGGYEQYF	TRBV13-3	TRBD1*00(55)	TRBJ2-7*00(219, 5)
330	TGTGCCAGCAGCTCCGGGACTGGGGGGTATGAACAGTACTTC	CASSSGTGGYEQYF	TRBV5	TRBD2*00(70)	TRBJ2-7*00(215)
331	TGTGCCAGCGGGGGGACTGGGGGCTATGAACAGTACTTC	CASGGTGGYEQYF	TRBV13-2	TRBD2*00(55)	TRBJ2-7*00(220)
332	TGTGCCAGCGTCGGGACTGGGGGGTATGAACAGTACTTC	CASVGTGGYEQYF	TRBV13-2	TRBD2*00(65)	TRBJ2-7*00(213)
333	TGTGCCAGCAGCTCCGGGACTGGGGGGTATGAACAGTACTTC	CASSSGTGGYEQYF	TRBV5	TRBD2*00(70)	TRBJ2-7*00(213, 9)
334	TGTGCTAGCAGTTCCGGGACTGGGGGGTATGAACAGTACTTC	CASSSGTGGYEQYF	TRBV17	TRBD2*00(70)	TRBJ2-7*00(211, 5)
335	TGTGCTAGCAGTTCCGGGACAGGGGGCTATGAACAGTACTTC	CASSSGTGGYEQYF	TRBV29	TRBD1*00(65)	TRBJ2-7*00(218, 3)
336	TGTGCCAGCGGTGGGACAGGAGGCTATGAACAGTACTTC	CASGGTGGYEQYF	TRBV13-2	TRBD1*00(36)	TRBJ2-7*00(220)
337	TGTGCCAGCGTAGGGACTGGGGGGTATGAACAGTACTTC	CASVGTGGYEQYF	TRBV13-2	TRBD2*00(60)	TRBJ2-7*00(213)
338	TGTGCCAGCGGTGGGACTGGGGGCTATGAACAGTACTTC	CASGGTGGYEQYF	TRBV13-2	TRBD2*00(50)	TRBJ2-7*00(214, 4)
339	TGTGCCAGCAGTTCCGGGACTGGGGGGTATGAACAGTACTTC	CASSSGTGGYEQYF	TRBV13-1	TRBD2*00(70)	TRBJ2-7*00(215)
340	TGTGCCAGCAGCTCCGGGACAGGGGGCTATGAACAGTACTTC	CASSSGTGGYEQYF	TRBV5	TRBD1*00(65)	TRBJ2-7*00(220)
341	TGTGCCAGCGGGGGGACAGGGGGCTATGAACAGTACTTC	CASGGTGGYEQYF	TRBV13-2	TRBD1*00(55)	TRBJ2-7*00(220)
342	TGTGCCAGCGGTGGGACTGGGGGTTATGAACAGTACTTC	CASGGTGGYEQYF	TRBV13-2	TRBD2*00(50)	TRBJ2-7*00(215)
343	TGTGCCAGCGGTGGGACAGGGGGATATGAACAGTACTTC	CASGGTGGYEQYF	TRBV13-2	TRBD1*00(50)	TRBJ2-7*00(215)
344	TGTGCCTGGAGTCCCGGGACTGGGGGATATGAACAGTACTTC	CAWSPGTGGYEQYF	TRBV31	TRBD2*00(65)	TRBJ2-7*00(215)
345	TGTGCCTGGAGTCCCGGGACAGGGGGTTATGAACAGTACTTC	CAWSPGTGGYEQYF	TRBV31	TRBD1*00(65)	TRBJ2-7*00(213, 9)
346	TGTGCCAGCCGCGGGACTGGGGGGTATGAACAGTACTTC	CASRGTGGYEQYF	TRBV19	TRBD2*00(65)	TRBJ2-7*00(229, 3)
347	TGTGCCTGGAGCCCCGGGACTGGGGGATATGAACAGTACTTC	CAWSPGTGGYEQYF	TRBV31	TRBD2*00(70)	TRBJ2-7*00(215)
348	TGTGCCAGCAGGGGGACTGGGGGCTATGAACAGTACTTC	CASRGTGGYEQYF	TRBV13-1	TRBD2*00(55)	TRBJ2-7*00(220)
349	TGTGCTAGCAGGGGGACTGGGGGTTATGAACAGTACTTC	CASRGTGGYEQYF	TRBV29	TRBD2*00(55)	TRBJ2-7*00(215)
350	TGTGCCTGGAGTCCCGGGACTGGGGGCTATGAACAGTACTTC	CAWSPGTGGYEQYF	TRBV31	TRBD2*00(65)	TRBJ2-7*00(220)
351	TGTGCCTGGAGTCCCGGGACTGGGGGGTATGAACAGTACTTC	CAWSPGTGGYEQYF	TRBV31	TRBD2*00(70)	TRBJ2-7*00(215)
352	TGTGCCTGGAGTCCCGGGACAGGGGGGTATGAACAGTACTTC	CAWSPGTGGYEQYF	TRBV31	TRBD1*00(65), TRBD2*00(56)	TRBJ2-7*00(215)
353	TGTGCCAGCAGGGGGACTGGGGGCTATGAACAGTACTTC	CASRGTGGYEQYF	TRBV13-1	TRBD2*00(55)	TRBJ2-7*00(220)
354	TGTGCCAGCAGTACCGGGACTGGGGGTTATGAACAGTACTTC	CASSTGTGGYEQYF	TRBV19	TRBD2*00(65)	TRBJ2-7*00(215)
355	TGTGCCAGCAGTGGGACAACAAACACAGAAGTCTTCTTT	CASSGTTNTEVFF	TRBV13-1	TRBD1*00(25)	TRBJ1-1*00(239)
356	TGTGCCAGCAGCCAAGGGACAACAAACACAGAAGTCTTCTTT	CASSQGTTNTEVFF	TRBV5	TRBD1*00(25)	TRBJ1-1*00(240)
357	TGTGCCAGCAGGGGGACAACAAACACAGAAGTCTTCTTT	CASRGTTNTEVFF	TRBV4	TRBD1*00(30)	TRBJ1-1*00(240)
358	TGTGCCAGCAGCCAAGGGACAACAAACACAGAAGTCTTCTTT	CASSQGTTNTEVFF	TRBV2	TRBD1*00(25)	TRBJ1-1*00(240)
359	TGTGCCAGCAGTGGGACAACAAACACAGAAGTCTTCTTT	CASSGTTNTEVFF	TRBV13-1	TRBD1*00(25)	TRBJ1-1*00(238, 6)
360	TGTGCCAGCAGTGGGACAACAAACACAGAAGTCTTCTTT	CASSGTTNTEVFF	TRBV13-3	TRBD1*00(25)	TRBJ1-1*00(226)
361	TGTGCCTGGAGTCTGGGGACAACAAACACAGAAGTCTTCTTT	CAWSLGTTNTEVFF	TRBV31	TRBD1*00(30)	TRBJ1-1*00(240)
362	TGTGCCAGCCGACACAATTCTGGAAATACGCTCTATTTT	CASRHNSGNTLYF	TRBV13-1	NA	TRBJ1-3*00(260, 1)
363	TGTGCCAGCAGTCACAATTCTGGAAATACGCTCTATTTT	CASSHNSGNTLYF	TRBV19	NA	TRBJ1-3*00(261)
364	TGTGCCAGCAGACATAATTCTGGAAATACGCTCTATTTT	CASRHNSGNTLYF	TRBV13-3	NA	TRBJ1-3*00(255, 8)
365	TGTGCCGGACAGTTAAACACCGGGCAGCTCTACTTT	CAGQLNTGQLYF	TRBV13-3	NA	TRBJ2-2*00(250)
366	TGTGCCAGCAGCTTAAACACCGGGCAGCTCTACTTT	CASSLNTGQLYF	TRBV4	NA	TRBJ2-2*00(249, 1)
367	TGTGCCAGCAGCTTAAACACCGGGCAGCTCTACTTT	CASSLNTGQLYF	TRBV4	NA	TRBJ2-2*00(250)
368	TGTGCCAGCAGCCTAAACACCGGGCAGCTCTACTTT	CASSLNTGQLYF	TRBV4	NA	TRBJ2-2*00(250)
369	TGTGCTAGCAGTTTAAACACCGGGCAGCTCTACTTT	CASSLNTGQLYF	TRBV29	NA	TRBJ2-2*00(250)
370	TGTGCCAGCAGCCTTAACACCGGGCAGCTCTACTTT	CASSLNTGQLYF	TRBV4	NA	TRBJ2-2*00(245)
371	TGTGCCAGCAGCTTAAACACCGGGCAGCTCTACTTT	CASSLNTGQLYF	TRBV4	NA	TRBJ2-2*00(250)
372	TGTGCTAGCAGTTTAAACACCGGGCAGCTCTACTTT	CASSLNTGQLYF	TRBV29	NA	TRBJ2-2*00(249)
373	TGTGCCTGGAGTCTAAACACCGGGCAGCTCTACTTT	CAWSLNTGQLYF	TRBV31	NA	TRBJ2-2*00(250)
374	TGTGCCTGGAGTCTAAACACCGGGCAGCTCTACTTT	CAWSLNTGQLYF	TRBV31	NA	TRBJ2-2*00(250)
375	TGTGCCAGCAGCTTAAACACCGGGCAGCTCTACTTT	CASSLNTGQLYF	TRBV4	NA	TRBJ2-2*00(250)
376	TGTGCCAGCAGTTTAAACACCGGGCAGCTCTACTTT	CASSLNTGQLYF	TRBV14	NA	TRBJ2-2*00(250)
377	TGTGCCAGCAGTGATCCGGGACAGGGGCAAGACACCCAGTACTTT	CASSDPGQGQDTQYF	TRBV13-3	TRBD1*00(60)	TRBJ2-5*00(230)
378	TGTGGTGCTAGCCCGGGACAGGGGCAAGACACCCAGTACTTT	CGASPGQGQDTQYF	TRBV20	TRBD1*00(65)	TRBJ2-5*00(225, 2)
379	TGTGCCAGCAGACCGGGACAGGGGCAAGACACCCAGTACTTT	CASRPGQGQDTQYF	TRBV13-3	TRBD1*00(60)	TRBJ2-5*00(230)
380	TGTGCCAGCAGCCCCGGACAGGGTCAAGACACCCAGTACTTT	CASSPGQGQDTQYF	TRBV5	TRBD1*00(40)	TRBJ2-5*00(230)
381	TGTGCCAGCAGCCCGGGACAGGGGCAAGACACCCAGTACTTT	CASSPGQGQDTQYF	TRBV5	TRBD1*00(55)	TRBJ2-5*00(230)
382	TGTGCTAGCAGTCCCGGACAGGGGCAAGACACCCAGTACTTT	CASSPGQGQDTQYF	TRBV29	TRBD1*00(48)	TRBJ2-5*00(230)
383	TGTGCCAGCAGCCCCGGACAGGGCCAAGACACCCAGTACTTT	CASSPGQGQDTQYF	TRBV5	TRBD1*00(40)	TRBJ2-5*00(235)
384	TGTGCCAGCGGTCCGGGACAGCAAGACACCCAGTACTTT	CASGPGQQDTQYF	TRBV13-2	TRBD1*00(45)	TRBJ2-5*00(229, 3)
385	TGTGCCAGCAGCCCGGGACAGCAAGACACCCAGTACTTT	CASSPGQQDTQYF	TRBV5	TRBD1*00(40)	TRBJ2-5*00(228, 8)
386	TGTGCCAGCAGTCCGGGACAGCAAGACACCCAGTACTTT	CASSPGQQDTQYF	TRBV13-1	TRBD1*00(45)	TRBJ2-5*00(230)
387	TGTGCCAGCAGTCCGGGACAGCAAGACACCCAGTACTTT	CASSPGQQDTQYF	TRBV13-1	TRBD1*00(45)	TRBJ2-5*00(230)
388	TGTGCCAGCAGCCCGGGACAACAAGACACCCAGTACTTT	CASSPGQQDTQYF	TRBV5	TRBD1*00(35), TRBD2*00(30)	TRBJ2-5*00(230)
389	TGTGCCAGCAGCCCGGGACAGCAAGACACCCAGTACTTT	CASSPGQQDTQYF	TRBV5	TRBD1*00(40)	TRBJ2-5*00(228)
390	TGTGCTAGCAGTCCGGGACAGCAAGACACCCAGTACTTT	CASSPGQQDTQYF	TRBV29	TRBD1*00(45)	TRBJ2-5*00(230)
391	TGTGCCAGCAGTCCGGGACAGCAAGACACCCAGTACTTT	CASSPGQQDTQYF	TRBV14	TRBD1*00(45)	TRBJ2-5*00(230)
392	TGTGCCAGCAGCCCGGGACAACAAGACACCCAGTACTTT	CASSPGQQDTQYF	TRBV5	TRBD1*00(35), TRBD2*00(30)	TRBJ2-5*00(230)
393	TGTGCCAGCAGTCAGGGGGACTCCGACTACACCTTC	CASSQGDSDYTF	TRBV19	TRBD1*00(35)	TRBJ1-2*00(224)
394	TGTGCCAGCAAACAGGGGGACTCCGACTACACCTTC	CASKQGDSDYTF	TRBV4	TRBD1*00(40)	TRBJ1-2*00(225)
395	TGTGCCAGCAGTCAAGGGGACTCCGACTACACCTTC	CASSQGDSDYTF	TRBV19	TRBD1*00(25)	TRBJ1-2*00(225)
396	TGTGCCAGCAGCCAGGGTCAAAACACCTTGTACTTT	CASSQGQNTLYF	TRBV5	NA	TRBJ2-4*00(240)
397	TGTGCCAGCAGCATACAGGGTCAAAACACCTTGTACTTT	CASSIQGQNTLYF	TRBV14	TRBD1*00(25)	TRBJ2-4*00(240)
398	TGTGCCAGCGGGGGACAGGGTCAAAACACCTTGTACTTT	CASGGQGQNTLYF	TRBV13-2	TRBD1*00(40)	TRBJ2-4*00(238, 3)
399	TGTGCCAGCAGTCAGGGTCAAAACACCTTGTACTTT	CASSQGQNTLYF	TRBV14	NA	TRBJ2-4*00(238)
400	TGTGCCAGTCGACAGGGGCAAAACACCTTGTACTTT	CASRQGQNTLYF	TRBV4	TRBD1*00(40)	TRBJ2-4*00(229)
401	TGTGCCAGCAGGCAGGGTCAAAACACCTTGTACTTT	CASRQGQNTLYF	TRBV14	NA	TRBJ2-4*00(240)
402	TGCACCTGCAGTGGTATACAGCAAGACACCCAGTACTTT	CTCSGIQQDTQYF	TRBV1	NA	TRBJ2-5*00(230, 6)
403	TGTGGTGCTAGGAGGCAGCAAGACACCCAGTACTTT	CGARRQQDTQYF	TRBV20	NA	TRBJ2-5*00(230)
404	TGTGGTGCTAGACAGCAAGACACCCAGTACTTT	CGARQQDTQYF	TRBV20	NA	TRBJ2-5*00(230)
405	TGTGCCAGCAGCCAACAAGACACCCAGTACTTT	CASSQQDTQYF	TRBV5	NA	TRBJ2-5*00(228, 9)
406	TGTGGTGCTAGACAACAAGACACCCAGTACTTT	CGARQQDTQYF	TRBV20	NA	TRBJ2-5*00(230)
407	TGTGCCAGCAGCCAACAAGACACCCAGTACTTT	CASSQQDTQYF	TRBV5	NA	TRBJ2-5*00(227, 7)
408	TGTGCCAGCAGCCAACAAGACACCCAGTACTTT	CASSQQDTQYF	TRBV5	NA	TRBJ2-5*00(230)
409	TGTGCCAGCAGCCAGCAAGACACCCAGTACTTT	CASSQQDTQYF	TRBV5	NA	TRBJ2-5*00(230)
410	TGTGCCAGCAGCCAACAAGACACCCAGTACTTT	CASSQQDTQYF	TRBV5	NA	TRBJ2-5*00(230)
411	TGTGCCAGCAGTGGACAACAAGACACCCAGTACTTT	CASSGQQDTQYF	TRBV13-1	NA	TRBJ2-5*00(230)
412	TGTGCCAGCAGTGGACAACAAGACACCCAGTACTTT	CASSGQQDTQYF	TRBV13-3	NA	TRBJ2-5*00(230)
413	TGTGCCAGCAGGAGACAGGGGGCAAACACCGGGCAGCTCTACTTT	CASRRQGANTGQLYF	TRBV14	TRBD1*00(40)	TRBJ2-2*00(259, 6)
414	TGTGCCAGCAGGCGACAGGGGGCAAACACCGGGCAGCTCTACTTT	CASRRQGANTGQLYF	TRBV5	TRBD1*00(40)	TRBJ2-2*00(259)
415	TGTGCCAGCAGGCGACAGGGGGCGAACACCGGGCAGCTCTACTTT	CASRRQGANTGQLYF	TRBV4	TRBD1*00(40)	TRBJ2-2*00(246)
416	TGTGCCAGCAGCAGACAGGGGGCAAACACCGGGCAGCTCTACTTT	CASSRQGANTGQLYF	TRBV4	TRBD1*00(40)	TRBJ2-2*00(260)
417	TGTGCCAGCAGCCGACAGGGGGCAAACACCGGGCAGCTCTACTTT	CASSRQGANTGQLYF	TRBV4	TRBD1*00(40)	TRBJ2-2*00(260)
418	TGTGCCAGCTCCAGACAGGGAGCAAACACCGGGCAGCTCTACTTT	CASSRQGANTGQLYF	TRBV13-1	TRBD1*00(35)	TRBJ2-2*00(260)
419	TGTGCCAGCAGTCGACAGGGAGCAAACACCGGGCAGCTCTACTTT	CASSRQGANTGQLYF	TRBV19	TRBD1*00(35)	TRBJ2-2*00(260)
420	TGTGCCAGCAGCCGACAGGGGGCAAACACCGGGCAGCTCTACTTT	CASSRQGANTGQLYF	TRBV4	TRBD1*00(40)	TRBJ2-2*00(260)
421	TGTGCTAGCAGCAGACAGGGGGCGAACACCGGGCAGCTCTACTTT	CASSRQGANTGQLYF	TRBV17	TRBD1*00(30)	TRBJ2-2*00(246)
422	TGTGCCAGCAGCCGACAGGGGGCAAACACCGGGCAGCTCTACTTT	CASSRQGANTGQLYF	TRBV4	TRBD1*00(40)	TRBJ2-2*00(260)
423	TGTGCCAGCAGTCGACAGGGGGCGAACACCGGGCAGCTCTACTTT	CASSRQGANTGQLYF	TRBV13-3	TRBD1*00(40)	TRBJ2-2*00(246)
424	TGTGCCAGCAGCCAAGTGGGGACAACAGCAAACACAGAAGTCTTCTTT	CASSQVGTTANTEVFF	TRBV5	TRBD1*00(30)	TRBJ1-1*00(244, 6)
425	TGTGCCAGCGGTGGGACAGCAAACACAGAAGTCTTCTTT	CASGGTANTEVFF	TRBV13-2	TRBD1*00(25)	TRBJ1-1*00(242, 8)
426	TGTGCCAGCAGTGGGACAGCAAACACAGAAGTCTTCTTT	CASSGTANTEVFF	TRBV13-3	TRBD1*00(25)	TRBJ1-1*00(245)
427	TGTGCTAGCAGTAGGGGGACAGCAAACACAGAAGTCTTCTTT	CASSRGTANTEVFF	TRBV17	TRBD1*00(30)	TRBJ1-1*00(245)
428	TGTGCCAGCAGTGGGACAGCAAACACAGAAGTCTTCTTT	CASSGTANTEVFF	TRBV13-1	TRBD1*00(25)	TRBJ1-1*00(243, 3)
429	TGTGCCAGCAGCGGGACAGCAAACACAGAAGTCTTCTTT	CASSGTANTEVFF	TRBV13-1	TRBD1*00(35), TRBD2*00(30)	TRBJ1-1*00(245)
430	TGTGCCAGCAGGACGGCAAACACAGAAGTCTTCTTT	CASRTANTEVFF	TRBV13-1	NA	TRBJ1-1*00(245)
431	TGTGGTGCTGGGACAGCAAACACAGAAGTCTTCTTT	CGAGTANTEVFF	TRBV20	NA	TRBJ1-1*00(243, 6)
432	TGTGCCAGCAGGACAGCAAACACAGAAGTCTTCTTT	CASRTANTEVFF	TRBV13-3	NA	TRBJ1-1*00(243)
433	TGTGCCAGCAGGACAGCAAACACAGAAGTCTTCTTT	CASRTANTEVFF	TRBV13-1	NA	TRBJ1-1*00(245)
434	TGTGCTAGCAGGACAGCAAACACAGAAGTCTTCTTT	CASRTANTEVFF	TRBV29	NA	TRBJ1-1*00(245)
435	TGTGCCAGCAGTGGGACAGCAAACACAGAAGTCTTCTTT	CASSGTANTEVFF	TRBV13-1	TRBD1*00(25)	TRBJ1-1*00(244, 1)
436	TGTGCCAGCAGCCCGACAGCAAACACAGAAGTCTTCTTT	CASSPTANTEVFF	TRBV5	NA	TRBJ1-1*00(245)
437	TGTGCCAGCAGTGGGACAGCAAACACAGAAGTCTTCTTT	CASSGTANTEVFF	TRBV19	TRBD1*00(30)	TRBJ1-1*00(245)
438	TGTGCCAGCAGTGGGACAGCAAACACAGAAGTCTTCTTT	CASSGTANTEVFF	TRBV13-1	TRBD1*00(25)	TRBJ1-1*00(245)
439	TGTGCCAGCAGTGGGACAGCAAACACAGAAGTCTTCTTT	CASSGTANTEVFF	TRBV13-1	TRBD1*00(25)	TRBJ1-1*00(245)
440	TGTGCCAGCTCCGGGACGGCAAACACAGAAGTCTTCTTT	CASSGTANTEVFF	TRBV19	TRBD1*00(35), TRBD2*00(35)	TRBJ1-1*00(245)
441	TGTGCCAGCAGTGGGACAACAAACTCCGACTACACCTTC	CASSGTTNSDYTF	TRBV13-1	TRBD1*00(25)	TRBJ1-2*00(239, 5)
442	TGTGCCAGCGGGACAACAAACTCCGACTACACCTTC	CASGTTNSDYTF	TRBV13-1	TRBD1*00(30)	TRBJ1-2*00(240)
443	TGTGCCAGCAGTCGGACAACAAACTCCGACTACACCTTC	CASSRTTNSDYTF	TRBV13-1	TRBD1*00(25)	TRBJ1-2*00(240)
444	TGCACCTGCAGTGCGGGGACAACAAACTCCGACTACACCTTC	CTCSAGTTNSDYTF	TRBV1	TRBD1*00(30)	TRBJ1-2*00(240)
445	TGTGCCAGCAGTGGGACAACAAACTCCGACTACACCTTC	CASSGTTNSDYTF	TRBV13-3	TRBD1*00(25)	TRBJ1-2*00(240)
446	TGTGCCAGCAGTGGGACAACAAACTCCGACTACACCTTC	CASSGTTNSDYTF	TRBV13-1	TRBD1*00(25)	TRBJ1-2*00(240)
447	TGTGCCAGCGGGACAACAAACTCCGACTACACCTTC	CASGTTNSDYTF	TRBV13-2	NA	TRBJ1-2*00(240)
448	TGTGGTGCTAGGACAACAAACTCCGACTACACCTTC	CGARTTNSDYTF	TRBV20	NA	TRBJ1-2*00(238, 3)
449	TGTGGTGCTAGGACAACAAACTCCGACTACACCTTC	CGARTTNSDYTF	TRBV20	NA	TRBJ1-2*00(240)
450	TGTGCCAGCAGTGGGACAACAAACTCCGACTACACCTTC	CASSGTTNSDYTF	TRBV13-1	TRBD1*00(25)	TRBJ1-2*00(240)
451	TGTGCCAGCAGTGGGACAACAAACTCCGACTACACCTTC	CASSGTTNSDYTF	TRBV13-1	TRBD1*00(25)	TRBJ1-2*00(237, 7)
452	TGTGCCAGCAGTGGTACAACAAACTCCGACTACACCTTC	CASSGTTNSDYTF	TRBV13-1	NA	TRBJ1-2*00(240)
453	TGTGCCAGCAGTGGCACAACAAACTCCGACTACACCTTC	CASSGTTNSDYTF	TRBV13-3	NA	TRBJ1-2*00(240)
454	TGCACCTGCAGTGTTAGTGCAGAAACGCTGTATTTT	CTCSVSAETLYF	TRBV1	NA	TRBJ2-3*00(248, 3)
455	TGTGGTGCTAGGGTTAGTGCAGAAACGCTGTATTTT	CGARVSAETLYF	TRBV20	NA	TRBJ2-3*00(250)
456	TGCACCTGCAGTGCAGGGGTTAGTGCAGAAACGCTGTATTTT	CTCSAGVSAETLYF	TRBV1	NA	TRBJ2-3*00(250)
457	TGCACCTGCAGTGCAGGAGTTAGTGCAGAAACGCTGTATTTT	CTCSAGVSAETLYF	TRBV1	NA	TRBJ2-3*00(250)
458	TGTGGTGCTAGGGTTAGTGCAGAAACGCTGTATTTT	CGARVSAETLYF	TRBV20	NA	TRBJ2-3*00(250)
459	TGTGCCAGCAGTGATGGGTACGCAAACACAGAAGTCTTCTTT	CASSDGYANTEVFF	TRBV13-1	NA	TRBJ1-1*00(244, 5)
460	TGTGCCAGCGGTGATGCCAACACAGAAGTCTTCTTT	CASGDANTEVFF	TRBV13-2	NA	TRBJ1-1*00(235, 2)
461	TGTGCCAGCGGTGATGCAAACACAGAAGTCTTCTTT	CASGDANTEVFF	TRBV13-2	NA	TRBJ1-1*00(242, 4)
462	TGTGCCAGCGGTGGCGGGACAAATTCTGGAAATACGCTCTATTTT	CASGGGTNSGNTLYF	TRBV13-2	TRBD1*00(35), TRBD2*00(30)	TRBJ1-3*00(260)
463	TGTGCCAGCGGTGATGGGACAAATTCTGGAAATACGCTCTATTTT	CASGDGTNSGNTLYF	TRBV13-2	TRBD1*00(25)	TRBJ1-3*00(260)
464	TGTGCCAGCGGTGACGGGACAAATTCTGGAAATACGCTCTATTTT	CASGDGTNSGNTLYF	TRBV13-2	TRBD1*00(35), TRBD2*00(30)	TRBJ1-3*00(260)
465	TGTGCCAGCAGCCAAGGGGTAAACACAGAAGTCTTCTTT	CASSQGVNTEVFF	TRBV5	NA	TRBJ1-1*00(233, 7)
466	TGTGCCAGCGGTGGGACAAATACCAACGAAAGATTATTTTTC	CASGGTNTNERLFF	TRBV13-2	NA	TRBJ1-4*00(240, 5)
467	TGCACCTGCAGTGCCCAGGGTGGTCAAAACACCTTGTACTTT	CTCSAQGGQNTLYF	TRBV1	TRBD1*00(25)	TRBJ2-4*00(238, 6)
468	TGTGCCTGGAGTCTCGGGGGACAAAACACCTTGTACTTT	CAWSLGGQNTLYF	TRBV31	TRBD1*00(25), TRBD2*00(25)	TRBJ2-4*00(229, 4)
469	TGTGCCAGCAGTTCGAAGGGTGGCAACACAGAAGTCTTCTTT	CASSSKGGNTEVFF	TRBV19	NA	TRBJ1-1*00(229, 7)
470	TGTGCCAGCAGCCCCGGACAGGGTGCAAACACAGAAGTCTTCTTT	CASSPGQGANTEVFF	TRBV5	TRBD1*00(40)	TRBJ1-1*00(250)
471	TGTGCCAGCAGTCTGGGGGGGCCGAACACCCAGTACTTT	CASSLGGPNTQYF	TRBV13-1	TRBD2*00(50)	TRBJ2-5*00(209, 6)
472	TGTGCCAGCAGTTTTGGTGCAAACACAGAAGTCTTCTTT	CASSFGANTEVFF	TRBV14	NA	TRBJ1-1*00(249, 5)
473	TGCACCTGCAGTGCAGGACAGAACACCGGGCAGCTCTACTTT	CTCSAGQNTGQLYF	TRBV1	TRBD1*00(25)	TRBJ2-2*00(242, 8)
474	TGTGCCAGCAGTATAGGACAGAACACCGGGCAGCTCTACTTT	CASSIGQNTGQLYF	TRBV19	TRBD1*00(25)	TRBJ2-2*00(244, 5)
475	TGTGCCAGCAGCCAAGATTGGGGGGGCGCGAACACCTTGTACTTT	CASSQDWGGANTLYF	TRBV5	TRBD2*00(55)	TRBJ2-4*00(213)
476	TGTGCCTGGAGGTGGGGGGGCGCTGGTCAAAACACCTTGTACTTT	CAWRWGGAGQNTLYF	TRBV31	TRBD2*00(50)	TRBJ2-4*00(240, 4)
477	TGTGCCAGCAGTGTGGGACAGGGTGGTCAAAACACCTTGTACTTT	CASSVGQGGQNTLYF	TRBV13-1	TRBD1*00(45)	TRBJ2-4*00(239, 4)
478	TGTGCCAGCAGCCCCGACAGGGGCGGTCAAAACACCTTGTACTTT	CASSPDRGGQNTLYF	TRBV5	TRBD1*00(40)	TRBJ2-4*00(239, 7)
479	TGTGCCAGCAGTATATGGGACAGGGGAGGAAATACGCTCTATTTT	CASSIWDRGGNTLYF	TRBV19	TRBD1*00(50)	TRBJ1-3*00(232, 2)
480	TGTGCCAGCGGGAGGGACTGGGGGGGCGCTGGTCAAAACACCTTGTACTTT	CASGRDWGGAGQNTLYF	TRBV13-2	TRBD2*00(75)	TRBJ2-4*00(239, 7)
481	TGTGCCAGCAGTGATGGACAAAACACCTTGTACTTT	CASSDGQNTLYF	TRBV13-1	NA	TRBJ2-4*00(228, 8)
482	TGTGCCAGCAGTGAACTGGGGGGGCAAAACACCTTGTACTTT	CASSELGGQNTLYF	TRBV13-3	TRBD2*00(50)	TRBJ2-4*00(229, 5)
483	TGTGCCTGGAGTCTACAGGGCGGAAATACGCTCTATTTT	CAWSLQGGNTLYF	TRBV31	NA	TRBJ1-3*00(229, 5)
484	TGTGCCAGCAGCCCCGACTGGGGGGCGAACACCTTGTACTTT	CASSPDWGANTLYF	TRBV14	TRBD2*00(50)	TRBJ2-4*00(215)
485	TGTGCCTGGAGTCTAGGGGGGGCAAACACCGGGCAGCTCTACTTT	CAWSLGGANTGQLYF	TRBV31	TRBD1*00(30), TRBD2*00(30)	TRBJ2-2*00(259, 1)
486	TGTGCCTGGAGTCTGGGACAGAACACAGAAGTCTTCTTT	CAWSLGQNTEVFF	TRBV31	TRBD1*00(35)	TRBJ1-1*00(229, 2)
487	TGCACCTGCAGTGCAGGACAAAACACCGGGCAGCTCTACTTT	CTCSAGQNTGQLYF	TRBV1	NA	TRBJ2-2*00(249, 1)
488	TGTGCCAGCAGCTGGACAGGAGCAAACACCGGGCAGCTCTACTTT	CASSWTGANTGQLYF	TRBV4	TRBD1*00(35)	TRBJ2-2*00(260)
489	TGTGCCAGCAGGCGACAGGGGGCGAACACAGAAGTCTTCTTT	CASRRQGANTEVFF	TRBV13-3	TRBD1*00(40)	TRBJ1-1*00(228, 5)
490	TGTGCCAGCAGTCCCGGACAGAACACCGGGCAGCTCTACTTT	CASSPGQNTGQLYF	TRBV19	TRBD1*00(33)	TRBJ2-2*00(243, 8)
491	TGTGCCTGGAGTCGGGGGAGCAACACAGAAGTCTTCTTT	CAWSRGSNTEVFF	TRBV31	NA	TRBJ1-1*00(230)
492	TGTGCCAGCAGAGCAGGGGGTCAAAACACCTTGTACTTT	CASRAGGQNTLYF	TRBV13-3	TRBD1*00(30)	TRBJ2-4*00(236, 7)
493	TGTGCCAGCGGTGATCAGGGAGCAAACACCGGGCAGCTCTACTTT	CASGDQGANTGQLYF	TRBV13-2	TRBD1*00(25)	TRBJ2-2*00(259, 1)
494	TGTGCCAGCAGCCAAGGTGCAAACACCGGGCAGCTCTACTTT	CASSQGANTGQLYF	TRBV5	NA	TRBJ2-2*00(264)
495	TGTGCCAGCAGTGTATCAGGGGGACAAAACACCTTGTACTTT	CASSVSGGQNTLYF	TRBV13-3	TRBD1*00(35)	TRBJ2-4*00(229, 1)
496	TGTGCCAGCGGTGATGCTGGTCAAAACACCTTGTACTTT	CASGDAGQNTLYF	TRBV13-2	NA	TRBJ2-4*00(241)
497	TGTGCCAGCGGGGAAAACACCTTGTACTTT	CASGENTLYF	TRBV13-2	NA	TRBJ2-4*00(224, 3)
498	TGTGCCTGGAGTCTAGGTCAAAACACCTTGTACTTT	CAWSLGQNTLYF	TRBV31	NA	TRBJ2-4*00(242, 5)
499	TGTGCCAGCAGTATCGGGGGTGGTCAAAACACCTTGTACTTT	CASSIGGGQNTLYF	TRBV19	TRBD1*00(25), TRBD2*00(25)	TRBJ2-4*00(238, 7)
500	TGTGCCAGCGGTGATGCCTGGGGGGCGAACACCGGGCAGCTCTACTTT	CASGDAWGANTGQLYF	TRBV13-2	TRBD2*00(35)	TRBJ2-2*00(245, 5)
501	TGTGCCAGCAGGCGACAGGGGGCAAACACAGAAGTCTTCTTT	CASRRQGANTEVFF	TRBV19	TRBD1*00(40)	TRBJ1-1*00(244, 5)
502	TGTGCCAGCAGCCCCAGGGACAGGGGGCAAAACACCGGGCAGCTCTACTTT	CASSPRDRGQNTGQLYF	TRBV5	TRBD1*00(61)	TRBJ2-2*00(249, 8)
503	TGTGGTGCGTCAGGGGGTCAAAACACCTTGTACTTT	CGASGGQNTLYF	TRBV20	NA	TRBJ2-4*00(238, 9)
504	TGTGCCAGCAGCCAGGACAGGGGCCAAAACACCTTGTACTTT	CASSQDRGQNTLYF	TRBV2	TRBD1*00(30)	TRBJ2-4*00(229, 4)
505	TGTGCCAGCAGTCGGGGGCGAGGTCAAAACACCTTGTACTTT	CASSRGRGQNTLYF	TRBV13-3	TRBD1*00(35), TRBD2*00(35)	TRBJ2-4*00(240)
506	TGTGCCAGCAGCTTAGCAGACAGGGGTCAAAACACCTTGTACTTT	CASSLADRGQNTLYF	TRBV3	TRBD1*00(35)	TRBJ2-4*00(240)
507	TGTGCCAGCAGCCAAGACTGGGGGGGAGAAAACACCTTGTACTTT	CASSQDWGGENTLYF	TRBV5	TRBD2*00(45)	TRBJ2-4*00(223, 8)
508	TGTGCCAGCGGTGACAACACCTTGTACTTT	CASGDNTLYF	TRBV13-2	NA	TRBJ2-4*00(215)
509	TGTGCCAGCAGTGATAGAGGTCAAAACACCTTGTACTTT	CASSDRGQNTLYF	TRBV13-3	NA	TRBJ2-4*00(237, 7)
510	TGTGCCAGCAGTATAGGAGGGGCTGGTCAAAACACCTTGTACTTT	CASSIGGAGQNTLYF	TRBV19	TRBD1*00(25)	TRBJ2-4*00(241)
511	TGTGCCAGCACCACGGGACAGGGGTCAAACACAGAAGTCTTCTTT	CASTTGQGSNTEVFF	TRBV13-1	TRBD1*00(55)	TRBJ1-1*00(239, 1)
512	TGTGCCAGCAGTGGGACTGGGCAAAACACCTTGTACTTT	CASSGTGQNTLYF	TRBV13-1	NA	TRBJ2-4*00(237)
513	TGTGCCAGCAGACCCGACTGGGGGCAAAACACCTTGTACTTT	CASRPDWGQNTLYF	TRBV19	TRBD2*00(45)	TRBJ2-4*00(230)
514	TGTGCCAGCGGTCGGACTGGGGGTCAAAACACCTTGTACTTT	CASGRTGGQNTLYF	TRBV13-2	TRBD2*00(45)	TRBJ2-4*00(240)
515	TGTGCCAGCAGCCACACAGGGGCAAACACAGAAGTCTTCTTT	CASSHTGANTEVFF	TRBV5	TRBD1*00(30)	TRBJ1-1*00(245)
516	TGTGCCAGCAGTAGGACTGGGGGTCAAAACACCTTGTACTTT	CASSRTGGQNTLYF	TRBV19	TRBD2*00(45)	TRBJ2-4*00(238, 6)
517	TGTGCCAGCAGACAGGGAGGAAACACAGAAGTCTTCTTT	CASRQGGNTEVFF	TRBV13-1	TRBD1*00(30)	TRBJ1-1*00(233, 1)
518	TGTGCCAGCAAGACAGGGGGAAACACCGGGCAGCTCTACTTT	CASKTGGNTGQLYF	TRBV13-1	TRBD1*00(45)	TRBJ2-2*00(249, 2)
519	TGTGCCAGCGGTGATGCCAGGGGCCAAAACACCTTGTACTTT	CASGDARGQNTLYF	TRBV13-2	TRBD1*00(30)	TRBJ2-4*00(227, 7)
520	TGTGCCAGCAGTGGGACAGGGGGAAACACCTTGTACTTT	CASSGTGGNTLYF	TRBV4	TRBD1*00(55)	TRBJ2-4*00(217, 4)
521	TGTGCCTGGAGTCTCGCGTGGGGGGCGGGTCAAAACACCTTGTACTTT	CAWSLAWGAGQNTLYF	TRBV31	TRBD2*00(40), TRBD1*00(35)	TRBJ2-4*00(240)
522	TGTGCCAGCGGTGATGCGGGGGGGCGAAACACCTTGTACTTT	CASGDAGGRNTLYF	TRBV13-2	TRBD2*00(45)	TRBJ2-4*00(220)
523	TGTGCCAGCAGTCTGACAGGGGGTCAAAACACCTTGTACTTT	CASSLTGGQNTLYF	TRBV13-3	TRBD1*00(40)	TRBJ2-4*00(238, 3)
524	TGTGCCTGGAGTCTCCCAGGGGCAAACACCGGGCAGCTCTACTTT	CAWSLPGANTGQLYF	TRBV31	TRBD1*00(25), TRBD2*00(25)	TRBJ2-2*00(260)
525	TGTGCCAGCAGCCAGGGGGCGAACACCGGGCAGCTCTACTTT	CASSQGANTGQLYF	TRBV5	NA	TRBJ2-2*00(245)
526	TGTGCCAGCAGTGATCGGGGGGGTAACACCTTGTACTTT	CASSDRGGNTLYF	TRBV13-3	TRBD2*00(35)	TRBJ2-4*00(215)
527	TGTGCCTGGAGTCTGGGGGGTCAAAACACCTTGTACTTT	CAWSLGGQNTLYF	TRBV31	TRBD2*00(30)	TRBJ2-4*00(240)
528	TGTGCCAGCAGCCAAGATTGGGGGAAGAACACCTTGTACTTT	CASSQDWGKNTLYF	TRBV5	TRBD2*00(30)	TRBJ2-4*00(215)
529	TGCACCTGCAGTGCCGGCAGGGGAGGCAACACAGAAGTCTTCTTT	CTCSAGRGGNTEVFF	TRBV1	TRBD1*00(30), TRBD2*00(26)	TRBJ1-1*00(228)
530	TGTGCCTGGAGTCTGGGGGGGCAAAACACCTTGTACTTT	CAWSLGGQNTLYF	TRBV31	TRBD2*00(40)	TRBJ2-4*00(230)
531	TGTGCCTGGAGTCTAAGGGGGGGGCGCGGACAAAACACCTTGTACTTT	CAWSLRGGRGQNTLYF	TRBV31	TRBD2*00(50)	TRBJ2-4*00(230)
532	TGTGGTGCTAGGCCAGGTGGAAATACGCTCTATTTT	CGARPGGNTLYF	TRBV20	NA	TRBJ1-3*00(235)
533	TGTGCCAGCGGTGGGACTGGGAGAAACACCTTGTACTTT	CASGGTGRNTLYF	TRBV13-2	TRBD2*00(40)	TRBJ2-4*00(220)
534	TGTGCCAGCGGTGATCAGGGGGCGAACACCGGGCAGCTCTACTTT	CASGDQGANTGQLYF	TRBV13-2	TRBD1*00(30)	TRBJ2-2*00(246)
535	TGTGCCAGCAGTGATGCGACAGGGGGAAACACAGAAGTCTTCTTT	CASSDATGGNTEVFF	TRBV13-1	TRBD1*00(45)	TRBJ1-1*00(233, 4)
536	TGTGCCAGCAGCGACTGGGGGGGAAACACCGGGCAGCTCTACTTT	CASSDWGGNTGQLYF	TRBV4	TRBD2*00(55)	TRBJ2-2*00(250)
537	TGTGCCAGCAGGGACCTGGGGGGGCAAAACACCTTGTACTTT	CASRDLGGQNTLYF	TRBV19	TRBD2*00(48)	TRBJ2-4*00(230)
538	TGTGCCTGGAGTCTGGGGAGGAACACAGAAGTCTTCTTT	CAWSLGRNTEVFF	TRBV31	TRBD2*00(26)	TRBJ1-1*00(230)
539	TGTGCCAGCAGTATTGGCGCAAACACAGAAGTCTTCTTT	CASSIGANTEVFF	TRBV19	NA	TRBJ1-1*00(245)
540	TGTGCCAGCAGTATTGGGGGACAAAACACCTTGTACTTT	CASSIGGQNTLYF	TRBV19	TRBD2*00(30)	TRBJ2-4*00(230)
541	TGTGCCAGCAGCCAAGATTCGGGGGGGGCAAACACCGGGCAGCTCTACTTT	CASSQDSGGANTGQLYF	TRBV5	TRBD2*00(35)	TRBJ2-2*00(260)
542	TGTGCCAGCAGTGATGGTCAAAACACCTTGTACTTT	CASSDGQNTLYF	TRBV13-3	NA	TRBJ2-4*00(240)
543	TGTGCCAGCAGTGACAGGGGTGGAAATACGCTCTATTTT	CASSDRGGNTLYF	TRBV13-1	TRBD1*00(30)	TRBJ1-3*00(235)
544	TGTGGTGCTAGTGGGGGACAAAACACCTTGTACTTT	CGASGGQNTLYF	TRBV20	TRBD2*00(30)	TRBJ2-4*00(230)
545	TGTGCCAGCAGTATGGGGGGAAACACAGAAGTCTTCTTT	CASSMGGNTEVFF	TRBV19	TRBD2*00(30)	TRBJ1-1*00(233, 8)
546	TGTGCCAGCAGCCAAGAAGCAGGGGGCCAAAACACCTTGTACTTT	CASSQEAGGQNTLYF	TRBV5	TRBD1*00(40)	TRBJ2-4*00(228, 8)
547	TGTGCCTGGAGGGCTACTGGGGGGGGAAACACCGGGCAGCTCTACTTT	CAWRATGGGNTGQLYF	TRBV31	TRBD2*00(50)	TRBJ2-2*00(250)
548	TGTGCCAGCAGTGATCGGGGGGGGAACACCTTGTACTTT	CASSDRGGNTLYF	TRBV13-3	TRBD2*00(35)	TRBJ2-4*00(215)
549	TGTGCCAGCAGCCCCGGACAGGGTGGAAATACGCTCTATTTT	CASSPGQGGNTLYF	TRBV4	TRBD1*00(43)	TRBJ1-3*00(235)
550	TGTGCCAGCAGCCGACTGGGGGAAAACACCTTGTACTTT	CASSRLGENTLYF	TRBV4	TRBD2*00(45)	TRBJ2-4*00(221, 5)
551	TGTGCCAGCAAGAGGGTGGGACAGAACACAGAAGTCTTCTTT	CASKRVGQNTEVFF	TRBV19	TRBD1*00(35)	TRBJ1-1*00(230)
552	TGTGCCAGCGGTCGGGACTGGGGGGGCGCGGGTCAAAACACCTTGTACTTT	CASGRDWGGAGQNTLYF	TRBV13-2	TRBD2*00(85)	TRBJ2-4*00(230, 7)
553	TGTGCCAGCAGTGACTGGGGGGGAAACACCGGGCAGCTCTACTTT	CASSDWGGNTGQLYF	TRBV13-3	TRBD2*00(45)	TRBJ2-2*00(250)
554	TGTGCCAGCAGCCAAGATCGGGGTCAAAACACCTTGTACTTT	CASSQDRGQNTLYF	TRBV5	NA	TRBJ2-4*00(240)
555	TGTGCCAGCAGTGGGACTGGCCAAAACACCTTGTACTTT	CASSGTGQNTLYF	TRBV13-1	NA	TRBJ2-4*00(237)
556	TGTGCCAGCAGAAGACAGGGGGCAAACACAGAAGTCTTCTTT	CASRRQGANTEVFF	TRBV4	TRBD1*00(40)	TRBJ1-1*00(245)
557	TGTGCCAGCAGCCAGGACTGGGGGGGCGCGAACACCTTGTACTTT	CASSQDWGGANTLYF	TRBV5	TRBD2*00(60)	TRBJ2-4*00(212, 7)
558	TGTGCCAGCAGGCGACAGGGGGCAAACACAGAAGTCTTCTTT	CASRRQGANTEVFF	TRBV4	TRBD1*00(40)	TRBJ1-1*00(245)
559	TGTGCCTGGAGTCTAGGGGGGCAAAACACCTTGTACTTT	CAWSLGGQNTLYF	TRBV31	TRBD1*00(30), TRBD2*00(30)	TRBJ2-4*00(227, 2)
560	TGTGCCAGCGGTGATGCCGGTCAAAACACCTTGTACTTT	CASGDAGQNTLYF	TRBV13-2	NA	TRBJ2-4*00(240)
561	TGTGCCAGCAGTGGGACAGGTCAAAACACCTTGTACTTT	CASSGTGQNTLYF	TRBV13-1	TRBD1*00(30)	TRBJ2-4*00(240)
562	TGTGCCAGCAGCCAAGACTGGGGCAAAAACACCTTGTACTTT	CASSQDWGKNTLYF	TRBV5	TRBD2*00(30)	TRBJ2-4*00(225)
563	TGTGCCAGCGGTGAAAACACCTTGTACTTT	CASGENTLYF	TRBV13-2	NA	TRBJ2-4*00(218)
564	TGTGCCAGCAGTATAGGGGGAGGTCAAAACACCTTGTACTTT	CASSIGGGQNTLYF	TRBV19	NA	TRBJ2-4*00(240)
565	TGTGCCAGCAGTATAGGACAAAACACCGGGCAGCTCTACTTT	CASSIGQNTGQLYF	TRBV19	NA	TRBJ2-2*00(250)
566	TGTGCCAGCAGCCAGGACAGGGGTCAAAACACCTTGTACTTT	CASSQDRGQNTLYF	TRBV5	TRBD1*00(25)	TRBJ2-4*00(240)
567	TGTGCCAGCAGTATAGGTGCAAACACAGAAGTCTTCTTT	CASSIGANTEVFF	TRBV19	NA	TRBJ1-1*00(250)
568	TGTGCCAGCAGCCAAGATAGAGGTCAAAACACCTTGTACTTT	CASSQDRGQNTLYF	TRBV5	NA	TRBJ2-4*00(240)
569	TGTGCCAGCAGTTTCGGGGCAAACACAGAAGTCTTCTTT	CASSFGANTEVFF	TRBV14	NA	TRBJ1-1*00(245)
570	TGTGCCAGCAGTATTGGGGGACAAAACACCTTGTACTTT	CASSIGGQNTLYF	TRBV19	TRBD2*00(30)	TRBJ2-4*00(230)
571	TGCACCTGCAGTGCAGGACAGAACACCGGGCAGCTCTACTTT	CTCSAGQNTGQLYF	TRBV1	TRBD1*00(25)	TRBJ2-2*00(231)
572	TGTGCCAGCAGCTTAACAGGCGGTCAAAACACCTTGTACTTT	CASSLTGGQNTLYF	TRBV4	TRBD1*00(25)	TRBJ2-4*00(240)
573	TGTGCCTGGAGTCTTGGGGGGAACACCGGGCAGCTCTACTTT	CAWSLGGNTGQLYF	TRBV31	TRBD2*00(35)	TRBJ2-2*00(245)
574	TGTGCCAGCAGTGGCTGGGGGGAAAACACCTTGTACTTT	CASSGWGENTLYF	TRBV13-1	TRBD2*00(40)	TRBJ2-4*00(223, 8)
575	TGTGCCAGCAGTGATGCAGGCACAAACACAGAAGTCTTCTTT	CASSDAGTNTEVFF	TRBV13-1	NA	TRBJ1-1*00(240)
576	TGTGCCTGGAGTCCCGGACTGGGGGGAAACACCGGGCAGCTCTACTTT	CAWSPGLGGNTGQLYF	TRBV31	TRBD2*00(55)	TRBJ2-2*00(249, 3)
577	TGTGCCAGCAGCCAACTGGGGGGTGCAAACACCGGGCAGCTCTACTTT	CASSQLGGANTGQLYF	TRBV5	TRBD2*00(40)	TRBJ2-2*00(265)
578	TGTGCCAGCAGTGCAGGGGGCTCAAACACCGGGCAGCTCTACTTT	CASSAGGSNTGQLYF	TRBV13-1	TRBD1*00(40)	TRBJ2-2*00(251, 7)
579	TGTGCCAGCAGTCCGGGGGGTCAAAACACCTTGTACTTT	CASSPGGQNTLYF	TRBV13-1	TRBD1*00(25), TRBD2*00(25)	TRBJ2-4*00(240)
580	TGTGCCAGCAGCCAAGGGACTGGGACAAACACCGGGCAGCTCTACTTT	CASSQGTGTNTGQLYF	TRBV2	TRBD2*00(40)	TRBJ2-2*00(253, 9)
581	TGTGCCAGCAGCTTGGGACAAAACACAGAAGTCTTCTTT	CASSLGQNTEVFF	TRBV4	TRBD1*00(30)	TRBJ1-1*00(235)
582	TGTGCCAGCAGCCAGGGTGCAAACACAGAAGTCTTCTTT	CASSQGANTEVFF	TRBV5	NA	TRBJ1-1*00(246, 5)
583	TGTGCCAGCAGTGATGGGGCAAACACAGAAGTCTTCTTT	CASSDGANTEVFF	TRBV13-3	NA	TRBJ1-1*00(245)
584	TGTGCCAGCAGCCAAGAGGGAACAAACACAGAAGTCTTCTTT	CASSQEGTNTEVFF	TRBV5	NA	TRBJ1-1*00(240)
585	TGTGCCAGCAGTGAAGGGGGGAACACCGGGCAGCTCTACTTT	CASSEGGNTGQLYF	TRBV13-1	TRBD1*00(30), TRBD2*00(30)	TRBJ2-2*00(245)
586	TGTGCCTGGAGCCGACTGGGGGCAAACACCGGGCAGCTCTACTTT	CAWSRLGANTGQLYF	TRBV31	NA	TRBJ2-2*00(260)
587	TGTGCCAGCAGCCGGGACAGGGGTCAAAACACCTTGTACTTT	CASSRDRGQNTLYF	TRBV4	TRBD1*00(50)	TRBJ2-4*00(240)
588	TGTGCCAGCAGTATAACCGGTGGTCAAAACACCTTGTACTTT	CASSITGGQNTLYF	TRBV19	NA	TRBJ2-4*00(240)
589	TGTGCCTGGAGTCTCCAGGGTGCAAACACCGGGCAGCTCTACTTT	CAWSLQGANTGQLYF	TRBV31	TRBD1*00(25)	TRBJ2-2*00(263, 4)
590	TGTGCCAGCAGCCAAGACTGGGGGGGCGCGAACACCCAGTACTTT	CASSQDWGGANTQYF	TRBV5	TRBD2*00(60)	TRBJ2-5*00(210)
591	TGTGCCAGCAGCCAAGACTGGGGGGAAAACACCTTGTACTTT	CASSQDWGENTLYF	TRBV2	TRBD2*00(40)	TRBJ2-4*00(225)
592	TGTGCCTGGAGTCTAGGGGGGTCAAACACAGAAGTCTTCTTT	CAWSLGGSNTEVFF	TRBV31	TRBD1*00(30), TRBD2*00(30)	TRBJ1-1*00(240)
593	TGTGCCTGGAGTCTAGGAGGGAACACCGGGCAGCTCTACTTT	CAWSLGGNTGQLYF	TRBV31	NA	TRBJ2-2*00(243, 4)
594	TGTGCCTGGAGTCTGTGGGGTGCAAACACCGGGCAGCTCTACTTT	CAWSLWGANTGQLYF	TRBV31	TRBD2*00(25)	TRBJ2-2*00(265)
595	TGTGCCAGCAGCCGCACAGGGGGGAACACCGGGCAGCTCTACTTT	CASSRTGGNTGQLYF	TRBV4	TRBD1*00(40)	TRBJ2-2*00(245)
596	TGTGCCTGGAGTCTAGGCGGAAACACCGGGCAGCTCTACTTT	CAWSLGGNTGQLYF	TRBV31	NA	TRBJ2-2*00(250)
597	TGTGCCAGCAGCCAGGACTGGGGGGAAAACACCTTGTACTTT	CASSQDWGENTLYF	TRBV5	TRBD2*00(40)	TRBJ2-4*00(223)
598	TGTGCCAGCAGTGAGGGGGGGAACACCGGGCAGCTCTACTTT	CASSEGGNTGQLYF	TRBV13-1	TRBD2*00(35)	TRBJ2-2*00(245)
599	TGTGCCTGGAGTCTAGGTGGAAACACCGGGCAGCTCTACTTT	CAWSLGGNTGQLYF	TRBV31	NA	TRBJ2-2*00(251)
600	TGTGCCAGCAGTGATGCAGGAACAAACACAGAAGTCTTCTTT	CASSDAGTNTEVFF	TRBV13-1	NA	TRBJ1-1*00(240)
601	TGTGCCTGGAGTCTAGGGGGGTCAAACACAGAAGTCTTCTTT	CAWSLGGSNTEVFF	TRBV31	TRBD1*00(30), TRBD2*00(30)	TRBJ1-1*00(240)
602	TGTGCCAGCAGCCCCGGGGGACAAAACACCTTGTACTTT	CASSPGGQNTLYF	TRBV4	TRBD1*00(30), TRBD2*00(30)	TRBJ2-4*00(230)
603	TGTGCCAGCAGCCAGGGGGCAAACACAGAAGTCTTCTTT	CASSQGANTEVFF	TRBV5	NA	TRBJ1-1*00(245)
604	TGTGCCTGGAGTCCGGGACTGGGGGGGAACACCGGGCAGCTCTACTTT	CAWSPGLGGNTGQLYF	TRBV31	TRBD2*00(70)	TRBJ2-2*00(245)
605	TGTGCCAGCAGTGGCTGGGGGGAAAACACCTTGTACTTT	CASSGWGENTLYF	TRBV13-1	TRBD2*00(40)	TRBJ2-4*00(225)
606	TGTGCCTGGAGTCTCTGGGGGGCAAACACCGGGCAGCTCTACTTT	CAWSLWGANTGQLYF	TRBV31	TRBD2*00(35)	TRBJ2-2*00(260)
607	TGTGCCAGCAGCCAAGGGACAGGGACAAACACCGGGCAGCTCTACTTT	CASSQGTGTNTGQLYF	TRBV5	TRBD1*00(40)	TRBJ2-2*00(255)
608	TGTGCCAGCAGTCCAGGGGGTCAAAACACCTTGTACTTT	CASSPGGQNTLYF	TRBV13-3	TRBD1*00(30)	TRBJ2-4*00(240)
609	TGTGCCAGCAGTGAGGGGGGAAACACCGGGCAGCTCTACTTT	CASSEGGNTGQLYF	TRBV13-1	TRBD2*00(30)	TRBJ2-2*00(250)
610	TGTGCCAGCAGCCAACTGGGGGGCGCAAACACCGGGCAGCTCTACTTT	CASSQLGGANTGQLYF	TRBV5	TRBD2*00(40)	TRBJ2-2*00(260)
611	TGTGCTAGCAGCCAGGGTGCAAACACAGAAGTCTTCTTT	CASSQGANTEVFF	TRBV5	NA	TRBJ1-1*00(243)
612	TGTGCCTGGAGTCTGGGGGGAAACACCGGGCAGCTCTACTTT	CAWSLGGNTGQLYF	TRBV31	TRBD2*00(35)	TRBJ2-2*00(250)
613	TGTGCCAGCAGCCTGGGACAGAACACAGAAGTCTTCTTT	CASSLGQNTEVFF	TRBV13-3	TRBD1*00(36)	TRBJ1-1*00(230)
614	TGTGCCAGCAGCCAAGGTGCAAACACAGAAGTCTTCTTT	CASSQGANTEVFF	TRBV5	NA	TRBJ1-1*00(250)
615	TGTGCCTGGAGTCTGGGGGGTTCAAACACAGAAGTCTTCTTT	CAWSLGGSNTEVFF	TRBV31	TRBD2*00(35)	TRBJ1-1*00(240)
616	TGTGCCTGGAGTCTAGGGGGAAACACCGGGCAGCTCTACTTT	CAWSLGGNTGQLYF	TRBV31	TRBD1*00(30)	TRBJ2-2*00(250)
617	TGTGCCAGCAGCCCCGGGGGTCAAAACACCTTGTACTTT	CASSPGGQNTLYF	TRBV13-1	TRBD1*00(30), TRBD2*00(30)	TRBJ2-4*00(240)
618	TGTGCCAGCAGCCAACTGGGGGGTCAAAACACCTTGTACTTT	CASSQLGGQNTLYF	TRBV5	TRBD2*00(35)	TRBJ2-4*00(238, 7)
619	TGTGCCAGCAGTGACCAGGGGTCAAACACAGAAGTCTTCTTT	CASSDQGSNTEVFF	TRBV13-3	TRBD1*00(30)	TRBJ1-1*00(239, 4)
620	TGTGCCTGGAGTCTAGAGGGGGGTCAAAACACCTTGTACTTT	CAWSLEGGQNTLYF	TRBV31	TRBD1*00(30)	TRBJ2-4*00(240)
621	TGTGCCAGCAGTGGCGGGCAAAACACCTTGTACTTT	CASSGGQNTLYF	TRBV13-1	NA	TRBJ2-4*00(229, 3)
622	TGTGCCAGCAGTCCGGGACAAAACACAGAAGTCTTCTTT	CASSPGQNTEVFF	TRBV13-3	TRBD1*00(40), TRBD2*00(35)	TRBJ1-1*00(235)
623	TGTGCCTGGAGTCTAGGGGGGACAAATACAGAAGTCTTCTTT	CAWSLGGTNTEVFF	TRBV31	TRBD1*00(30), TRBD2*00(30)	TRBJ1-1*00(225, 3)
624	TGTGCCAGCAGTGATGCGGGGAAAAACACCGGGCAGCTCTACTTT	CASSDAGKNTGQLYF	TRBV13-1	NA	TRBJ2-2*00(248)
625	TGTGCCAGCAGGGGGACTGGAACAAACACCGGGCAGCTCTACTTT	CASRGTGTNTGQLYF	TRBV5	TRBD2*00(40)	TRBJ2-2*00(255)
626	TGTGCCTGGAGTCGAGGGACCAACACAGAAGTCTTCTTT	CAWSRGTNTEVFF	TRBV31	TRBD1*00(25), TRBD2*00(25)	TRBJ1-1*00(230)
627	TGTGCCAGCAGTGATCGGGGTCAAAACACCTTGTACTTT	CASSDRGQNTLYF	TRBV13-1	NA	TRBJ2-4*00(240)
628	TGTGCCAGCAGTGATGGGGGGAACACCGGGCAGCTCTACTTT	CASSDGGNTGQLYF	TRBV13-1	TRBD1*00(25), TRBD2*00(25)	TRBJ2-2*00(245)
629	TGTGCCAGCAGGAGGACAGGGGGAAACACAGAAGTCTTCTTT	CASRRTGGNTEVFF	TRBV13-1	TRBD1*00(50)	TRBJ1-1*00(235)
630	TGTGCCAGCAGTATTGGACAGAACACCGGGCAGCTCTACTTT	CASSIGQNTGQLYF	TRBV19	TRBD1*00(30)	TRBJ2-2*00(245)
631	TGCACCTGCAGTGCCGGACAGAACACCGGGCAGCTCTACTTT	CTCSAGQNTGQLYF	TRBV1	TRBD1*00(30)	TRBJ2-2*00(244, 5)
632	TGTGCCAGCAGTGAGGGACAGAACACCGGGCAGCTCTACTTT	CASSEGQNTGQLYF	TRBV13-1	TRBD1*00(35)	TRBJ2-2*00(245)
633	TGTGCCTGGAGCCGGGACGGCCAAAACACCTTGTACTTT	CAWSRDGQNTLYF	TRBV31	NA	TRBJ2-4*00(226, 5)
634	TGTGCCAGCAGCCAAGACTGGGGGCAAAACACCTTGTACTTT	CASSQDWGQNTLYF	TRBV5	TRBD2*00(35)	TRBJ2-4*00(226, 5)
635	TGTGCCAGCAGCCAAGAGGCGGGGGGAAACACCGGGCAGCTCTACTTT	CASSQEAGGNTGQLYF	TRBV5	TRBD2*00(30)	TRBJ2-2*00(250)
636	TGTGCCAGCAGGAGGACTGGTCAAAACACCTTGTACTTT	CASRRTGQNTLYF	TRBV13-3	NA	TRBJ2-4*00(251)
637	TGTGCCAGCAGGCGGACAGGGGGCAACACAGAAGTCTTCTTT	CASRRTGGNTEVFF	TRBV13-1	TRBD1*00(55)	TRBJ1-1*00(230)
638	TGTGCCAGCAGTGGAGGACAAAACACCTTGTACTTT	CASSGGQNTLYF	TRBV13-1	NA	TRBJ2-4*00(230)
639	TGTGCCAGCAGCCCCGGACAGAACACAGAAGTCTTCTTT	CASSPGQNTEVFF	TRBV5	TRBD1*00(30)	TRBJ1-1*00(230)
640	TGTGCCAGCAGTGACAGGGGTCAAAACACCTTGTACTTT	CASSDRGQNTLYF	TRBV13-1	TRBD1*00(25)	TRBJ2-4*00(237, 2)
641	TGTGCCAGCAGTGATCGGGGTCAAAACACCTTGTACTTT	CASSDRGQNTLYF	TRBV13-1	NA	TRBJ2-4*00(240)
642	TGTGCCAGCAGTGATGGGGGAAACACCGGGCAGCTCTACTTT	CASSDGGNTGQLYF	TRBV13-3	NA	TRBJ2-2*00(250)
643	TGTGCCAGCAGCCAAGACTGGGGCCAAAACACCTTGTACTTT	CASSQDWGQNTLYF	TRBV5	TRBD2*00(30)	TRBJ2-4*00(230)
644	TGTGCCTGGAGTCTAGGGGGTACAAACACAGAAGTCTTCTTT	CAWSLGGTNTEVFF	TRBV31	TRBD1*00(30)	TRBJ1-1*00(240)
645	TGTGCCAGCAGTGGGGGTCAAAACACCTTGTACTTT	CASSGGQNTLYF	TRBV13-1	NA	TRBJ2-4*00(240)
646	TGTGCCAGCAGTGACAGGGGGCAAAACACCTTGTACTTT	CASSDRGQNTLYF	TRBV13-1	TRBD1*00(35)	TRBJ2-4*00(230)
647	TGTGCCAGCAGTCCGGGACAAAACACAGAAGTCTTCTTT	CASSPGQNTEVFF	TRBV13-1	TRBD1*00(40), TRBD2*00(35)	TRBJ1-1*00(235)
648	TGTGCCAGCAGTCCCGGACAAAACACAGAAGTCTTCTTT	CASSPGQNTEVFF	TRBV13-1	TRBD1*00(28), TRBD2*00(25)	TRBJ1-1*00(235)
649	TGTGCCAGCAGTGATGGGGGAAACACCGGGCAGCTCTACTTT	CASSDGGNTGQLYF	TRBV13-1	NA	TRBJ2-2*00(250)
650	TGTGCCAGCAGTGACAGGGGTCAAAACACCTTGTACTTT	CASSDRGQNTLYF	TRBV13-3	TRBD1*00(25)	TRBJ2-4*00(230, 7)
651	TGTGCCAGCAGTGGGGGTCAAAACACCTTGTACTTT	CASSGGQNTLYF	TRBV13-1	NA	TRBJ2-4*00(240)
652	TGTGCCAGCAGTGATGGGGGAAACACCGGGCAGCTCTACTTT	CASSDGGNTGQLYF	TRBV13-1	NA	TRBJ2-2*00(250)
653	TGTGCCAGCAGCCAAGACTGGGGGCAAAACACCTTGTACTTT	CASSQDWGQNTLYF	TRBV5	TRBD2*00(35)	TRBJ2-4*00(230)
654	TGTGCCAGCAGCGAGGGACAGAACACCGGGCAGCTCTACTTT	CASSEGQNTGQLYF	TRBV19	TRBD1*00(35)	TRBJ2-2*00(245)
655	TGTGCCAGCAGGCGGACAGGGGGCAACACAGAAGTCTTCTTT	CASRRTGGNTEVFF	TRBV4	TRBD1*00(55)	TRBJ1-1*00(230)
656	TGTGCCAGCGGGGGGACAGATTCTGGAAATACGCTCTATTTT	CASGGTDSGNTLYF	TRBV13-2	NA	TRBJ1-3*00(255, 5)
657	TGTGCCAGCGGCGGGACGGATTCTGGAAATACGCTCTATTTT	CASGGTDSGNTLYF	TRBV13-2	TRBD1*00(30), TRBD2*00(30)	TRBJ1-3*00(255)
658	TGTGCCAGCGGTGGGACAGATTCTGGAAATACGCTCTATTTT	CASGGTDSGNTLYF	TRBV13-2	NA	TRBJ1-3*00(258)
659	TGTAGTTCTAGAGGAGAGTATGAACAGTACTTC	CSSRGEYEQYF	TRBV30	NA	TRBJ2-7*00(214, 1)
660	TGTGCCAGCGGTGATGCAGGCAGGTATGAACAGTACTTC	CASGDAGRYEQYF	TRBV13-2	NA	TRBJ2-7*00(214, 2)
661	TGTGCCAGCGGGGGACAGTATGAACAGTACTTC	CASGGQYEQYF	TRBV13-2	TRBD1*00(35)	TRBJ2-7*00(214, 5)
662	TGTGCCAGCAGTGGGCAGGGGGCCTATGAACAGTACTTC	CASSGQGAYEQYF	TRBV13-1	TRBD1*00(35)	TRBJ2-7*00(224, 7)
663	TGTGCCAGCAGCCAAGATGCACTGGGGGTTTATGAACAGTACTTC	CASSQDALGVYEQYF	TRBV5	TRBD2*00(40)	TRBJ2-7*00(214, 3)
664	TGTGCCAGCAGCAATTGGGGGGCTTATGAACAGTACTTC	CASSNWGAYEQYF	TRBV4	TRBD2*00(35), TRBD1*00(30)	TRBJ2-7*00(214, 7)
665	TGTGCCAGCAGTGGGGACAGGGGTTCCTATGAACAGTACTTC	CASSGDRGSYEQYF	TRBV13-1	TRBD1*00(25), TRBD2*00(25)	TRBJ2-7*00(230, 8)
666	TGTGCCAGCAGGCCCGGGACTGGGGTTTATGAACAGTACTTC	CASRPGTGVYEQYF	TRBV5	TRBD2*00(65)	TRBJ2-7*00(213)
667	TGTGCCAGCAGTGGCCGGGACAGGGGACTCTATGAACAGTACTTC	CASSGRDRGLYEQYF	TRBV13-1	TRBD1*00(50)	TRBJ2-7*00(220, 2)
668	TGTGCCAGCAGCTACACTGGGGGGTATGAACAGTACTTC	CASSYTGGYEQYF	TRBV4	TRBD2*00(45)	TRBJ2-7*00(214, 5)
669	TGTGCCAGCGGTGAGTATGAACAGTACTTC	CASGEYEQYF	TRBV13-2	NA	TRBJ2-7*00(213, 9)
670	TGTGCCAGCAGTATCTGGGGATCCTATGAACAGTACTTC	CASSIWGSYEQYF	TRBV19	TRBD2*00(30)	TRBJ2-7*00(233, 9)
671	TGCACCTGCAGTGCCGGGACAGGGACCTATGAACAGTACTTC	CTCSAGTGTYEQYF	TRBV1	TRBD1*00(50)	TRBJ2-7*00(223, 6)
672	TGTGCCAGCAGTGGACTGGGGGGGTATGAACAGTACTTC	CASSGLGGYEQYF	TRBV13-1	TRBD2*00(55)	TRBJ2-7*00(215)
673	TGTGCCAGCAGCATCACTGGGTCCTATGAACAGTACTTC	CASSITGSYEQYF	TRBV5	TRBD2*00(30)	TRBJ2-7*00(228, 7)
674	TGTGGTGCTAAGACAGGGGGCAGTTATGAACAGTACTTC	CGAKTGGSYEQYF	TRBV20	TRBD1*00(50)	TRBJ2-7*00(212, 9)
675	TGTGCCTGGAGTAGGACTGGGGGCTATGAACAGTACTTC	CAWSRTGGYEQYF	TRBV31	TRBD2*00(50)	TRBJ2-7*00(220)
676	TGTGCCAGCAGCCAAGTCGGGGGGCGGTATGAACAGTACTTC	CASSQVGGRYEQYF	TRBV5	TRBD2*00(40), TRBD1*00(35)	TRBJ2-7*00(215)
677	TGTGCCAGCAGCCAGCCGGGACAGGGTTCCTATGAACAGTACTTC	CASSQPGQGSYEQYF	TRBV5	TRBD1*00(55)	TRBJ2-7*00(228, 9)
678	TGTGCCAGCAGCCAAGATTTAGGGGGCCCGTATGAACAGTACTTC	CASSQDLGGPYEQYF	TRBV5	TRBD1*00(35), TRBD2*00(30)	TRBJ2-7*00(215)
679	TGCACCTGCAGTGGACTGGGGGGTTTTTATGAACAGTACTTC	CTCSGLGGFYEQYF	TRBV1	TRBD2*00(50)	TRBJ2-7*00(215)
680	TGTGCCAGCAGTGATGCGGGCAACTATGAACAGTACTTC	CASSDAGNYEQYF	TRBV13-1	NA	TRBJ2-7*00(220)
681	TGTGCCTGGAGTCGGGACTGGGGGGGCTATGAACAGTACTTC	CAWSRDWGGYEQYF	TRBV31	TRBD2*00(60)	TRBJ2-7*00(220)
682	TGTGCCAGCAGTCAGGGACAGTATGAACAGTACTTC	CASSQGQYEQYF	TRBV19	TRBD1*00(35)	TRBJ2-7*00(215)
683	TGTGCCAGCGGTGATGCTAAGGACTGGGGGGGGTATGAACAGTACTTC	CASGDAKDWGGYEQYF	TRBV13-2	TRBD2*00(60)	TRBJ2-7*00(213)
684	TGTGCCAGCAGCTTCCGGGACTGGGGCCTCTATGAACAGTACTTC	CASSFRDWGLYEQYF	TRBV4	TRBD2*00(60)	TRBJ2-7*00(219, 3)
685	TGTGCCTGGAGTCTCTGGGGGGCCTATGAACAGTACTTC	CAWSLWGAYEQYF	TRBV31	TRBD2*00(40)	TRBJ2-7*00(225)
686	TGTGCCAGCAGCCAGGGACTGGGGGGCTCCTATGAACAGTACTTC	CASSQGLGGSYEQYF	TRBV5	TRBD2*00(40)	TRBJ2-7*00(240, 3)
687	TGTGGTGCTAGTGGGGGGTCCTATGAACAGTACTTC	CGASGGSYEQYF	TRBV20	TRBD2*00(35)	TRBJ2-7*00(230)
688	TGTGGTGCTAGAGGACAATATGAACAGTACTTC	CGARGQYEQYF	TRBV20	NA	TRBJ2-7*00(215)
689	TGTGCCAGCGGGGGACAATATGAACAGTACTTC	CASGGQYEQYF	TRBV13-2	TRBD1*00(30)	TRBJ2-7*00(215)
690	TGTGCCAGCGGTCGACTGGGGGTCTATGAACAGTACTTC	CASGRLGVYEQYF	TRBV13-2	TRBD2*00(45)	TRBJ2-7*00(219, 2)
691	TGTGCCAGCAGTGGCTCAGGGAAGTATGAACAGTACTTC	CASSGSGKYEQYF	TRBV13-1	TRBD1*00(25)	TRBJ2-7*00(213, 3)
692	TGTGCCAGCAGCTCATCACTGGGGGGACCCTATGAACAGTACTTC	CASSSSLGGPYEQYF	TRBV13-3	TRBD2*00(45)	TRBJ2-7*00(224)
693	TGTGCCAGCAGTGACTGGGGGTCGTATGAACAGTACTTC	CASSDWGSYEQYF	TRBV13-1	TRBD2*00(35)	TRBJ2-7*00(214, 9)
694	TGTGCCAGCAGCCAACCGGGACAGGGGTCCTATGAACAGTACTTC	CASSQPGQGSYEQYF	TRBV5	TRBD1*00(60)	TRBJ2-7*00(230)
695	TGTGCCAGCAGTCGGGACTGGGGGGACTATGAACAGTACTTC	CASSRDWGDYEQYF	TRBV13-3	TRBD2*00(65)	TRBJ2-7*00(218)
696	TGTGCCAGCAGTGGACTGGGGGGATATGAACAGTACTTC	CASSGLGGYEQYF	TRBV13-1	TRBD2*00(50)	TRBJ2-7*00(214)
697	TGTGCTAGCAGTAGACTCGACTGGGGGGGGTATGAACAGTACTTC	CASSRLDWGGYEQYF	TRBV17	TRBD2*00(55)	TRBJ2-7*00(213, 7)
698	TGTGCCTGGAGTCTTGGGGGGCCCTATGAACAGTACTTC	CAWSLGGPYEQYF	TRBV31	TRBD2*00(35), TRBD1*00(30)	TRBJ2-7*00(225)
699	TGTGCCAGCGGTGAGTATGAACAGTACTTC	CASGEYEQYF	TRBV13-2	NA	TRBJ2-7*00(211, 2)
700	TGTGCCAGCGGGTTCTATGAACAGTACTTC	CASGFYEQYF	TRBV13-2	NA	TRBJ2-7*00(218, 9)
701	TGTGCCAGCAGTAGAGGACAATATGAACAGTACTTC	CASSRGQYEQYF	TRBV19	NA	TRBJ2-7*00(215)
702	TGTGCCAGCAGTTTATGGGGGGGTTATGAACAGTACTTC	CASSLWGGYEQYF	TRBV14	TRBD2*00(40)	TRBJ2-7*00(212, 7)
703	TGTGCCTGGAGTCTCGCTGGGGGGCCCTATGAACAGTACTTC	CAWSLAGGPYEQYF	TRBV31	TRBD2*00(40)	TRBJ2-7*00(222, 8)
704	TGTGCCAGCTTGGGGTTCTATGAACAGTACTTC	CASLGFYEQYF	TRBV19	TRBD2*00(25)	TRBJ2-7*00(220)
705	TGTGCCAGCGGTGGGGATTATGAACAGTACTTC	CASGGDYEQYF	TRBV13-2	NA	TRBJ2-7*00(215)
706	TGTGCCAGCGGACAATATGAACAGTACTTC	CASGQYEQYF	TRBV13-2	NA	TRBJ2-7*00(215)
707	TGTGCCAGCAGCCAAGACTGGGGGGAATATGAACAGTACTTC	CASSQDWGEYEQYF	TRBV5	TRBD2*00(40)	TRBJ2-7*00(215)
708	TGTGCCAGCAGCCAAGAATCTGGGGGGGCCTATGAACAGTACTTC	CASSQESGGAYEQYF	TRBV5	NA	TRBJ2-7*00(225)
709	TGTGCCTGGAGCAGGACTGGGGGCTATGAACAGTACTTC	CAWSRTGGYEQYF	TRBV31	TRBD2*00(50)	TRBJ2-7*00(220)
710	TGTGCCAGCAGCCGGGACTGGGGGGACTATGAACAGTACTTC	CASSRDWGDYEQYF	TRBV5	TRBD2*00(60)	TRBJ2-7*00(220)
711	TGCACCTGCAGTGCTGGGACTGGGACCTATGAACAGTACTTC	CTCSAGTGTYEQYF	TRBV1	TRBD2*00(45)	TRBJ2-7*00(222, 7)
712	TGTGCTAGCAGCCGGGGACAATATGAACAGTACTTC	CASSRGQYEQYF	TRBV29	TRBD1*00(31)	TRBJ2-7*00(215)
713	TGTGCCAGCGGGGGACAGTATGAACAGTACTTC	CASGGQYEQYF	TRBV13-2	TRBD1*00(35)	TRBJ2-7*00(215)
714	TGTGGTGCTAGGGGACAGTATGAACAGTACTTC	CGARGQYEQYF	TRBV20	TRBD1*00(25)	TRBJ2-7*00(215)
715	TGTGCTAGCAGTAGGGGACAGTATGAACAGTACTTC	CASSRGQYEQYF	TRBV17	TRBD1*00(35)	TRBJ2-7*00(215)
716	TGTGCCAGCAGCCAAGGACAATATGAACAGTACTTC	CASSQGQYEQYF	TRBV2	NA	TRBJ2-7*00(215)
717	TGTGGTGCTAGGGGACAGTATGAACAGTACTTC	CGARGQYEQYF	TRBV20	TRBD1*00(25)	TRBJ2-7*00(208)
718	TGTGCCTGGAGTCGGACAGGGGGCTATGAACAGTACTTC	CAWSRTGGYEQYF	TRBV31	TRBD1*00(45)	TRBJ2-7*00(220)
719	TGTGCCTGGAGTCCCGGGCTGGGGGGCGCTTATGAACAGTACTTC	CAWSPGLGGAYEQYF	TRBV31	TRBD2*00(56)	TRBJ2-7*00(215)
720	TGTGCCAGCAGCCAAGAGAGGGGCTCTTATGAACAGTACTTC	CASSQERGSYEQYF	TRBV5	NA	TRBJ2-7*00(232)
721	TGTGCCTGGAGTCTGACTGGGGGGTATGAACAGTACTTC	CAWSLTGGYEQYF	TRBV31	TRBD2*00(30)	TRBJ2-7*00(215)
722	TGTGCTAGCAGTAGAGATCAGGGACAGTATGAACAGTACTTC	CASSRDQGQYEQYF	TRBV17	TRBD1*00(35)	TRBJ2-7*00(213, 7)
723	TGTGCCAGCAGTCGGACTGGGGGGTATGAACAGTACTTC	CASSRTGGYEQYF	TRBV14	TRBD2*00(55)	TRBJ2-7*00(214)
724	TGTGCCAGCAGTGATGCTGGGGGTTATGAACAGTACTTC	CASSDAGGYEQYF	TRBV13-1	TRBD2*00(30)	TRBJ2-7*00(213, 9)
725	TGTGCCAGCGGTGATCCTGGGGGGTCCTATGAACAGTACTTC	CASGDPGGSYEQYF	TRBV13-2	TRBD2*00(40)	TRBJ2-7*00(230)
726	TGTGCTAGCAGCAGACTGGGGCCTTATGAACAGTACTTC	CASSRLGPYEQYF	TRBV17	TRBD2*00(30)	TRBJ2-7*00(215)
727	TGTGCCAGCAGTGGACTGGGGGGCTATGAACAGTACTTC	CASSGLGGYEQYF	TRBV13-1	TRBD2*00(50)	TRBJ2-7*00(220)
728	TGTGCCAGCAGCTCGGGACAGTATGAACAGTACTTC	CASSSGQYEQYF	TRBV13-1	TRBD1*00(40)	TRBJ2-7*00(215)
729	TGTGCCTGGAGTCTAACAGGGGGCTCCTATGAACAGTACTTC	CAWSLTGGSYEQYF	TRBV31	NA	TRBJ2-7*00(241)
730	TGTGCCAGCAGCCCCCCGGGACAATATGAACAGTACTTC	CASSPPGQYEQYF	TRBV5	TRBD1*00(45), TRBD2*00(40)	TRBJ2-7*00(215)
731	TGTGCCAGCAGTCCGGGACAGGGTTCCTATGAACAGTACTTC	CASSPGQGSYEQYF	TRBV13-3	TRBD1*00(55)	TRBJ2-7*00(230)
732	TGTGCCAGCAGTGATCCGGGGGGATATGAACAGTACTTC	CASSDPGGYEQYF	TRBV13-3	TRBD2*00(30)	TRBJ2-7*00(199, 7)
733	TGTGCTAGCAGTCAGACAGGGGGCTCCTATGAACAGTACTTC	CASSQTGGSYEQYF	TRBV29	TRBD1*00(25)	TRBJ2-7*00(241)
734	TGTGCCAGCAGCCAGGAGACTGGGGGGGTGTATGAACAGTACTTC	CASSQETGGVYEQYF	TRBV5	TRBD2*00(55)	TRBJ2-7*00(215)
735	TGTGCCAGCAGTGGGTCCTATGAACAGTACTTC	CASSGSYEQYF	TRBV13-3	NA	TRBJ2-7*00(230)
736	TGTGCCAGCAGTATAGGGTGGGGGGGCGCTTATGAACAGTACTTC	CASSIGWGGAYEQYF	TRBV19	TRBD2*00(55)	TRBJ2-7*00(213, 3)
737	TGTGCCAGCAGTAGGACAGGGGGCTATGAACAGTACTTC	CASSRTGGYEQYF	TRBV13-1	TRBD1*00(50)	TRBJ2-7*00(220)
738	TGTGCCAGCAGTGGACTGGGGGGGTATGAACAGTACTTC	CASSGLGGYEQYF	TRBV13-1	TRBD2*00(55)	TRBJ2-7*00(215)
739	TGTGCCAGCAGCCCACCGGGACAGTATGAACAGTACTTC	CASSPPGQYEQYF	TRBV5	TRBD1*00(45)	TRBJ2-7*00(215)
740	TGTGCCAGCAGTGGACTGGGGGGTTATGAACAGTACTTC	CASSGLGGYEQYF	TRBV13-3	TRBD2*00(50)	TRBJ2-7*00(215)
741	TGTGCCTGGAGTCTAACTGGGGGGTATGAACAGTACTTC	CAWSLTGGYEQYF	TRBV31	TRBD2*00(45)	TRBJ2-7*00(215)
742	TGTGCCAGCAGCCGGACTGGGGGATATGAACAGTACTTC	CASSRTGGYEQYF	TRBV4	TRBD2*00(50)	TRBJ2-7*00(215)
743	TGTGCCTGGAGTCTAACAGGGGGCTATGAACAGTACTTC	CAWSLTGGYEQYF	TRBV31	TRBD1*00(40)	TRBJ2-7*00(220)
744	TGTGCTAGCAGTTCGGGACAGTATGAACAGTACTTC	CASSSGQYEQYF	TRBV29	TRBD1*00(40)	TRBJ2-7*00(215)
745	TGTGCCAGCAGTAGGACTGGGGGATATGAACAGTACTTC	CASSRTGGYEQYF	TRBV13-3	TRBD2*00(50)	TRBJ2-7*00(215)
746	TGTGCCTGGAGTCTGACTGGGGGGTCATATGAACAGTACTTC	CAWSLTGGSYEQYF	TRBV31	TRBD2*00(30)	TRBJ2-7*00(216)
747	TGTGCCAGCGGTGATCCTGGGGGGTCCTATGAACAGTACTTC	CASGDPGGSYEQYF	TRBV13-2	TRBD2*00(40)	TRBJ2-7*00(230)
748	TGTGCCAGCAGTCCGGGACAGGGCTCCTATGAACAGTACTTC	CASSPGQGSYEQYF	TRBV13-1	TRBD1*00(35), TRBD2*00(35)	TRBJ2-7*00(243)
749	TGTGCCAGCAGCCGGACTGGGGGTTATGAACAGTACTTC	CASSRTGGYEQYF	TRBV4	TRBD2*00(50)	TRBJ2-7*00(215)
750	TGTGCCAGCAGTGGATCCTATGAACAGTACTTC	CASSGSYEQYF	TRBV13-1	NA	TRBJ2-7*00(202)
751	TGTGCCAGCAGTGATGCTGGGGGGTATGAACAGTACTTC	CASSDAGGYEQYF	TRBV13-3	TRBD2*00(35)	TRBJ2-7*00(215)
752	TGTGCCAGCAGTGGACTGGGGGGATATGAACAGTACTTC	CASSGLGGYEQYF	TRBV13-1	TRBD2*00(50)	TRBJ2-7*00(215)
753	TGTGCCAGCAGCTCGGGACAATATGAACAGTACTTC	CASSSGQYEQYF	TRBV4	TRBD1*00(35), TRBD2*00(30)	TRBJ2-7*00(215)
754	TGTGCCAGCAGCCAAACAGGGGGCTCCTATGAACAGTACTTC	CASSQTGGSYEQYF	TRBV5	NA	TRBJ2-7*00(241)
755	TGTGCCTGGAGTCTAACTGGGGGCTCCTATGAACAGTACTTC	CAWSLTGGSYEQYF	TRBV31	NA	TRBJ2-7*00(241)
756	TGTGCCTGGAGTCTAACTGGGGGGTCGTATGAACAGTACTTC	CAWSLTGGSYEQYF	TRBV31	TRBD2*00(45)	TRBJ2-7*00(216)
757	TGTGCCAGCAGTGATGCAGGGGGGTATGAACAGTACTTC	CASSDAGGYEQYF	TRBV13-1	TRBD2*00(30)	TRBJ2-7*00(215)
758	TGTGCCAGCAGCCCGCCGGGACAGTATGAACAGTACTTC	CASSPPGQYEQYF	TRBV2	TRBD1*00(45)	TRBJ2-7*00(215)
759	TGTGCCAGCAGCGGGCTGGGGGGCTATGAACAGTACTTC	CASSGLGGYEQYF	TRBV5	TRBD2*00(43)	TRBJ2-7*00(220)
760	TGTGCCAGCAGCAGGACAGGGGGGTATGAACAGTACTTC	CASSRTGGYEQYF	TRBV4	TRBD1*00(50)	TRBJ2-7*00(215)
761	TGTGCCAGCAGCAGACTGGGGCCCTATGAACAGTACTTC	CASSRLGPYEQYF	TRBV13-1	TRBD2*00(40)	TRBJ2-7*00(225)
762	TGTGCCAGCAGTGGACTGGGGGGCTATGAACAGTACTTC	CASSGLGGYEQYF	TRBV13-1	TRBD2*00(50)	TRBJ2-7*00(220)
763	TGTGCCAGCAGTCGGGACTGGGGGGGCTATGAACAGTACTTC	CASSRDWGGYEQYF	TRBV14	TRBD2*00(70)	TRBJ2-7*00(220)
764	TGTGCCTGGAGTCTACTGGGAGTCTATGAACAGTACTTC	CAWSLLGVYEQYF	TRBV31	NA	TRBJ2-7*00(221)
765	TGTGCCAGCAGGGGACAGTATGAACAGTACTTC	CASRGQYEQYF	TRBV13-1	TRBD1*00(35)	TRBJ2-7*00(215)
766	TGTGCCAGCAGCCAAGACTGGGGGGGCGCCTATGAACAGTACTTC	CASSQDWGGAYEQYF	TRBV5	TRBD2*00(25)	TRBJ2-7*00(225, 9)
767	TGTGCCAGCAGTGGACAGTATGAACAGTACTTC	CASSGQYEQYF	TRBV13-1	TRBD1*00(25)	TRBJ2-7*00(214, 1)
768	TGTGCCAGCAGTGATGCGGGGGGCTCCTATGAACAGTACTTC	CASSDAGGSYEQYF	TRBV13-3	NA	TRBJ2-7*00(241)
769	TGTGCCAGCAGTGAGCAGGGGGCCTATGAACAGTACTTC	CASSEQGAYEQYF	TRBV13-3	TRBD1*00(25), TRBD2*00(25)	TRBJ2-7*00(224, 3)
770	TGTGCCAGCGGTGGACTGTATGAACAGTACTTC	CASGGLYEQYF	TRBV13-2	TRBD2*00(25)	TRBJ2-7*00(215)
771	TGTGCCAGCAGTTTGACTGGGGGGGGTTATGAACAGTACTTC	CASSLTGGGYEQYF	TRBV14	TRBD2*00(55)	TRBJ2-7*00(213, 4)
772	TGTGCCAGCAGCCCGACTGGGGGGTATGAACAGTACTTC	CASSPTGGYEQYF	TRBV5	TRBD2*00(50)	TRBJ2-7*00(215)
773	TGTGCCTGGAGTTTGGGTGACTATGAACAGTACTTC	CAWSLGDYEQYF	TRBV31	NA	TRBJ2-7*00(218, 6)
774	TGTGCCTGGAGTCCTGGGGGGTATGAACAGTACTTC	CAWSPGGYEQYF	TRBV31	TRBD2*00(40)	TRBJ2-7*00(215)
775	TGTGCCAGCAGCCGGGACTGGGGGGGCTATGAACAGTACTTC	CASSRDWGGYEQYF	TRBV5	TRBD2*00(65)	TRBJ2-7*00(220)
776	TGTGCCAGCAGTCGGGACTGGGGGGGTTATGAACAGTACTTC	CASSRDWGGYEQYF	TRBV13-1	TRBD2*00(70)	TRBJ2-7*00(215)
777	TGTGCCTGGAGTCCTGGGGGGTATGAACAGTACTTC	CAWSPGGYEQYF	TRBV31	TRBD2*00(40)	TRBJ2-7*00(211, 5)
778	TGTGCCAGCAGTGGACAATATGAACAGTACTTC	CASSGQYEQYF	TRBV13-3	NA	TRBJ2-7*00(215)
779	TGTGCCTGGAGTCCTGGGGGCTATGAACAGTACTTC	CAWSPGGYEQYF	TRBV31	TRBD2*00(35)	TRBJ2-7*00(213)
780	TGTGCCAGCAGTGGACAATATGAACAGTACTTC	CASSGQYEQYF	TRBV14	TRBD1*00(25)	TRBJ2-7*00(215)
781	TGTGCCTGGAGTCCTGGGGGGTATGAACAGTACTTC	CAWSPGGYEQYF	TRBV31	TRBD2*00(40)	TRBJ2-7*00(215)
782	TGTGCCTGGAGTCCAGGGGGGTATGAACAGTACTTC	CAWSPGGYEQYF	TRBV31	TRBD1*00(35), TRBD2*00(30)	TRBJ2-7*00(215)
783	TGTGCCTGGAGCCCAGGGGGGTATGAACAGTACTTC	CAWSPGGYEQYF	TRBV31	TRBD1*00(35), TRBD2*00(30)	TRBJ2-7*00(215)
784	TGTGCCAGCAGTGGACAATATGAACAGTACTTC	CASSGQYEQYF	TRBV13-1	NA	TRBJ2-7*00(215)
785	TGTGCCAGCAGCCAAGATTGGGGGGGCGCCTATGAACAGTACTTC	CASSQDWGGAYEQYF	TRBV2	NA	TRBJ2-7*00(227)
786	TGTGCCTGGAGTCTCCTGGGGGTCTATGAACAGTACTTC	CAWSLLGVYEQYF	TRBV31	TRBD2*00(35)	TRBJ2-7*00(220)
787	TGTGCCAGCAGCCCCACAGGGGGCTATGAACAGTACTTC	CASSPTGGYEQYF	TRBV5	TRBD1*00(40)	TRBJ2-7*00(220)
788	TGTGCTAGCAGGGGACAGTATGAACAGTACTTC	CASRGQYEQYF	TRBV29	TRBD1*00(35)	TRBJ2-7*00(215)
789	TGTGCCAGCAGTGATGCAGGGGGCTCCTATGAACAGTACTTC	CASSDAGGSYEQYF	TRBV13-1	NA	TRBJ2-7*00(241)
790	TGTGCCTGGAGTCGAGGACTGGGGGACCAAGACACCCAGTACTTT	CAWSRGLGDQDTQYF	TRBV31	TRBD2*00(50)	TRBJ2-5*00(240, 5)
791	TGTGCCAGCGGTGATGCCTGGCAGGGCGACCAAGACACCCAGTACTTT	CASGDAWQGDQDTQYF	TRBV13-2	TRBD2*00(27), TRBD1*00(25)	TRBJ2-5*00(239, 5)
792	TGTGCCTGGAGCCGGACAGGGGACCAAGACACCCAGTACTTT	CAWSRTGDQDTQYF	TRBV31	TRBD1*00(40)	TRBJ2-5*00(238, 9)
793	TGTGCCAGCAGCCAAGACTGGGGGGACCAAGACACCCAGTACTTT	CASSQDWGDQDTQYF	TRBV5	TRBD2*00(40)	TRBJ2-5*00(239, 3)
794	TGTGCCTGGAGTCGGACTGGGGATCAAGACACCCAGTACTTT	CAWSRTGDQDTQYF	TRBV31	NA	TRBJ2-5*00(230)
795	TGTGCCAGCGGTGATGTGGACACCCAGTACTTT	CASGDVDTQYF	TRBV13-2	NA	TRBJ2-5*00(215)
796	TGTGCCAGCAGCCAAGATTGGGGGGACCAAGACACCCAGTACTTT	CASSQDWGDQDTQYF	TRBV5	TRBD2*00(35)	TRBJ2-5*00(240)
797	TGTGCCAGCAGCCAAGACAGGGGAGACCAAGACACCCAGTACTTT	CASSQDRGDQDTQYF	TRBV5	TRBD1*00(30)	TRBJ2-5*00(238, 6)
798	TGTGCCAGCAGCTGGGGGGACCAAGACACCCAGTACTTT	CASSWGDQDTQYF	TRBV4	TRBD2*00(30)	TRBJ2-5*00(239, 6)
799	TGTGCAAGCAGCTTGGAGGGGGACCAAGACACCCAGTACTTT	CASSLEGDQDTQYF	TRBV16	TRBD1*00(25), TRBD2*00(25)	TRBJ2-5*00(240)
800	TGTGCCAGCGGTGATGTGGACACCCAGTACTTT	CASGDVDTQYF	TRBV13-2	NA	TRBJ2-5*00(213, 3)
801	TGTGCCAGCGGTGATGTGGACACCCAGTACTTT	CASGDVDTQYF	TRBV13-2	NA	TRBJ2-5*00(215)
802	TGTGCAAGCAGCTTAGAGGGAGACCAAGACACCCAGTACTTT	CASSLEGDQDTQYF	TRBV16	NA	TRBJ2-5*00(240)
803	TGTGCAAGCAGCTTAGAGGGAGACCAAGACACCCAGTACTTT	CASSLEGDQDTQYF	TRBV16	NA	TRBJ2-5*00(240)
804	TGTGCAAGCAGCTTAGAAGGGGACCAAGACACCCAGTACTTT	CASSLEGDQDTQYF	TRBV16	TRBD1*00(25)	TRBJ2-5*00(240)
805	TGTGCCAGCGGTGATGTGGACACCCAGTACTTT	CASGDVDTQYF	TRBV13-2	NA	TRBJ2-5*00(215)
806	TGTGCCAGCGGTGATGTAGACACCCAGTACTTT	CASGDVDTQYF	TRBV13-2	NA	TRBJ2-5*00(220)
807	TGTGCCAGCGGTGATGCGGGGGGCGCGGACACCCAGTACTTT	CASGDAGGADTQYF	TRBV13-2	TRBD2*00(45), TRBD1*00(40)	TRBJ2-5*00(215)
808	TGTGCCAGCGGTGATGCTGGGGGGGCGGACACCCAGTACTTT	CASGDAGGADTQYF	TRBV13-2	TRBD2*00(50)	TRBJ2-5*00(215)
809	TGTGCCAGCGGTGACTGGGGGGGCGCAGACACCCAGTACTTT	CASGDWGGADTQYF	TRBV13-2	TRBD2*00(60)	TRBJ2-5*00(220)
810	TGTGCCAGCGGTGATGCTAGTCAAAACACCTTGTACTTT	CASGDASQNTLYF	TRBV13-2	NA	TRBJ2-4*00(250, 3)
811	TGTGCCAGCGGTGATGCCAGTCAAAACACCTTGTACTTT	CASGDASQNTLYF	TRBV13-2	NA	TRBJ2-4*00(243, 7)
812	TGTGCCAGCAGTGGGGACAATAGTCAAAACACCTTGTACTTT	CASSGDNSQNTLYF	TRBV13-1	TRBD1*00(30)	TRBJ2-4*00(248, 9)
813	TGTGCCAGCGGTGATGCGCTGGGGGGTGCAGAAACGCTGTATTTT	CASGDALGGAETLYF	TRBV13-2	TRBD2*00(35)	TRBJ2-3*00(239, 5)
814	TGTGCCAGCGGTGATGCAGGGGGCGGTGCAGAAACGCTGTATTTT	CASGDAGGGAETLYF	TRBV13-2	TRBD1*00(35), TRBD2*00(35)	TRBJ2-3*00(240)
815	TGTGCCAGCGGTGATGCCACAGGGGGTGCAGAAACGCTGTATTTT	CASGDATGGAETLYF	TRBV13-2	TRBD1*00(35)	TRBJ2-3*00(238, 8)
816	TGTGCCAGCGGCGACGCACAGTATGAACAGTACTTC	CASGDAQYEQYF	TRBV13-2	NA	TRBJ2-7*00(214, 5)
817	TGTGCCAGCGGTGATGCCTTTTATGAACAGTACTTC	CASGDAFYEQYF	TRBV13-2	NA	TRBJ2-7*00(215)
818	TGTGCCAGCGGTGATGCATTCTATGAACAGTACTTC	CASGDAFYEQYF	TRBV13-2	NA	TRBJ2-7*00(216, 5)
819	TGTGCCAGCGGGGACTGGGTCCAAGACACCCAGTACTTT	CASGDWVQDTQYF	TRBV13-2	TRBD2*00(25)	TRBJ2-5*00(234, 4)
820	TGTGCCAGCGGTGACTGGGGGCAAGACACCCAGTACTTT	CASGDWGQDTQYF	TRBV13-2	TRBD2*00(35)	TRBJ2-5*00(230)
821	TGTGCCAGCGGTGATTGGGTTCAAGACACCCAGTACTTT	CASGDWVQDTQYF	TRBV13-2	NA	TRBJ2-5*00(229, 1)
822	TGTGCCAGCGGTGATTGGGTCCAAGACACCCAGTACTTT	CASGDWVQDTQYF	TRBV13-2	NA	TRBJ2-5*00(234, 1)
823	TGTGCCAGCGGTGACTGGGTCCAAGACACCCAGTACTTT	CASGDWVQDTQYF	TRBV13-2	TRBD2*00(25)	TRBJ2-5*00(235)
824	TGTGCCAGCGGTGACTGGGGCCAAGACACCCAGTACTTT	CASGDWGQDTQYF	TRBV13-2	TRBD2*00(30)	TRBJ2-5*00(235)
825	TGTGCCTGGGGGGACTGGGGTCAAGACACCCAGTACTTT	CAWGDWGQDTQYF	TRBV31	TRBD2*00(50)	TRBJ2-5*00(230)
826	TGTGCCTGGGGGGACTGGGGGCAAGACACCCAGTACTTT	CAWGDWGQDTQYF	TRBV31	TRBD2*00(55)	TRBJ2-5*00(230)
827	TGTGCCAGCGGGGACTGGGGCAGCTCCTATGAACAGTACTTC	CASGDWGSSYEQYF	TRBV13-2	TRBD2*00(30)	TRBJ2-7*00(243)
828	TGTGCCAGCGGTGACTGGGGGGGTGCAGAAACGCTGTATTTT	CASGDWGGAETLYF	TRBV13-2	TRBD2*00(40)	TRBJ2-3*00(238, 8)
829	TGTGCCAGCGGGGACTGGGGGGGTGCAGAAACGCTGTATTTT	CASGDWGGAETLYF	TRBV13-2	TRBD2*00(40)	TRBJ2-3*00(240)
830	TGTGCCAGCGGGGACTGGGGTGGTGCAGAAACGCTGTATTTT	CASGDWGGAETLYF	TRBV13-2	TRBD2*00(30)	TRBJ2-3*00(240)
831	TGTGCCAGCGGGGGACAGTCAAACACAGAAGTCTTCTTT	CASGGQSNTEVFF	TRBV13-2	TRBD1*00(35)	TRBJ1-1*00(239, 2)
832	TGTGCCAGCAGTGGGGGACAAAAAAACACAGAAGTCTTCTTT	CASSGGQKNTEVFF	TRBV13-3	TRBD1*00(30)	TRBJ1-1*00(235)
833	TGTGCCAGCGGTGGGACACATTCTGGAAATACGCTCTATTTT	CASGGTHSGNTLYF	TRBV13-2	TRBD1*00(25)	TRBJ1-3*00(254, 5)
834	TGTGCCAGCAGTGGCACAGGGAACTCCGACTACACCTTC	CASSGTGNSDYTF	TRBV13-1	TRBD1*00(30)	TRBJ1-2*00(229, 5)
835	TGTGCCAGCAGTGGGACAGAAAACTCCGACTACACCTTC	CASSGTENSDYTF	TRBV13-1	TRBD1*00(30)	TRBJ1-2*00(234, 2)
836	TGTGCCAGCAGTGCCGGGACACCCAACTCCGACTACACCTTC	CASSAGTPNSDYTF	TRBV13-1	TRBD1*00(40), TRBD2*00(35)	TRBJ1-2*00(229, 1)
837	TGTGCCAGCAGTGGGACAGAAAACTCCGACTACACCTTC	CASSGTENSDYTF	TRBV13-3	TRBD1*00(30)	TRBJ1-2*00(234, 2)
838	TGTGCCAGCAGTGGGACACCAAACTCCGACTACACCTTC	CASSGTPNSDYTF	TRBV13-3	TRBD1*00(25)	TRBJ1-2*00(239, 5)
839	TGTGCCAGCGGGACATCAAACTCCGACTACACCTTC	CASGTSNSDYTF	TRBV13-1	TRBD1*00(30)	TRBJ1-2*00(239, 5)
840	TGTGCCAGCGGTGACGGGACAATAAACTCCGACTACACCTTC	CASGDGTINSDYTF	TRBV13-2	TRBD1*00(35), TRBD2*00(30)	TRBJ1-2*00(235)
841	TGTGCCAGCGGTGATGCAGGGACAGGGAACTCCGACTACACCTTC	CASGDAGTGNSDYTF	TRBV13-2	TRBD1*00(45)	TRBJ1-2*00(230)
842	TGTGCCAGCGGGACATCAAACTCCGACTACACCTTC	CASGTSNSDYTF	TRBV13-2	NA	TRBJ1-2*00(240)
843	TGTGCCAGCAGCGCCGGGACAGGGAACTCCGACTACACCTTC	CASSAGTGNSDYTF	TRBV13-1	TRBD1*00(55)	TRBJ1-2*00(230)
844	TGTGCCAGCAGTGCCGGGACAGGGAACTCCGACTACACCTTC	CASSAGTGNSDYTF	TRBV13-3	TRBD1*00(55)	TRBJ1-2*00(230)
845	TGTGCCTGGAGTCTCTGGGGGGGTAACTATGCTGAGCAGTTCTTC	CAWSLWGGNYAEQFF	TRBV31	TRBD2*00(45)	TRBJ2-1*00(250)
846	TGTGCCTGGAGTCTATGGGGGGGTGCAGAAACGCTGTATTTT	CAWSLWGGAETLYF	TRBV31	TRBD2*00(35)	TRBJ2-3*00(240)
847	TGTGCCTGGAGTCTATGGGGGGGGAACTATGCTGAGCAGTTCTTC	CAWSLWGGNYAEQFF	TRBV31	TRBD2*00(40)	TRBJ2-1*00(245)
848	TGTGCCTGGAGTCTCTGGGGGGGTGCAGAAACGCTGTATTTT	CAWSLWGGAETLYF	TRBV31	TRBD2*00(40)	TRBJ2-3*00(226)
849	TGTGCCTGGAGTCTGTGGGGGGGTAACTATGCTGAGCAGTTCTTC	CAWSLWGGNYAEQFF	TRBV31	TRBD2*00(40)	TRBJ2-1*00(250)
850	TGTGCCTGGAGTCTTTGGGGGGGAAACCAAGACACCCAGTACTTT	CAWSLWGGNQDTQYF	TRBV31	TRBD2*00(40)	TRBJ2-5*00(244, 1)
851	TGTGCCAGCAGCAGCAGGGGGGATTCTGGAAATACGCTCTATTTT	CASSSRGDSGNTLYF	TRBV13-1	TRBD1*00(35), TRBD2*00(30)	TRBJ1-3*00(253, 5)
852	TGTGGTGCTAGGGTGGATTCTGGAAATACGCTCTATTTT	CGARVDSGNTLYF	TRBV20	NA	TRBJ1-3*00(255)
853	TGTGCCAGCAGGACAGATTCTGGAAATACGCTCTATTTT	CASRTDSGNTLYF	TRBV13-3	NA	TRBJ1-3*00(257, 4)
854	TGTGCCAGCAGGACGGATTCTGGAAATACGCTCTATTTT	CASRTDSGNTLYF	TRBV13-3	NA	TRBJ1-3*00(255)
855	TGTGCCAGCAGAACAGATTCTGGAAATACGCTCTATTTT	CASRTDSGNTLYF	TRBV13-3	NA	TRBJ1-3*00(258)
856	TGTGCTAGCAGTAGAAGGGATTCTGGAAATACGCTCTATTTT	CASSRRDSGNTLYF	TRBV17	NA	TRBJ1-3*00(255)
857	TGTGCCAGCAGGACAGATTCTGGAAATACGCTCTATTTT	CASRTDSGNTLYF	TRBV13-3	NA	TRBJ1-3*00(258)
858	TGTGCCAGTAGGACAGATTCTGGAAATACGCTCTATTTT	CASRTDSGNTLYF	TRBV13-1	NA	TRBJ1-3*00(258)
859	TGTGCCAGCAGGGCAGGGGCAAACTCCGACTACACCTTC	CASRAGANSDYTF	TRBV13-3	TRBD1*00(25)	TRBJ1-2*00(245)
860	TGTGCCAGCAGGCAGGGCGCAAACTCCGACTACACCTTC	CASRQGANSDYTF	TRBV13-3	TRBD1*00(25)	TRBJ1-2*00(245)
861	TGTGCCAGCAGGGCGGGAGCAAACTCCGACTACACCTTC	CASRAGANSDYTF	TRBV13-3	TRBD1*00(25), TRBD2*00(25)	TRBJ1-2*00(245)
862	TGTGGTGCTAGACAGGGGGCAAACTCCGACTACACCTTC	CGARQGANSDYTF	TRBV20	TRBD1*00(35)	TRBJ1-2*00(245)
863	TGTGCCTGGAGTCGACAGGGTGCAAACTCCGACTACACCTTC	CAWSRQGANSDYTF	TRBV31	NA	TRBJ1-2*00(250)
864	TGTGGTGCTAGACAGGGGGCAAACTCCGACTACACCTTC	CGARQGANSDYTF	TRBV20	TRBD1*00(35)	TRBJ1-2*00(238)
865	TGTGCCAGCAGCCGACTGGGGGGAGCAGAAACGCTGTATTTT	CASSRLGGAETLYF	TRBV4	TRBD2*00(50)	TRBJ2-3*00(230)
866	TGTGGTGCTAGGACTGGGGGTGCAGAAACGCTGTATTTT	CGARTGGAETLYF	TRBV20	TRBD2*00(35)	TRBJ2-3*00(239, 5)
867	TGTGCCAGCAGACAGGGGGGTGCAGAAACGCTGTATTTT	CASRQGGAETLYF	TRBV13-3	TRBD1*00(40)	TRBJ2-3*00(240)
868	TGTGCCAGCAGTATTCGACAGGGTGGTGCAGAAACGCTGTATTTT	CASSIRQGGAETLYF	TRBV19	TRBD1*00(35)	TRBJ2-3*00(240)
869	TGTGCCAGCAGCCGACTGGGGGGTGCAGAAACGCTGTATTTT	CASSRLGGAETLYF	TRBV4	TRBD2*00(45)	TRBJ2-3*00(239, 2)
870	TGTGGTGCTAGAACAGGGGGCGCAGAAACGCTGTATTTT	CGARTGGAETLYF	TRBV20	TRBD1*00(45)	TRBJ2-3*00(230)
871	TGTGCCAGCAGAGCCGGGACTGGTTATGAACAGTACTTC	CASRAGTGYEQYF	TRBV13-1	TRBD2*00(50)	TRBJ2-7*00(214, 6)
872	TGTGCCAGCAGGCCCGGGACTGGGTATGAACAGTACTTC	CASRPGTGYEQYF	TRBV13-3	TRBD2*00(60)	TRBJ2-7*00(213, 6)
873	TGTGCCAGCAGGCCTGGGACTGGGTATGAACAGTACTTC	CASRPGTGYEQYF	TRBV19	TRBD2*00(46)	TRBJ2-7*00(215)
874	TGTGCCAGCAGGCCCGGGACAGGGTATGAACAGTACTTC	CASRPGTGYEQYF	TRBV14	TRBD1*00(60)	TRBJ2-7*00(213, 7)
875	TGTGCCAGCAGTGACAGGGGAATTTCCAACGAAAGATTATTTTTC	CASSDRGISNERLFF	TRBV13-1	NA	TRBJ1-4*00(266)
876	TGTGCCAGCAGTGATAGGGGGATTTCCAACGAAAGATTATTTTTC	CASSDRGISNERLFF	TRBV13-3	TRBD1*00(30)	TRBJ1-4*00(260)
877	TGTGCCAGCAGTTTACGGGGCATTTCCAACGAAAGATTATTTTTC	CASSLRGISNERLFF	TRBV14	TRBD1*00(25), TRBD2*00(25)	TRBJ1-4*00(258, 9)
878	TGTGGTGCTAGGACAATTTCCAACGAAAGATTATTTTTC	CGARTISNERLFF	TRBV20	NA	TRBJ1-4*00(268)
879	TGTGGTGCTAGGCAGATTTCCAACGAAAGATTATTTTTC	CGARQISNERLFF	TRBV20	NA	TRBJ1-4*00(260)
880	TGTGCCAGCAGCGATAGACAGATTTCCAACGAAAGATTATTTTTC	CASSDRQISNERLFF	TRBV4	TRBD1*00(25)	TRBJ1-4*00(258, 6)
881	TGTGGTGCTAGGACAATTTCCAACGAAAGATTATTTTTC	CGARTISNERLFF	TRBV20	NA	TRBJ1-4*00(268)
882	TGTGGTGCTCGACAAATTTCCAACGAAAGATTATTTTTC	CGARQISNERLFF	TRBV20	NA	TRBJ1-4*00(270)
883	TGTGGTGCTAGGACAATTTCCAACGAAAGATTATTTTTC	CGARTISNERLFF	TRBV20	NA	TRBJ1-4*00(261)
884	TGTGGTGCAAGACAGATTTCCAACGAAAGATTATTTTTC	CGARQISNERLFF	TRBV20	NA	TRBJ1-4*00(260)
885	TGTGGTGCCAGGACAATTTCCAACGAAAGATTATTTTTC	CGARTISNERLFF	TRBV20	NA	TRBJ1-4*00(261)
886	TGTGCCAGCAGCCGGGACAATTCTGGAAATACGCTCTATTTT	CASSRDNSGNTLYF	TRBV14	TRBD1*00(35), TRBD2*00(35)	TRBJ1-3*00(260)
887	TGTGCCAGCAGTATCCGGGACAATTCTGGAAATACGCTCTATTTT	CASSIRDNSGNTLYF	TRBV19	TRBD1*00(35), TRBD2*00(35)	TRBJ1-3*00(280, 8)
888	TGTGCCAGCAGGCGACAGAATTCTGGAAATACGCTCTATTTT	CASRRQNSGNTLYF	TRBV13-3	NA	TRBJ1-3*00(275)
889	TGTGCCAGCAGCCGGGACAATTCTGGAAATACGCTCTATTTT	CASSRDNSGNTLYF	TRBV5	TRBD1*00(25), TRBD2*00(25)	TRBJ1-3*00(260)
890	TGTGCTAGCAGCAGGGACAATTCTGGAAATACGCTCTATTTT	CASSRDNSGNTLYF	TRBV29	TRBD1*00(25), TRBD2*00(25)	TRBJ1-3*00(257, 7)
891	TGTGCCAGCAGAAGGCAAAATTCTGGAAATACGCTCTATTTT	CASRRQNSGNTLYF	TRBV13-3	NA	TRBJ1-3*00(256, 3)
892	TGTGCCAGCAGCCGGGACAATTCTGGAAATACGCTCTATTTT	CASSRDNSGNTLYF	TRBV4	TRBD1*00(30), TRBD2*00(30)	TRBJ1-3*00(246)
893	TGTGCCAGAGACAATTCTGGAAATACGCTCTATTTT	CARDNSGNTLYF	TRBV19	NA	TRBJ1-3*00(260)
894	TGTGCCAGCAGTGATAGGGAGAATTCTGGAAATACGCTCTATTTT	CASSDRENSGNTLYF	TRBV13-3	NA	TRBJ1-3*00(270)
895	TGTGCCAGCAGGGACAATTCTGGAAATACGCTCTATTTT	CASRDNSGNTLYF	TRBV13-3	NA	TRBJ1-3*00(259, 2)
896	TGTGCCAGCCGGGACAATTCTGGAAATACGCTCTATTTT	CASRDNSGNTLYF	TRBV13-3	TRBD1*00(30), TRBD2*00(30)	TRBJ1-3*00(259, 6)
897	TGTGCCAGCAGGGACAATTCTGGAAATACGCTCTATTTT	CASRDNSGNTLYF	TRBV13-3	NA	TRBJ1-3*00(258, 6)
898	TGTGCCAGCAGAGACAATTCTGGAAATACGCTCTATTTT	CASRDNSGNTLYF	TRBV13-3	NA	TRBJ1-3*00(260)
899	TGTGCCAGCCGGGACAATTCTGGAAATACGCTCTATTTT	CASRDNSGNTLYF	TRBV13-3	TRBD1*00(30), TRBD2*00(30)	TRBJ1-3*00(260)
900	TGTGCCAGCAGGGACAATTCTGGAAATACGCTCTATTTT	CASRDNSGNTLYF	TRBV13-1	NA	TRBJ1-3*00(260)
901	TGTGCCAGCAGGGACAATTCTGGAAATACGCTCTATTTT	CASRDNSGNTLYF	TRBV13-3	NA	TRBJ1-3*00(260)
902	TGTGCCAGCAGAGACAATTCTGGAAATACGCTCTATTTT	CASRDNSGNTLYF	TRBV13-3	NA	TRBJ1-3*00(260)
903	TGTGGTGCTAGGGTTCAAGACACCCAGTACTTT	CGARVQDTQYF	TRBV20	NA	TRBJ2-5*00(229, 1)
904	TGTGCCAGCAGCTTAGACAGGGGGCAAGACACCCAGTACTTT	CASSLDRGQDTQYF	TRBV3	TRBD1*00(40)	TRBJ2-5*00(228, 4)
905	TGTGGTGCTAGGGCCCAAGACACCCAGTACTTT	CGARAQDTQYF	TRBV20	NA	TRBJ2-5*00(183, 4)
906	TGTGCCAGCAGCCGCAGGGACCAAGACACCCAGTACTTT	CASSRRDQDTQYF	TRBV4	TRBD1*00(25)	TRBJ2-5*00(239, 3)
907	TGTGCCAGCAGGGGGCAAGACACCCAGTACTTT	CASRGQDTQYF	TRBV19	NA	TRBJ2-5*00(230)
908	TGCACCTGCAGTGCAAGGGGGCAAGACACCCAGTACTTT	CTCSARGQDTQYF	TRBV1	TRBD1*00(30)	TRBJ2-5*00(230)
909	TGTGGTGCTCGGGTCCAAGACACCCAGTACTTT	CGARVQDTQYF	TRBV20	NA	TRBJ2-5*00(235)
910	TGTGCCAGCAGAGGCCAAGACACCCAGTACTTT	CASRGQDTQYF	TRBV13-1	NA	TRBJ2-5*00(235)
911	TGTGGTGCTAGGGTCCAAGACACCCAGTACTTT	CGARVQDTQYF	TRBV20	NA	TRBJ2-5*00(235)
912	TGTGCCAGCAGTATAAGGGGGCAAGACACCCAGTACTTT	CASSIRGQDTQYF	TRBV19	TRBD1*00(30)	TRBJ2-5*00(247, 4)
913	TGTGCCAGCAGTCGGGACCAAGACACCCAGTACTTT	CASSRDQDTQYF	TRBV13-1	NA	TRBJ2-5*00(240)
914	TGTGCCAGCAGTATTCGGGGGCAAGACACCCAGTACTTT	CASSIRGQDTQYF	TRBV19	TRBD1*00(25), TRBD2*00(25)	TRBJ2-5*00(230)
915	TGTGCCAGCAGTAGGGACAGGGGGCAAGACACCCAGTACTTT	CASSRDRGQDTQYF	TRBV13-3	TRBD1*00(55)	TRBJ2-5*00(229, 1)
916	TGTGCCAGCAGTGAGGGCAGGGGGCAAGACACCCAGTACTTT	CASSEGRGQDTQYF	TRBV13-1	TRBD1*00(38)	TRBJ2-5*00(230)
917	TGTGCCAGCAGTGATGCACGGAACCAAGACACCCAGTACTTT	CASSDARNQDTQYF	TRBV13-1	NA	TRBJ2-5*00(241, 4)
918	TGTGCCAGCAGTGGAAGGGGGCAAGACACCCAGTACTTT	CASSGRGQDTQYF	TRBV13-1	TRBD1*00(30)	TRBJ2-5*00(230)
919	TGTGCCAGCAGTGAGGGCCGGGGGCAAGACACCCAGTACTTT	CASSEGRGQDTQYF	TRBV13-1	TRBD1*00(25), TRBD2*00(25)	TRBJ2-5*00(230)
920	TGTGCCAGCAGTCGCGACAGGGGGCAAGACACCCAGTACTTT	CASSRDRGQDTQYF	TRBV14	TRBD1*00(46)	TRBJ2-5*00(228, 3)
921	TGTGCCAGCAGTGATGCACGTAACCAAGACACCCAGTACTTT	CASSDARNQDTQYF	TRBV13-1	NA	TRBJ2-5*00(250)
922	TGTGCCAGCAGTGATGCTCGCAACCAAGACACCCAGTACTTT	CASSDARNQDTQYF	TRBV13-1	NA	TRBJ2-5*00(245)
923	TGTGCCAGCAGCAGGGACAGGGGACAAGACACCCAGTACTTT	CASSRDRGQDTQYF	TRBV13-3	TRBD1*00(50)	TRBJ2-5*00(230)
924	TGTGCCAGCAGTGATGCCAGGAACCAAGACACCCAGTACTTT	CASSDARNQDTQYF	TRBV13-1	NA	TRBJ2-5*00(245)
925	TGTGCCAGCAGTGATGCTCGGAACCAAGACACCCAGTACTTT	CASSDARNQDTQYF	TRBV13-1	NA	TRBJ2-5*00(245)
926	TGTGGTGCTAGGGTGACAGCTAGTGCAGAAACGCTGTATTTT	CGARVTASAETLYF	TRBV20	TRBD1*00(25)	TRBJ2-3*00(254)
927	TGTGCCAGCAGAGGGACGGCTAGTGCAGAAACGCTGTATTTT	CASRGTASAETLYF	TRBV13-1	TRBD1*00(25), TRBD2*00(25)	TRBJ2-3*00(255)
928	TGTGCCAGCAGAGGGACAGCTAGTGCAGAAACGCTGTATTTT	CASRGTASAETLYF	TRBV13-1	TRBD1*00(35)	TRBJ2-3*00(255)
929	TGTGGTGCTAGGGACACAAACTCCGACTACACCTTC	CGARDTNSDYTF	TRBV20	NA	TRBJ1-2*00(240)
930	TGTGGTGCTAGGGACACAAACTCCGACTACACCTTC	CGARDTNSDYTF	TRBV20	NA	TRBJ1-2*00(240)
931	TGTGGTGCTAGGGACACAAACTCCGACTACACCTTC	CGARDTNSDYTF	TRBV20	NA	TRBJ1-2*00(240)
932	TGTGCCAGCAGAGACAATAACTATGCTGAGCAGTTCTTC	CASRDNNYAEQFF	TRBV19	NA	TRBJ2-1*00(253)
933	TGTGCTAGCAGAGACAATAACTATGCTGAGCAGTTCTTC	CASRDNNYAEQFF	TRBV17	NA	TRBJ2-1*00(190)
934	TGTGGTGCTAGGGACAGTAACTATGCTGAGCAGTTCTTC	CGARDSNYAEQFF	TRBV20	NA	TRBJ2-1*00(248)
935	TGTGGTGCTAGGGACAGCAACTATGCTGAGCAGTTCTTC	CGARDSNYAEQFF	TRBV20	NA	TRBJ2-1*00(245)
936	TGTGGTGCTAGGGACAGTAACTATGCTGAGCAGTTCTTC	CGARDSNYAEQFF	TRBV20	NA	TRBJ2-1*00(250)
937	TGTGGTGCTAGGGACAGTAACTATGCTGAGCAGTTCTTC	CGARDSNYAEQFF	TRBV20	NA	TRBJ2-1*00(250)
938	TGTGCCAGCAGGGACAATAACTATGCTGAGCAGTTCTTC	CASRDNNYAEQFF	TRBV14	TRBD1*00(25)	TRBJ2-1*00(252, 8)
939	TGTGCCAGCAGGGACAATAACTATGCTGAGCAGTTCTTC	CASRDNNYAEQFF	TRBV19	TRBD1*00(25)	TRBJ2-1*00(255)
940	TGTGGTGCTAGGGATCCTAGTCAAAACACCTTGTACTTT	CGARDPSQNTLYF	TRBV20	NA	TRBJ2-4*00(250)
941	TGTGGTGCTAGGGATCCTAGTCAAAACACCTTGTACTTT	CGARDPSQNTLYF	TRBV20	NA	TRBJ2-4*00(249, 3)
942	TGTGGTGCTAGGGATCCCAGTCAAAACACCTTGTACTTT	CGARDPSQNTLYF	TRBV20	NA	TRBJ2-4*00(245)
943	TGTGCCAGCAGGGACAACTCCTATGAACAGTACTTC	CASRDNSYEQYF	TRBV19	TRBD1*00(25)	TRBJ2-7*00(235)
944	TGTGCCAGCAGCCGGGACAACTCCTATGAACAGTACTTC	CASSRDNSYEQYF	TRBV4	TRBD1*00(35), TRBD2*00(30)	TRBJ2-7*00(251, 1)
945	TGTGCTAGCAGTAGAGATAACAGCTATGAACAGTACTTC	CASSRDNSYEQYF	TRBV17	NA	TRBJ2-7*00(220)
946	TGTGCCAGCAGTCGGGACAACTCCTATGAACAGTACTTC	CASSRDNSYEQYF	TRBV13-3	TRBD1*00(35), TRBD2*00(30)	TRBJ2-7*00(235)
947	TGTGCCAGCAGCCGGGACAGGTCTGGAAATACGCTCTATTTT	CASSRDRSGNTLYF	TRBV5	TRBD1*00(40)	TRBJ1-3*00(245)
948	TGTGGTGCTAGGGACAGGGCTGGAAATACGCTCTATTTT	CGARDRAGNTLYF	TRBV20	TRBD1*00(25)	TRBJ1-3*00(240)
949	TGTGGTGCAAGGGACAGGGTTGGGAACACCTTGTACTTT	CGARDRVGNTLYF	TRBV20	TRBD1*00(25)	TRBJ2-4*00(215)
950	TGTGGTGCTAGGGACAGGGTTGGAAATACGCTCTATTTT	CGARDRVGNTLYF	TRBV20	TRBD1*00(25)	TRBJ1-3*00(235)
951	TGTGGTGCTAGGGACAGGGCTGGAAATACGCTCTATTTT	CGARDRAGNTLYF	TRBV20	TRBD1*00(25)	TRBJ1-3*00(240)
952	TGTGGTGCTAGGGACAGGGCTGGAAATACGCTCTATTTT	CGARDRAGNTLYF	TRBV20	TRBD1*00(25)	TRBJ1-3*00(240)
953	TGTGCCAGCCGGGACAGGGGAAACGAAAGATTATTTTTC	CASRDRGNERLFF	TRBV13-3	TRBD1*00(55)	TRBJ1-4*00(228, 8)
954	TGTGCCTGGAGCCTCCGGGACAGGGGGAACGAAAGATTATTTTTC	CAWSLRDRGNERLFF	TRBV31	TRBD1*00(65)	TRBJ1-4*00(230)
955	TGTGCCAGCAGCCGGGACAGGGGCAACGAAAGATTATTTTTC	CASSRDRGNERLFF	TRBV4	TRBD1*00(55)	TRBJ1-4*00(235)
956	TGTGCCAGCCGGGACAGGGACAACGAAAGATTATTTTTC	CASRDRDNERLFF	TRBV13-3	TRBD1*00(50)	TRBJ1-4*00(235)
957	TGTGCCAGCAGCCGGGACAGGGGCAACGAAAGATTATTTTTC	CASSRDRGNERLFF	TRBV5	TRBD1*00(50)	TRBJ1-4*00(235)
958	TGTGCCAGCCGGGACAGGGGAAACGAAAGATTATTTTTC	CASRDRGNERLFF	TRBV13-3	TRBD1*00(55)	TRBJ1-4*00(230)
959	TGTGCCTGGAGTCTGCGGGACAGGGGCAACGAAAGATTATTTTTC	CAWSLRDRGNERLFF	TRBV31	TRBD1*00(55)	TRBJ1-4*00(235)
960	TGTGCCAGCCGGGACAGGGGCAACGAAAGATTATTTTTC	CASRDRGNERLFF	TRBV13-3	TRBD1*00(55)	TRBJ1-4*00(228)
961	TGTGCCAGCAGGGACAGGGACAACGAAAGATTATTTTTC	CASRDRDNERLFF	TRBV13-3	TRBD1*00(25)	TRBJ1-4*00(235)
962	TGTGGTGCTAGGGACAGGGGGCGGGGAAATACGCTCTATTTT	CGARDRGRGNTLYF	TRBV20	TRBD1*00(45)	TRBJ1-3*00(230)
963	TGTGCCAGCAGCCGAGACAGGGGGCTGGGAAATACGCTCTATTTT	CASSRDRGLGNTLYF	TRBV2	TRBD1*00(40)	TRBJ1-3*00(230)
964	TGTGGTGCTAGGGACAGGGGGCCTGGAAATACGCTCTATTTT	CGARDRGPGNTLYF	TRBV20	TRBD1*00(40)	TRBJ1-3*00(236, 5)
965	TGTGGTGCTAGGGACAGGGGGCCTGGAAATACGCTCTATTTT	CGARDRGPGNTLYF	TRBV20	TRBD1*00(40)	TRBJ1-3*00(240)
966	TGTGGTGCTAGGGACAGGGGGCCTGGAAATACGCTCTATTTT	CGARDRGPGNTLYF	TRBV20	TRBD1*00(40)	TRBJ1-3*00(240)
967	TGTGGTGCTAGAGACAGGGGGCCTGGAAATACGCTCTATTTT	CGARDRGPGNTLYF	TRBV20	TRBD1*00(40)	TRBJ1-3*00(240)
968	TGTGGTGCTAGGGACAGGGGGCCTGGAAATACGCTCTATTTT	CGARDRGPGNTLYF	TRBV20	TRBD1*00(40)	TRBJ1-3*00(240)
969	TGTGGTGCTAGGGACAGGGGGCCTGGAAATACGCTCTATTTT	CGARDRGPGNTLYF	TRBV20	TRBD1*00(40)	TRBJ1-3*00(240)
970	TGTGGTGCTAGGGACAGGGGGCCTGGAAATACGCTCTATTTT	CGARDRGPGNTLYF	TRBV20	TRBD1*00(40)	TRBJ1-3*00(240)
971	TGTGGTGCTAGGGATCGGGGCCCTGGAAATACGCTCTATTTT	CGARDRGPGNTLYF	TRBV20	TRBD1*00(25), TRBD2*00(25)	TRBJ1-3*00(240)
972	TGTGCCAGCAGCCGGGACACAAACCAGGCTCCGCTTTTT	CASSRDTNQAPLF	TRBV5	TRBD1*00(30)	TRBJ1-5*00(227, 8)
973	TGTGCCAGCAGTCGCGACACGAACACCGGGCAGCTCTACTTT	CASSRDTNTGQLYF	TRBV5	NA	TRBJ2-2*00(245)
974	TGTGGTGCTAGGGACACAAACAACCAGGCTCCGCTTTTT	CGARDTNNQAPLF	TRBV20	NA	TRBJ1-5*00(243, 8)
975	TGTGCAAGCAGCCGGGACACAAACACCGGGCAGCTCTACTTT	CASSRDTNTGQLYF	TRBV16	TRBD1*00(35), TRBD2*00(30)	TRBJ2-2*00(255)
976	TGTGCCAGCAGTCGGGACACAAACACCGGGCAGCTCTACTTT	CASSRDTNTGQLYF	TRBV14	TRBD1*00(35), TRBD2*00(30)	TRBJ2-2*00(255)
977	TGTGCCAGCAGCAGGGACACTAACACCGGGCAGCTCTACTTT	CASSRDTNTGQLYF	TRBV5	TRBD1*00(30)	TRBJ2-2*00(245)
978	TGTGCCAGCAGCCGGGACACAAACACCGGGCAGCTCTACTTT	CASSRDTNTGQLYF	TRBV13-3	TRBD1*00(40), TRBD2*00(35)	TRBJ2-2*00(255)
979	TGTGCCAGCAGCCGGGACACAAACACCGGGCAGCTCTACTTT	CASSRDTNTGQLYF	TRBV5	TRBD1*00(30)	TRBJ2-2*00(255)
980	TGTGGTGCTAGGGACACCAACGAAAGATTATTTTTC	CGARDTNERLFF	TRBV20	NA	TRBJ1-4*00(240)
981	TGTGGTGCTAGGGACTGGGGGAACTATGCTGAGCAGTTCTTC	CGARDWGNYAEQFF	TRBV20	TRBD2*00(35)	TRBJ2-1*00(245)
982	TGTGGTGCTCGAGACTGGGGCAACTATGCTGAGCAGTTCTTC	CGARDWGNYAEQFF	TRBV20	TRBD2*00(41)	TRBJ2-1*00(245)
983	TGTGCCAGCAGGGACTGGGGGAACTATGCTGAGCAGTTCTTC	CASRDWGNYAEQFF	TRBV13-3	TRBD2*00(35)	TRBJ2-1*00(245)
984	TGTGCTAGCAGAGACTGGGGTAACTATGCTGAGCAGTTCTTC	CASRDWGNYAEQFF	TRBV29	TRBD2*00(40)	TRBJ2-1*00(250)
985	TGTGCCAGCAGAGACTGGGGGAACTATGCTGAGCAGTTCTTC	CASRDWGNYAEQFF	TRBV13-3	TRBD2*00(35)	TRBJ2-1*00(245)
986	TGTAGTTCTAGGGGGGGGGCTAGTGCAGAAACGCTGTATTTT	CSSRGGASAETLYF	TRBV30	TRBD2*00(35)	TRBJ2-3*00(254, 5)
987	TGTGCCAGCAGAGGGACAACCAACGAAAGATTATTTTTC	CASRGTTNERLFF	TRBV13-1	TRBD1*00(30)	TRBJ1-4*00(240)
988	TGTGGTGCTAGGGGACAGACCAACGAAAGATTATTTTTC	CGARGQTNERLFF	TRBV20	TRBD1*00(25)	TRBJ1-4*00(239, 5)
989	TGTGCCAGCAGCCGGGGACAGACCAACGAAAGATTATTTTTC	CASSRGQTNERLFF	TRBV14	TRBD1*00(36)	TRBJ1-4*00(239, 3)
990	TGTGGTGCTAGGGGGCAAACCAACGAAAGATTATTTTTC	CGARGQTNERLFF	TRBV20	NA	TRBJ1-4*00(240)
991	TGTGCCAGCAGGGGACAATCCAACGAAAGATTATTTTTC	CASRGQSNERLFF	TRBV13-1	TRBD1*00(30)	TRBJ1-4*00(244)
992	TGTGCCAGCAGGGGACAATCCAACGAAAGATTATTTTTC	CASRGQSNERLFF	TRBV13-3	TRBD1*00(30)	TRBJ1-4*00(245)
993	TGTGCCAGCAGGGGGACGGTTTCCAACGAAAGATTATTTTTC	CASRGTVSNERLFF	TRBV13-1	TRBD1*00(25), TRBD2*00(25)	TRBJ1-4*00(255)
994	TGTGCCAGCAGAGGGACAATTTCCAACGAAAGATTATTTTTC	CASRGTISNERLFF	TRBV13-3	NA	TRBJ1-4*00(267, 3)
995	TGTGCCAGCAGGGGGACAGTTTCCAACGAAAGATTATTTTTC	CASRGTVSNERLFF	TRBV13-1	TRBD1*00(35)	TRBJ1-4*00(253, 1)
996	TGTGCCTGGAGAGGGACTGGGGGATTTGAACAGTACTTC	CAWRGTGGFEQYF	TRBV31	TRBD2*00(55)	TRBJ2-7*00(205)
997	TGTGGTGCTAGACAGGGGGCTAATTCGCCCCTCTACTTT	CGARQGANSPLYF	TRBV20	TRBD1*00(45)	TRBJ1-6*00(233, 4)
998	TGTGGTGCTAGGACAGGGAACACAGAAGTCTTCTTT	CGARTGNTEVFF	TRBV20	TRBD1*00(30)	TRBJ1-1*00(229)
999	TGTGGTGCTAGGACAGGGAACACAGAAGTCTTCTTT	CGARTGNTEVFF	TRBV20	TRBD1*00(30)	TRBJ1-1*00(230)
1000	TGTGGTGCTCGGACAAGTAGTGCAGAAACGCTGTATTTT	CGARTSSAETLYF	TRBV20	NA	TRBJ2-3*00(250)
1001	TGTGGTGCTAGGACAGGGTCCAACGAAAGATTATTTTTC	CGARTGSNERLFF	TRBV20	TRBD1*00(30)	TRBJ1-4*00(243, 1)
1002	TGTGGTGCTAGGACAGGGTCCAACGAAAGATTATTTTTC	CGARTGSNERLFF	TRBV20	TRBD1*00(30)	TRBJ1-4*00(245)
1003	TGTGCCAGCAGGACAACTAGTCAAAACACCTTGTACTTT	CASRTTSQNTLYF	TRBV13-3	NA	TRBJ2-4*00(258, 9)
1004	TGTGCCAGCAGAACAGCTAGTCAAAACACCTTGTACTTT	CASRTASQNTLYF	TRBV13-3	NA	TRBJ2-4*00(255)
1005	TGTGCCAGCAGGACAGCTAGTCAAAACACCTTGTACTTT	CASRTASQNTLYF	TRBV2	TRBD1*00(25)	TRBJ2-4*00(255)
1006	TGTGCCAGCAGAACCGCTAGTCAAAACACCTTGTACTTT	CASRTASQNTLYF	TRBV13-3	NA	TRBJ2-4*00(255)
1007	TGTGCCAGCAGAACAGCTAGTCAAAACACCTTGTACTTT	CASRTASQNTLYF	TRBV13-1	NA	TRBJ2-4*00(255)
1008	TGTGCCAGCAGTATCAGGACTGGGGTTGCAGAAACGCTGTATTTT	CASSIRTGVAETLYF	TRBV19	TRBD2*00(45)	TRBJ2-3*00(233, 9)
1009	TGTGGTGCTAGGGTGAGGGACACCTTGTACTTT	CGARVRDTLYF	TRBV20	NA	TRBJ2-4*00(210)
1010	TGTGCCAGCAGCTTAGCTGGTAACCAAGACACCCAGTACTTT	CASSLAGNQDTQYF	TRBV3	NA	TRBJ2-5*00(253)
1011	TGTGCCAGCAGTTTAGCGGGTAACCAAGACACCCAGTACTTT	CASSLAGNQDTQYF	TRBV14	NA	TRBJ2-5*00(251)
1012	TGTGCCAGCAGTGATGCAGGGAACCAAGACACCCAGTACTTT	CASSDAGNQDTQYF	TRBV13-1	NA	TRBJ2-5*00(244, 3)
1013	TGTGCCAGCAGCCAAGCGGGAAACCAAGACACCCAGTACTTT	CASSQAGNQDTQYF	TRBV5	TRBD1*00(25), TRBD2*00(25)	TRBJ2-5*00(243, 9)
1014	TGTGCCAGCAGTGATGCTGGGAACCAAGACACCCAGTACTTT	CASSDAGNQDTQYF	TRBV13-1	NA	TRBJ2-5*00(245)
1015	TGTGCCAGCAGTGATGCCGGGAACCAAGACACCCAGTACTTT	CASSDAGNQDTQYF	TRBV13-1	NA	TRBJ2-5*00(245)
1016	TGTGCCAGCAGTGATGCTGGGAACCAAGACACCCAGTACTTT	CASSDAGNQDTQYF	TRBV13-1	NA	TRBJ2-5*00(245)
1017	TGTGCCAGCAGTGATGCGGGTAACCAAGACACCCAGTACTTT	CASSDAGNQDTQYF	TRBV13-1	NA	TRBJ2-5*00(251)
1018	TGTGCCTGGAGTCTAGCGGGAAACACCTTGTACTTT	CAWSLAGNTLYF	TRBV31	NA	TRBJ2-4*00(220)
1019	TGTGCCAGCAGCCAAGCCGGAAACACAGAAGTCTTCTTT	CASSQAGNTEVFF	TRBV5	NA	TRBJ1-1*00(234, 5)
1020	TGTGCCAGCAGCCAAGCAGGGAACACAGAAGTCTTCTTT	CASSQAGNTEVFF	TRBV5	TRBD1*00(25)	TRBJ1-1*00(228)
1021	TGTGCCAGCAGCCAAGCAGGGAACACAGAAGTCTTCTTT	CASSQAGNTEVFF	TRBV5	TRBD1*00(25)	TRBJ1-1*00(230)
1022	TGTGCCAGCAGCCAAGCGGGGAACACAGAAGTCTTCTTT	CASSQAGNTEVFF	TRBV5	NA	TRBJ1-1*00(230)
1023	TGTGCCAGCAGCCAAGCAGGGAACACAGAAGTCTTCTTT	CASSQAGNTEVFF	TRBV5	TRBD1*00(25)	TRBJ1-1*00(230)
1024	TGTGCCAGCAGTCCCGACAATTCTGGAAATACGCTCTATTTT	CASSPDNSGNTLYF	TRBV13-1	NA	TRBJ1-3*00(258, 8)
1025	TGTGCCAGCAGCCGGGACAACTATGCTGAGCAGTTCTTC	CASSRDNYAEQFF	TRBV13-3	TRBD1*00(35), TRBD2*00(35)	TRBJ2-1*00(245)
1026	TGTGCCAGCAGCAGGGACAACTATGCTGAGCAGTTCTTC	CASSRDNYAEQFF	TRBV14	TRBD1*00(25), TRBD2*00(25)	TRBJ2-1*00(245)
1027	TGTGCCAGCAGCCGGGACAACTATGCTGAGCAGTTCTTC	CASSRDNYAEQFF	TRBV13-3	TRBD1*00(35), TRBD2*00(35)	TRBJ2-1*00(245)
1028	TGTGCCAGCAGTCGGGACAACTATGCTGAGCAGTTCTTC	CASSRDNYAEQFF	TRBV14	TRBD1*00(30), TRBD2*00(30)	TRBJ2-1*00(245)
1029	TGTGCCAGCAGTAGGGACAACTATGCTGAGCAGTTCTTC	CASSRDNYAEQFF	TRBV19	NA	TRBJ2-1*00(245)
1030	TGTGCCTGGAGTCTGGACAACTATGCTGAGCAGTTCTTC	CAWSLDNYAEQFF	TRBV31	NA	TRBJ2-1*00(245)
1031	TGTGCCAGCAGTGACAACTATGCTGAGCAGTTCTTC	CASSDNYAEQFF	TRBV13-1	NA	TRBJ2-1*00(245)
1032	TGTGCCTGGAGTCTTGATAACTATGCTGAGCAGTTCTTC	CAWSLDNYAEQFF	TRBV31	NA	TRBJ2-1*00(255)
1033	TGTGCCAGCAGTGACAACTATGCTGAGCAGTTCTTC	CASSDNYAEQFF	TRBV13-1	NA	TRBJ2-1*00(245)
1034	TGTGCCAGCAGTGATAACTATGCTGAGCAGTTCTTC	CASSDNYAEQFF	TRBV13-1	NA	TRBJ2-1*00(255)
1035	TGTGCCTGGAGTCTGGACAATTATGCTGAGCAGTTCTTC	CAWSLDNYAEQFF	TRBV31	NA	TRBJ2-1*00(231)
1036	TGTGCCAGCAGTGACAACTATGCTGAGCAGTTCTTC	CASSDNYAEQFF	TRBV13-3	NA	TRBJ2-1*00(245)
1037	TGTGCCAGCAGTGATGACAGGGATGAACAGTACTTC	CASSDDRDEQYF	TRBV13-1	TRBD1*00(30)	TRBJ2-7*00(208, 4)
1038	TGTGCCAGCAGTCCCGACAGGGATGAACAGTACTTC	CASSPDRDEQYF	TRBV13-3	TRBD1*00(35)	TRBJ2-7*00(209, 4)
1039	TGCACCTGCAGTGCAGACAGGGATGAACAGTACTTC	CTCSADRDEQYF	TRBV1	TRBD1*00(25)	TRBJ2-7*00(208, 2)
1040	TGTGCCAGCAGCCCTGACAGAGATGAACAGTACTTC	CASSPDRDEQYF	TRBV4	TRBD1*00(25)	TRBJ2-7*00(209, 2)
1041	TGTGCCAGCAGTGGGGACAGATATGAACAGTACTTC	CASSGDRYEQYF	TRBV13-1	TRBD1*00(35)	TRBJ2-7*00(214, 1)
1042	TGTGCCAGCAGTGATGACAGATATGAACAGTACTTC	CASSDDRYEQYF	TRBV13-3	NA	TRBJ2-7*00(215)
1043	TGTGCCAGCAGTGGGGACAGGTATGAACAGTACTTC	CASSGDRYEQYF	TRBV13-1	TRBD1*00(40)	TRBJ2-7*00(215)
1044	TGTGCCAGCAGTGCAGATTCTGGAAATACGCTCTATTTT	CASSADSGNTLYF	TRBV13-1	NA	TRBJ1-3*00(258)
1045	TGTGCCTGGAGTCAGGATTCTGGAAATACGCTCTATTTT	CAWSQDSGNTLYF	TRBV31	NA	TRBJ1-3*00(259, 3)
1046	TGTGCCAGCAGCGCAGATTCTGGAAATACGCTCTATTTT	CASSADSGNTLYF	TRBV13-1	NA	TRBJ1-3*00(257)
1047	TGTGCCTGGAGTCAGGACAGCGGAAATACGCTCTATTTT	CAWSQDSGNTLYF	TRBV31	TRBD1*00(30)	TRBJ1-3*00(230)
1048	TGTGCCAGCAGTGCCGATTCTGGAAATACGCTCTATTTT	CASSADSGNTLYF	TRBV13-1	NA	TRBJ1-3*00(255)
1049	TGTGCCAGCAGTGCGGATTCTGGAAATACGCTCTATTTT	CASSADSGNTLYF	TRBV13-3	NA	TRBJ1-3*00(255)
1050	TGTGCCAGCAGTGACAGTGGAAATACGCTCTATTTT	CASSDSGNTLYF	TRBV13-3	NA	TRBJ1-3*00(233, 6)
1051	TGTGCCAGCAGTGATTCTGGAAATACGCTCTATTTT	CASSDSGNTLYF	TRBV13-3	NA	TRBJ1-3*00(243, 3)
1052	TGTGCCAGCAGCGATTCTGGAAATACGCTCTATTTT	CASSDSGNTLYF	TRBV5	NA	TRBJ1-3*00(255)
1053	TGTGCCAGCAGTGATTCTGGAAATACGCTCTATTTT	CASSDSGNTLYF	TRBV13-1	NA	TRBJ1-3*00(255)
1054	TGTGCCAGCAGCGATTCTGGAAATACGCTCTATTTT	CASSDSGNTLYF	TRBV13-1	NA	TRBJ1-3*00(255)
1055	TGTGCCAGCAGTGACTCGAGTCAAAACACCTTGTACTTT	CASSDSSQNTLYF	TRBV13-3	NA	TRBJ2-4*00(245, 2)
1056	TGTGCCAGCAGCCAAGATTCTAGTCAAAACACCTTGTACTTT	CASSQDSSQNTLYF	TRBV5	NA	TRBJ2-4*00(255)
1057	TGTGCCAGCAGCCAAGACAGTAGTCAAAACACCTTGTACTTT	CASSQDSSQNTLYF	TRBV5	NA	TRBJ2-4*00(247, 7)
1058	TGTGCCAGCAGTGACAGTAGTCAAAACACCTTGTACTTT	CASSDSSQNTLYF	TRBV13-1	NA	TRBJ2-4*00(250)
1059	TGTGCCAGCAGCCAAGACAGTAGTCAAAACACCTTGTACTTT	CASSQDSSQNTLYF	TRBV5	NA	TRBJ2-4*00(250)
1060	TGTGCCAGCAGCCAAGACAGTAGTCAAAACACCTTGTACTTT	CASSQDSSQNTLYF	TRBV5	NA	TRBJ2-4*00(250)
1061	TGTGCCAGCAGTGATTCTAGTCAAAACACCTTGTACTTT	CASSDSSQNTLYF	TRBV13-1	NA	TRBJ2-4*00(255)
1062	TGTGCCAGCAGCCAAGACAGCAGTCAAAACACCTTGTACTTT	CASSQDSSQNTLYF	TRBV5	NA	TRBJ2-4*00(238)
1063	TGTGCCTGGAGTCTCGACAGTAGTCAAAACACCTTGTACTTT	CAWSLDSSQNTLYF	TRBV31	TRBD1*00(25)	TRBJ2-4*00(250)
1064	TGTGCCAGCAGCCGGGACAGTTCCTATAATTCGCCCCTCTACTTT	CASSRDSSYNSPLYF	TRBV19	TRBD1*00(45)	TRBJ1-6*00(265)
1065	TGTGCCAGCAGCCAAGACAGTTCCTATAATTCGCCCCTCTACTTT	CASSQDSSYNSPLYF	TRBV2	NA	TRBJ1-6*00(265)
1066	TGTGCCAGCAGCCAAGACAGTTCCTATAATTCGCCCCTCTACTTT	CASSQDSSYNSPLYF	TRBV5	NA	TRBJ1-6*00(265)
1067	TGTGCCAGCAGCCAGGACAGTTCCTATAATTCGCCCCTCTACTTT	CASSQDSSYNSPLYF	TRBV5	NA	TRBJ1-6*00(265)
1068	TGTGCCAGCAGCGATTCCTATAATTCGCCCCTCTACTTT	CASSDSYNSPLYF	TRBV4	NA	TRBJ1-6*00(270)
1069	TGTGCCAGCAGTGGGGACAGCTATAATTCGCCCCTCTACTTT	CASSGDSYNSPLYF	TRBV13-1	TRBD1*00(35)	TRBJ1-6*00(250)
1070	TGTGCCAGCAGTGACGATTCCTATAATTCGCCCCTCTACTTT	CASSDDSYNSPLYF	TRBV13-1	NA	TRBJ1-6*00(270)
1071	TGTGCCTGGAGTCGGGACAGCTATAATTCGCCCCTCTACTTT	CAWSRDSYNSPLYF	TRBV31	TRBD1*00(30)	TRBJ1-6*00(250)
1072	TGTGCCAGCAGTGGGGATTCCTATAATTCGCCCCTCTACTTT	CASSGDSYNSPLYF	TRBV13-1	NA	TRBJ1-6*00(271)
1073	TGTGCCAGCAGCGACAGCTATAATTCGCCCCTCTACTTT	CASSDSYNSPLYF	TRBV13-1	NA	TRBJ1-6*00(247, 7)
1074	TGTGCCAGCAGTGATTCCTATAATTCGCCCCTCTACTTT	CASSDSYNSPLYF	TRBV13-1	NA	TRBJ1-6*00(270)
1075	TGTGCCAGCAGTGACAGCTATAATTCGCCCCTCTACTTT	CASSDSYNSPLYF	TRBV13-3	NA	TRBJ1-6*00(250)
1076	TGTGCCAGCAGTGACAGCTATAATTCGCCCCTCTACTTT	CASSDSYNSPLYF	TRBV13-3	NA	TRBJ1-6*00(250)
1077	TGTGCCAGCAGCCAAGACTGGGGGGGACAAGACACCCAGTACTTT	CASSQDWGGQDTQYF	TRBV5	TRBD2*00(45)	TRBJ2-5*00(229, 3)
1078	TGTGCCAGCAGCCGGGACTGGGGGGGTCAAGACACCCAGTACTTT	CASSRDWGGQDTQYF	TRBV5	TRBD2*00(65)	TRBJ2-5*00(229, 5)
1079	TGTGCCAGCAGCCAAGACTGGGGGGGCCAAGACACCCAGTACTTT	CASSQDWGGQDTQYF	TRBV5	TRBD2*00(45)	TRBJ2-5*00(233, 9)
1080	TGTGCCAGCAGCCAAGACTGGGGGGGACAAGACACCCAGTACTTT	CASSQDWGGQDTQYF	TRBV5	TRBD2*00(45)	TRBJ2-5*00(228, 9)
1081	TGTGCCAGCAGCCAAGACTGGGGGGGTCAAGACACCCAGTACTTT	CASSQDWGGQDTQYF	TRBV5	TRBD2*00(45)	TRBJ2-5*00(230)
1082	TGTGCCAGCAGCCAAGATTGGGGGGGGCAAGACACCCAGTACTTT	CASSQDWGGQDTQYF	TRBV5	TRBD2*00(40)	TRBJ2-5*00(230)
1083	TGTGCCTGGAGCCACGACTGGGGGAGCTCCTATGAACAGTACTTC	CAWSHDWGSSYEQYF	TRBV31	TRBD2*00(35)	TRBJ2-7*00(253, 4)
1084	TGTGCCAGCAGCCAAGACTGGGGGAGCTCCTATGAACAGTACTTC	CASSQDWGSSYEQYF	TRBV2	TRBD2*00(25)	TRBJ2-7*00(254, 6)
1085	TGTGCCAGCAGCCAAGACTGGGGGAGCTCCTATGAACAGTACTTC	CASSQDWGSSYEQYF	TRBV5	TRBD2*00(25)	TRBJ2-7*00(255)
1086	TGTGCCAGCAGCCAAGACTGGGGCAGCTCCTATGAACAGTACTTC	CASSQDWGSSYEQYF	TRBV5	TRBD2*00(30)	TRBJ2-7*00(245)
1087	TGTGCCAGCAGCCAAGACTGGGGGAGCTCCTATGAACAGTACTTC	CASSQDWGSSYEQYF	TRBV5	TRBD2*00(25)	TRBJ2-7*00(255)
1088	TGTGCCAGCAGCCAAGACTGGGGAAGCTCCTATGAACAGTACTTC	CASSQDWGSSYEQYF	TRBV5	TRBD2*00(30)	TRBJ2-7*00(245)
1089	TGTGCCAGCAGCCCGGACTGGGGATATGAACAGTACTTC	CASSPDWGYEQYF	TRBV5	TRBD2*00(45)	TRBJ2-7*00(214, 3)
1090	TGTGCCAGCAGCCCCGACTGGGGGTATGAACAGTACTTC	CASSPDWGYEQYF	TRBV5	TRBD2*00(45)	TRBJ2-7*00(215)
1091	TGTGCCAGCAGTCCGGACTGGGGGTATGAACAGTACTTC	CASSPDWGYEQYF	TRBV13-3	TRBD2*00(50)	TRBJ2-7*00(215)
1092	TGTGCCAGCAGCCAAGACTGGGGGTATGAACAGTACTTC	CASSQDWGYEQYF	TRBV5	TRBD2*00(35)	TRBJ2-7*00(215)
1093	TGTGCCAGCAGCCAAGACTGGGGGTATGAACAGTACTTC	CASSQDWGYEQYF	TRBV5	TRBD2*00(35)	TRBJ2-7*00(215)
1094	TGTGCCAGCAGCAGGGACTGGGGGTATGAACAGTACTTC	CASSRDWGYEQYF	TRBV4	TRBD2*00(55)	TRBJ2-7*00(215)
1095	TGTGCCAGCAGTCGGGACTGGGGGTATGAACAGTACTTC	CASSRDWGYEQYF	TRBV13-1	TRBD2*00(60)	TRBJ2-7*00(215)
1096	TGTGCCAGCAGCCGGGACTGGGGGTATGAACAGTACTTC	CASSRDWGYEQYF	TRBV2	TRBD2*00(55)	TRBJ2-7*00(212, 2)
1097	TGTGCCAGCAGCCAAGACTGGGGCTATGAACAGTACTTC	CASSQDWGYEQYF	TRBV5	TRBD2*00(30)	TRBJ2-7*00(206)
1098	TGTGCCAGCAGTCGGGACTGGGGCTATGAACAGTACTTC	CASSRDWGYEQYF	TRBV4	TRBD2*00(55)	TRBJ2-7*00(220)
1099	TGTGCCAGCAGCCGAGACTGGGGGTATGAACAGTACTTC	CASSRDWGYEQYF	TRBV5	TRBD2*00(35)	TRBJ2-7*00(215)
1100	TGTGCCAGCAGCCAGGACTGGGGGTATGAACAGTACTTC	CASSQDWGYEQYF	TRBV5	TRBD2*00(35)	TRBJ2-7*00(215)
1101	TGTGCCAGCAGCCAAGACTGGGGGTATGAACAGTACTTC	CASSQDWGYEQYF	TRBV2	TRBD2*00(35)	TRBJ2-7*00(215)
1102	TGTGCTAGCAGTCGGGACTGGGGATATGAACAGTACTTC	CASSRDWGYEQYF	TRBV29	TRBD2*00(55)	TRBJ2-7*00(210, 3)
1103	TGTGCCAGCAGCCGGGACTGGGGGTATGAACAGTACTTC	CASSRDWGYEQYF	TRBV5	TRBD2*00(55)	TRBJ2-7*00(215)
1104	TGTGCCAGCAGCCAAGACTGGGGGTATGAACAGTACTTC	CASSQDWGYEQYF	TRBV5	TRBD2*00(35)	TRBJ2-7*00(215)
1105	TGTGCCAGCAGCCGGGACTGGGGTTATGAACAGTACTTC	CASSRDWGYEQYF	TRBV4	TRBD2*00(55)	TRBJ2-7*00(213, 9)
1106	TGTGCCAGCAGCCGGGACTGGGGGTATGAACAGTACTTC	CASSRDWGYEQYF	TRBV4	TRBD2*00(60)	TRBJ2-7*00(215)
1107	TGTGCCAGCAGTCGGGACTGGGGGTATGAACAGTACTTC	CASSRDWGYEQYF	TRBV19	TRBD2*00(60)	TRBJ2-7*00(213, 3)
1108	TGTGCCAGCAGCCGGGACTGGGGGTATGAACAGTACTTC	CASSRDWGYEQYF	TRBV4	TRBD2*00(60)	TRBJ2-7*00(215)
1109	TGTGCCAGCAGCCGGGACTGGGGATATGAACAGTACTTC	CASSRDWGYEQYF	TRBV5	TRBD2*00(50)	TRBJ2-7*00(215)
1110	TGTGCCAGCAGCCGGGACTGGGGCTATGAACAGTACTTC	CASSRDWGYEQYF	TRBV13-1	TRBD2*00(60)	TRBJ2-7*00(220)
1111	TGTGCCAGCAGCCGGGACTGGGGGTATGAACAGTACTTC	CASSRDWGYEQYF	TRBV4	TRBD2*00(60)	TRBJ2-7*00(215)
1112	TGTGCCAGCAGCCGGGACTGGGGGTATGAACAGTACTTC	CASSRDWGYEQYF	TRBV4	TRBD2*00(60)	TRBJ2-7*00(215)
1113	TGTGCCAGCAGCCGGGACTGGGGATATGAACAGTACTTC	CASSRDWGYEQYF	TRBV4	TRBD2*00(55)	TRBJ2-7*00(215)
1114	TGCACCTGCAGTGCAGGGGCTAGTGCAGAAACGCTGTATTTT	CTCSAGASAETLYF	TRBV1	NA	TRBJ2-3*00(253, 6)
1115	TGCACCTGCAGTGCAGGGGCTAGTGCAGAAACGCTGTATTTT	CTCSAGASAETLYF	TRBV1	NA	TRBJ2-3*00(255)
1116	TGTGCCAGCAGTATAGGGGCTAGTGCAGAAACGCTGTATTTT	CASSIGASAETLYF	TRBV19	NA	TRBJ2-3*00(250)
1117	TGTGCCTGGAGTCTGGGGGCTAGTGCAGAAACGCTGTATTTT	CAWSLGASAETLYF	TRBV31	TRBD2*00(30)	TRBJ2-3*00(253, 3)
1118	TGTGCCTGGAGTCTGGGGGCTAGTGCAGAAACGCTGTATTTT	CAWSLGASAETLYF	TRBV31	TRBD2*00(30)	TRBJ2-3*00(255)
1119	TGTGCCTGGAGTCTAGGGGCTAGTGCAGAAACGCTGTATTTT	CAWSLGASAETLYF	TRBV31	TRBD1*00(25)	TRBJ2-3*00(255)
1120	TGTGCCTGGAGTCTCGGGGCTAGTGCAGAAACGCTGTATTTT	CAWSLGASAETLYF	TRBV31	NA	TRBJ2-3*00(255)
1121	TGTGCCTGGAGTCTGGGGGCTAGTGCAGAAACGCTGTATTTT	CAWSLGASAETLYF	TRBV31	TRBD2*00(30)	TRBJ2-3*00(255)
1122	TGTGCCTGGAGTCTAGGGGCTAGTGCAGAAACGCTGTATTTT	CAWSLGASAETLYF	TRBV31	TRBD1*00(25)	TRBJ2-3*00(255)
1123	TGTGCCTGGAGTCTTGGGGCTAGTGCAGAAACGCTGTATTTT	CAWSLGASAETLYF	TRBV31	TRBD2*00(25)	TRBJ2-3*00(255)
1124	TGTGCCTGGAGTCTGGGGGCTAGTGCAGAAACGCTGTATTTT	CAWSLGASAETLYF	TRBV31	TRBD2*00(30)	TRBJ2-3*00(255)
1125	TGTGCCTGGAGTCTGGGGGCTAGTGCAGAAACGCTGTATTTT	CAWSLGASAETLYF	TRBV31	TRBD2*00(30)	TRBJ2-3*00(255)
1126	TGTGCCTGGAGTCTTGGGGCTAGTGCAGAAACGCTGTATTTT	CAWSLGASAETLYF	TRBV31	TRBD2*00(25)	TRBJ2-3*00(255)
1127	TGTGCCAGCAGTGATGGGGATTCTGGAAATACGCTCTATTTT	CASSDGDSGNTLYF	TRBV13-1	NA	TRBJ1-3*00(253, 3)
1128	TGTGCCAGCAGTGATGGGGATTCTGGAAATACGCTCTATTTT	CASSDGDSGNTLYF	TRBV13-3	NA	TRBJ1-3*00(255)
1129	TGTGCCTGGAGTCTAGGGGATTCTGGAAATACGCTCTATTTT	CAWSLGDSGNTLYF	TRBV31	TRBD1*00(25)	TRBJ1-3*00(255)
1130	TGTGCCTGGAGTCTGGGGGATTCTGGAAATACGCTCTATTTT	CAWSLGDSGNTLYF	TRBV31	TRBD2*00(30)	TRBJ1-3*00(255)
1131	TGTGCCAGCAGTGGGGACACCTCTAGTGCAGAAACGCTGTATTTT	CASSGDTSSAETLYF	TRBV13-1	TRBD1*00(30)	TRBJ2-3*00(254, 5)
1132	TGTGCCAGCAGTATAGGGGACACCCAGTACTTT	CASSIGDTQYF	TRBV19	NA	TRBJ2-5*00(213, 9)
1133	TGTGCCAGCAGTATGGGGGACACCCAGTACTTT	CASSMGDTQYF	TRBV13-1	NA	TRBJ2-5*00(215)
1134	TGTGCCAGCAGCCAAGGGGACACCCAGTACTTT	CASSQGDTQYF	TRBV5	NA	TRBJ2-5*00(215)
1135	TGCACCTGCAGTGCAGGAGACACCCAGTACTTT	CTCSAGDTQYF	TRBV1	NA	TRBJ2-5*00(220)
1136	TGTGCCAGCAGTATGGGAGACACCCAGTACTTT	CASSMGDTQYF	TRBV19	NA	TRBJ2-5*00(220)
1137	TGCACCTGCAGTGCAGGAGACACCCAGTACTTT	CTCSAGDTQYF	TRBV1	NA	TRBJ2-5*00(220)
1138	TGCACCTGCAGTGCAGGCGACACCCAGTACTTT	CTCSAGDTQYF	TRBV1	NA	TRBJ2-5*00(215)
1139	TGTGCCTGGAGTCTAGGGGACACCCAGTACTTT	CAWSLGDTQYF	TRBV31	NA	TRBJ2-5*00(215)
1140	TGTGCCTGGAGTCTCGGGGACACCCAGTACTTT	CAWSLGDTQYF	TRBV31	NA	TRBJ2-5*00(215)
1141	TGTGCCTGGAGTCTAGGAGACACCCAGTACTTT	CAWSLGDTQYF	TRBV31	NA	TRBJ2-5*00(220)
1142	TGTGCCTGGAGTTTAGGGGACACCCAGTACTTT	CAWSLGDTQYF	TRBV31	NA	TRBJ2-5*00(215)
1143	TGTGCCAGCAGTGATGGGGGGGCGCGTGCAGAAACGCTGTATTTT	CASSDGGARAETLYF	TRBV13-1	TRBD2*00(45), TRBD1*00(40)	TRBJ2-3*00(240)
1144	TGTGCCAGCAGTGATGGGGGGGCGCGAGCAGAAACGCTGTATTTT	CASSDGGARAETLYF	TRBV13-1	TRBD2*00(45), TRBD1*00(40)	TRBJ2-3*00(229, 5)
1145	TGTGCCAGCAGTCCCGGGGGAGCGCGAGCAGAAACGCTGTATTTT	CASSPGGARAETLYF	TRBV4	TRBD2*00(36), TRBD1*00(35)	TRBJ2-3*00(229, 2)
1146	TGCACCTGCAGTGCGGGGGGCGAACAGTACTTC	CTCSAGGEQYF	TRBV1	TRBD2*00(35), TRBD1*00(30)	TRBJ2-7*00(200)
1147	TGTGCCAGCAGTATCGGGGGCGAAAGATTATTTTTC	CASSIGGERLFF	TRBV19	TRBD1*00(25), TRBD2*00(25)	TRBJ1-4*00(220)
1148	TGCACCTGCAGTGCAGGGGGTGAACAGTACTTC	CTCSAGGEQYF	TRBV1	NA	TRBJ2-7*00(205)
1149	TGTGCCAGCAGTTTCGGGGGAGAAACGCTGTATTTT	CASSFGGETLYF	TRBV14	TRBD1*00(25), TRBD2*00(25)	TRBJ2-3*00(219, 6)
1150	TGTGCCAGCAGTCAAGGGGGAGAACAGTACTTC	CASSQGGEQYF	TRBV14	TRBD1*00(30)	TRBJ2-7*00(198, 3)
1151	TGTGCCAGCAGCCAAGGTGGTGAACAGTACTTC	CASSQGGEQYF	TRBV5	NA	TRBJ2-7*00(205)
1152	TGTGCCAGCAGCCAAGGTGGGGAACAGTACTTC	CASSQGGEQYF	TRBV5	NA	TRBJ2-7*00(200)
1153	TGTGCCAGCAGTTTCGGGGGTGAAACGCTGTATTTT	CASSFGGETLYF	TRBV14	TRBD1*00(25), TRBD2*00(25)	TRBJ2-3*00(215)
1154	TGCACCTGCAGTGCTGGGGGAGGGCAAGACACCCAGTACTTT	CTCSAGGGQDTQYF	TRBV1	TRBD2*00(30)	TRBJ2-5*00(230)
1155	TGTGCCAGCAGTGGTGGGGGTCAAGACACCCAGTACTTT	CASSGGGQDTQYF	TRBV13-1	NA	TRBJ2-5*00(229, 3)
1156	TGTGCCAGCAGTGATGGGGGGGGCCAAGACACCCAGTACTTT	CASSDGGGQDTQYF	TRBV13-1	TRBD2*00(35)	TRBJ2-5*00(233, 9)
1157	TGTGCCAGCAGTGATGGGGGGGGCCAAGACACCCAGTACTTT	CASSDGGGQDTQYF	TRBV13-1	TRBD2*00(35)	TRBJ2-5*00(235)
1158	TGTGCCAGCAGCCCAGGGGGCCCCAACGAAAGATTATTTTTC	CASSPGGPNERLFF	TRBV5	TRBD1*00(25), TRBD2*00(25)	TRBJ1-4*00(239, 5)
1159	TGCACCTGCAGTGCAGGGGGACCCAACGAAAGATTATTTTTC	CTCSAGGPNERLFF	TRBV1	TRBD1*00(25), TRBD2*00(25)	TRBJ1-4*00(239)
1160	TGTGCCAGCAGCCCAGGGGGCCCCAACGAAAGATTATTTTTC	CASSPGGPNERLFF	TRBV19	TRBD1*00(40)	TRBJ1-4*00(240)
1161	TGTGCAAGCAGCTTGGGGGGCCAAGACACCCAGTACTTT	CASSLGGQDTQYF	TRBV16	TRBD2*00(30)	TRBJ2-5*00(235)
1162	TGTGCTAGCAGTAGCGGGGGGCAAGACACCCAGTACTTT	CASSSGGQDTQYF	TRBV17	TRBD2*00(30)	TRBJ2-5*00(229, 2)
1163	TGTGCTAGCAGTTTAGGGGGACAAGACACCCAGTACTTT	CASSLGGQDTQYF	TRBV29	TRBD1*00(25), TRBD2*00(25)	TRBJ2-5*00(230)
1164	TGTGCCAGCAGCCAAGGGGGCCAAGACACCCAGTACTTT	CASSQGGQDTQYF	TRBV5	NA	TRBJ2-5*00(234)
1165	TGCACCTGCAGTGCTGGGGGCCAAGACACCCAGTACTTT	CTCSAGGQDTQYF	TRBV1	TRBD2*00(30)	TRBJ2-5*00(233, 4)
1166	TGTGCTAGCAGCCAGGGAGGCCAAGACACCCAGTACTTT	CASSQGGQDTQYF	TRBV29	TRBD1*00(25)	TRBJ2-5*00(235)
1167	TGTGCCAGCAGCTCTGGGGGCCAAGACACCCAGTACTTT	CASSSGGQDTQYF	TRBV4	TRBD2*00(35)	TRBJ2-5*00(235)
1168	TGTGCCAGCAGTTCTGGGGGCCAAGACACCCAGTACTTT	CASSSGGQDTQYF	TRBV19	TRBD2*00(35)	TRBJ2-5*00(235)
1169	TGCACCTGCAGTGCTGGGGGGCAAGACACCCAGTACTTT	CTCSAGGQDTQYF	TRBV1	TRBD2*00(35)	TRBJ2-5*00(230)
1170	TGTGCTAGCAGTAGTGGGGGCCAAGACACCCAGTACTTT	CASSSGGQDTQYF	TRBV17	TRBD2*00(30)	TRBJ2-5*00(235)
1171	TGTGCCAGCAGTTTGGGGGGGCAAGACACCCAGTACTTT	CASSLGGQDTQYF	TRBV15	TRBD2*00(35)	TRBJ2-5*00(230)
1172	TGTGCTAGCAGTAGTGGGGGCCAAGACACCCAGTACTTT	CASSSGGQDTQYF	TRBV17	TRBD2*00(30)	TRBJ2-5*00(235)
1173	TGTGCCAGCAGTGAAGGGGGGTCCAACGAAAGATTATTTTTC	CASSEGGSNERLFF	TRBV13-3	TRBD1*00(30), TRBD2*00(30)	TRBJ1-4*00(244, 5)
1174	TGTGCCAGCAGCCAAGGGGGCTCCAACGAAAGATTATTTTTC	CASSQGGSNERLFF	TRBV5	TRBD1*00(25), TRBD2*00(25)	TRBJ1-4*00(245)
1175	TGTGCCAGCAGTGAGGGGGGATCCAACGAAAGATTATTTTTC	CASSEGGSNERLFF	TRBV13-3	TRBD2*00(30)	TRBJ1-4*00(238)
1176	TGTGCCAGCAGCCCAGGGGGCTCCAACGAAAGATTATTTTTC	CASSPGGSNERLFF	TRBV4	TRBD1*00(40)	TRBJ1-4*00(241)
1177	TGTGCTAGCAGTCCGGGGGGTTCCAACGAAAGATTATTTTTC	CASSPGGSNERLFF	TRBV29	TRBD2*00(30)	TRBJ1-4*00(250)
1178	TGTGCCAGCAGTGCTGGGGGGTCTAGTGCAGAAACGCTGTATTTT	CASSAGGSSAETLYF	TRBV13-1	TRBD1*00(25), TRBD2*00(25)	TRBJ2-3*00(255)
1179	TGTGCCTGGAGTCTAGGGGGGTCTAGTGCAGAAACGCTGTATTTT	CAWSLGGSSAETLYF	TRBV31	TRBD1*00(30), TRBD2*00(30)	TRBJ2-3*00(255)
1180	TGTGCCTGGAGTCTGGGGGGGTCTAGTGCAGAAACGCTGTATTTT	CAWSLGGSSAETLYF	TRBV31	TRBD2*00(40)	TRBJ2-3*00(255)
1181	TGTGCCAGCAGTGCTGGGGGTTCTAGTGCAGAAACGCTGTATTTT	CASSAGGSSAETLYF	TRBV13-1	NA	TRBJ2-3*00(255)
1182	TGTGCCAGCAGCCCGGGACATTCCAACGAAAGATTATTTTTC	CASSPGHSNERLFF	TRBV5	TRBD1*00(35), TRBD2*00(30)	TRBJ1-4*00(250)
1183	TGTGCCAGCAGTGGGGGACATTCCAACGAAAGATTATTTTTC	CASSGGHSNERLFF	TRBV13-3	TRBD1*00(30)	TRBJ1-4*00(250)
1184	TGTGCCAGCAGTGGGGGACATTCCAACGAAAGATTATTTTTC	CASSGGHSNERLFF	TRBV13-3	TRBD1*00(30)	TRBJ1-4*00(250)
1185	TGTGCCAGCAGTGGAGGACTGGGGGGTAACTATGCTGAGCAGTTCTTC	CASSGGLGGNYAEQFF	TRBV13-1	TRBD2*00(55)	TRBJ2-1*00(249, 1)
1186	TGTGCCAGCAGCCCGGGACTGGGGGGTAACTATGCTGAGCAGTTCTTC	CASSPGLGGNYAEQFF	TRBV4	TRBD2*00(70)	TRBJ2-1*00(248, 8)
1187	TGTGCCAGCAGTCCCGGACTGGGGGGAAACTATGCTGAGCAGTTCTTC	CASSPGLGGNYAEQFF	TRBV13-1	TRBD2*00(58)	TRBJ2-1*00(245)
1188	TGTGCCAGCAGCCTGGGGAACACCGGGCAGCTCTACTTT	CASSLGNTGQLYF	TRBV19	TRBD2*00(30)	TRBJ2-2*00(245)
1189	TGTGCTAGCAGTTTAGGGAACACCGGGCAGCTCTACTTT	CASSLGNTGQLYF	TRBV29	NA	TRBJ2-2*00(242, 2)
1190	TGTGCCAGCAGTCAGGGGAACACCGGGCAGCTCTACTTT	CASSQGNTGQLYF	TRBV13-1	TRBD1*00(30)	TRBJ2-2*00(245)
1191	TGTGCCAGCAGCCAAGGACAGTTTTCCAACGAAAGATTATTTTTC	CASSQGQFSNERLFF	TRBV5	TRBD1*00(25)	TRBJ1-4*00(253, 7)
1192	TGTGCCAGCAGCCAAGGACAATTTTCCAACGAAAGATTATTTTTC	CASSQGQFSNERLFF	TRBV5	NA	TRBJ1-4*00(256)
1193	TGTGCCAGCAGCCAAGGACAGTTTTCCAACGAAAGATTATTTTTC	CASSQGQFSNERLFF	TRBV5	TRBD1*00(25)	TRBJ1-4*00(255)
1194	TGTGCCAGCAGTGGGGGACAATTTTCCAACGAAAGATTATTTTTC	CASSGGQFSNERLFF	TRBV13-1	TRBD1*00(25), TRBD2*00(25)	TRBJ1-4*00(255, 5)
1195	TGTGCCAGCAGTGGGGGACAGTTTTCCAACGAAAGATTATTTTTC	CASSGGQFSNERLFF	TRBV13-3	TRBD1*00(35)	TRBJ1-4*00(255)
1196	TGTGCCAGCAGTGGGGGACAATTTTCCAACGAAAGATTATTTTTC	CASSGGQFSNERLFF	TRBV13-1	TRBD1*00(25), TRBD2*00(25)	TRBJ1-4*00(256)
1197	TGTGCCAGCAGCCCCGGACAGTTTTCCAACGAAAGATTATTTTTC	CASSPGQFSNERLFF	TRBV5	TRBD1*00(30)	TRBJ1-4*00(255)
1198	TGTGCCAGCAGTGGGGGACAGCAGAACACCTTGTACTTT	CASSGGQQNTLYF	TRBV13-1	NA	TRBJ2-4*00(217)
1199	TGTGCCAGCAGCCAAGGACAACAAAACACCTTGTACTTT	CASSQGQQNTLYF	TRBV5	NA	TRBJ2-4*00(230)
1200	TGTGCCAGCAGCCAGGGACAACAAAACACCTTGTACTTT	CASSQGQQNTLYF	TRBV5	TRBD1*00(30)	TRBJ2-4*00(230)
1201	TGTGCCAGCAGCGCGGGACAGTCTGGAAATACGCTCTATTTT	CASSAGQSGNTLYF	TRBV13-1	TRBD1*00(40)	TRBJ1-3*00(243, 7)
1202	TGTGCCAGCAGTCTCGGACAGTCTGGAAATACGCTCTATTTT	CASSLGQSGNTLYF	TRBV13-3	TRBD1*00(30)	TRBJ1-3*00(245)
1203	TGTGCCAGCAGCTTGGGACAATCTGGAAATACGCTCTATTTT	CASSLGQSGNTLYF	TRBV4	TRBD1*00(30)	TRBJ1-3*00(245)
1204	TGTGCTAGCAGTTTGGGACAGTCTGGAAATACGCTCTATTTT	CASSLGQSGNTLYF	TRBV29	TRBD1*00(35)	TRBJ1-3*00(245)
1205	TGTGCTAGCAGTTTAGGACAATCTGGAAATACGCTCTATTTT	CASSLGQSGNTLYF	TRBV29	TRBD1*00(25)	TRBJ1-3*00(245)
1206	TGTGCCAGCAGTGCCGGGACAGCTAGTGCAGAAACGCTGTATTTT	CASSAGTASAETLYF	TRBV13-1	TRBD1*00(45)	TRBJ2-3*00(253, 9)
1207	TGTGCCAGCAGCCAAGGGACAGCTAGTGCAGAAACGCTGTATTTT	CASSQGTASAETLYF	TRBV5	TRBD1*00(30)	TRBJ2-3*00(255)
1208	TGTGCCAGCAGCCAAGGAACAGCTAGTGCAGAAACGCTGTATTTT	CASSQGTASAETLYF	TRBV5	NA	TRBJ2-3*00(255)
1209	TGTGCCTGGAGTCTCGGGACAGGGGGAGACACCCAGTACTTT	CAWSLGTGGDTQYF	TRBV31	TRBD1*00(60)	TRBJ2-5*00(220)
1210	TGCACCTGCAGTGCCGGGACTGGGGGTGACACCCAGTACTTT	CTCSAGTGGDTQYF	TRBV1	TRBD2*00(60)	TRBJ2-5*00(215)
1211	TGCACCTGCAGTGCCGGGACAGGGGGCGACACCCAGTACTTT	CTCSAGTGGDTQYF	TRBV1	TRBD1*00(65)	TRBJ2-5*00(215)
1212	TGCACCTGCAGTGCGGGGACAGGGGGAGACACCCAGTACTTT	CTCSAGTGGDTQYF	TRBV1	TRBD1*00(55)	TRBJ2-5*00(216, 5)
1213	TGCACCTGCAGCGCCGGGACAGGGGGGGACACCCAGTACTTT	CTCSAGTGGDTQYF	TRBV1	TRBD1*00(60), TRBD2*00(51)	TRBJ2-5*00(215)
1214	TGCACCTGCAGTGCAGGGACAGGGGGGGACACCCAGTACTTT	CTCSAGTGGDTQYF	TRBV1	TRBD1*00(50)	TRBJ2-5*00(215)
1215	TGCACCTGCAGTGCAGGGACTGGGGGGGACACCCAGTACTTT	CTCSAGTGGDTQYF	TRBV1	TRBD2*00(55)	TRBJ2-5*00(215)
1216	TGTGCCTGGAGCCTGGGGACTGGGGGGAGTCAAAACACCTTGTACTTT	CAWSLGTGGSQNTLYF	TRBV31	TRBD2*00(60)	TRBJ2-4*00(244, 5)
1217	TGTGCCTGGAGTCTAGGGACTGGGGGGAGTCAAAACACCTTGTACTTT	CAWSLGTGGSQNTLYF	TRBV31	TRBD2*00(60)	TRBJ2-4*00(245)
1218	TGTGCCTGGAGTCTAGGGACAGGGGGTAGTCAAAACACCTTGTACTTT	CAWSLGTGGSQNTLYF	TRBV31	TRBD1*00(55)	TRBJ2-4*00(250)
1219	TGTGCCTGGAGTCTCGGGACTGGGGGTAGTCAAAACACCTTGTACTTT	CAWSLGTGGSQNTLYF	TRBV31	TRBD2*00(60)	TRBJ2-4*00(242)
1220	TGTGCCTGGAGTCTCGGGACTGGGGGTAGTCAAAACACCTTGTACTTT	CAWSLGTGGSQNTLYF	TRBV31	TRBD2*00(60)	TRBJ2-4*00(250)
1221	TGTGCCTGGAGTCTCGGGACTGGGGGGAGTCAAAACACCTTGTACTTT	CAWSLGTGGSQNTLYF	TRBV31	TRBD2*00(65)	TRBJ2-4*00(245)
1222	TGTGCCTGGAGTCTCGGGACTGGGGGAAGTCAAAACACCTTGTACTTT	CAWSLGTGGSQNTLYF	TRBV31	TRBD2*00(60)	TRBJ2-4*00(245)
1223	TGTGCCAGCAGTGATGGGACTGGGGGTAGTCAAAACACCTTGTACTTT	CASSDGTGGSQNTLYF	TRBV13-1	TRBD2*00(50)	TRBJ2-4*00(250)
1224	TGTGCCAGCAGTGATGGGACTGGGGGTAGTCAAAACACCTTGTACTTT	CASSDGTGGSQNTLYF	TRBV13-3	TRBD2*00(50)	TRBJ2-4*00(250)
1225	TGTGCCTGGAGTCTAGGGACTGGGGGGAGTCAAAACACCTTGTACTTT	CAWSLGTGGSQNTLYF	TRBV31	TRBD2*00(60)	TRBJ2-4*00(245)
1226	TGTGCCTGGAGTCTAGGGACTGGGGGTAGTCAAAACACCTTGTACTTT	CAWSLGTGGSQNTLYF	TRBV31	TRBD2*00(55)	TRBJ2-4*00(250)
1227	TGTGCCTGGAGTCTTGGGACTGGGGGGAGTCAAAACACCTTGTACTTT	CAWSLGTGGSQNTLYF	TRBV31	TRBD2*00(60)	TRBJ2-4*00(245)
1228	TGTGCCTGGAGTCTGGGGACTGGGGGTAGTCAAAACACCTTGTACTTT	CAWSLGTGGSQNTLYF	TRBV31	TRBD2*00(55)	TRBJ2-4*00(250)
1229	TGTGCCTGGAGTCTAGGCACTGGGGGTAGTCAAAACACCTTGTACTTT	CAWSLGTGGSQNTLYF	TRBV31	TRBD2*00(41)	TRBJ2-4*00(250)
1230	TGTGCCAGCAGTAGGGGGACTGGAAATACGCTCTATTTT	CASSRGTGNTLYF	TRBV19	TRBD1*00(25), TRBD2*00(25)	TRBJ1-3*00(240)
1231	TGTGCCAGCAGTCCCGGGACAGGGAACACCGGGCAGCTCTACTTT	CASSPGTGNTGQLYF	TRBV19	TRBD1*00(60)	TRBJ2-2*00(245)
1232	TGTGCTAGCAGTAGGGGGACAGGGAACACAGAAGTCTTCTTT	CASSRGTGNTEVFF	TRBV17	TRBD1*00(45)	TRBJ1-1*00(230)
1233	TGTGCTAGCAGTAGAGGGACAGGGAACACAGAAGTCTTCTTT	CASSRGTGNTEVFF	TRBV17	TRBD1*00(40)	TRBJ1-1*00(227, 8)
1234	TGTGCCAGCAGTGAGGGGACTGGAAATACGCTCTATTTT	CASSEGTGNTLYF	TRBV13-1	NA	TRBJ1-3*00(240)
1235	TGTGCCAGCAGTGCCGGGACTGGAAACACCTTGTACTTT	CASSAGTGNTLYF	TRBV13-3	TRBD2*00(50)	TRBJ2-4*00(220)
1236	TGTGCCAGCAGCCGGGGGACAGGGAACACAGAAGTCTTCTTT	CASSRGTGNTEVFF	TRBV5	TRBD1*00(45)	TRBJ1-1*00(230)
1237	TGCACCTGCAGTGCGGGGACAGGGCAAGACACCCAGTACTTT	CTCSAGTGQDTQYF	TRBV1	TRBD1*00(45)	TRBJ2-5*00(229, 2)
1238	TGTGCCAGCAGCCGCGGGACTGGGCAAGACACCCAGTACTTT	CASSRGTGQDTQYF	TRBV2	TRBD2*00(50)	TRBJ2-5*00(230)
1239	TGTGCCAGCAGGGGGACTGGACAAGACACCCAGTACTTT	CASRGTGQDTQYF	TRBV13-3	TRBD2*00(40)	TRBJ2-5*00(230)
1240	TGTGCTAGCAGTTTGGGGACAGGGCAAGACACCCAGTACTTT	CASSLGTGQDTQYF	TRBV29	TRBD1*00(45)	TRBJ2-5*00(228, 8)
1241	TGTGCTAGCAGTTTAGGGACAGGGCAAGACACCCAGTACTTT	CASSLGTGQDTQYF	TRBV29	TRBD1*00(45)	TRBJ2-5*00(230)
1242	TGTGCCAGCAGCCTTGGGACTGGGCAAGACACCCAGTACTTT	CASSLGTGQDTQYF	TRBV5	TRBD2*00(45)	TRBJ2-5*00(230)
1243	TGCACCTGCAGTGCAGGGACAGGGTATGCTGAGCAGTTCTTC	CTCSAGTGYAEQFF	TRBV1	TRBD1*00(40)	TRBJ2-1*00(230)
1244	TGCACCTGCAGTGCCGGGACAGGGTATGCTGAGCAGTTCTTC	CTCSAGTGYAEQFF	TRBV1	TRBD1*00(50)	TRBJ2-1*00(230)
1245	TGCACCTGCAGTGCAGGGACTGGCTATGCTGAGCAGTTCTTC	CTCSAGTGYAEQFF	TRBV1	TRBD2*00(35)	TRBJ2-1*00(235)
1246	TGCACCTGCAGTGCGGGGACAGGCTATGCTGAGCAGTTCTTC	CTCSAGTGYAEQFF	TRBV1	TRBD1*00(40)	TRBJ2-1*00(235)
1247	TGTGCAAGCAGCCCCGGGACAGGGTATGCTGAGCAGTTCTTC	CASSPGTGYAEQFF	TRBV16	TRBD1*00(60)	TRBJ2-1*00(229, 2)
1248	TGTGCCAGCAGTCCCGGGACTGGTTATGCTGAGCAGTTCTTC	CASSPGTGYAEQFF	TRBV13-1	TRBD2*00(55)	TRBJ2-1*00(230)
1249	TGTGCCAGCAGTGATGGCACCAACGAAAGATTATTTTTC	CASSDGTNERLFF	TRBV13-3	NA	TRBJ1-4*00(240)
1250	TGCACCTGCAGTGCAGGGACAAACGAAAGATTATTTTTC	CTCSAGTNERLFF	TRBV1	TRBD1*00(25)	TRBJ1-4*00(229)
1251	TGTGCCAGCAGTGATGGCACCAACGAAAGATTATTTTTC	CASSDGTNERLFF	TRBV13-1	NA	TRBJ1-4*00(240)
1252	TGTGCCAGCAGTTCCGGGACCCAAAACACCTTGTACTTT	CASSSGTQNTLYF	TRBV13-1	TRBD1*00(35), TRBD2*00(35)	TRBJ2-4*00(229, 1)
1253	TGTGCCTGGAGTCTCGGGACACAAAACACCTTGTACTTT	CAWSLGTQNTLYF	TRBV31	TRBD1*00(35), TRBD2*00(30)	TRBJ2-4*00(227, 4)
1254	TGTGCCAGCAGTATGGGCACACAAAACACCTTGTACTTT	CASSMGTQNTLYF	TRBV19	NA	TRBJ2-4*00(229, 1)
1255	TGTGCCAGCAGCGCCGGGACAAGCAACGAAAGATTATTTTTC	CASSAGTSNERLFF	TRBV2	TRBD1*00(40), TRBD2*00(35)	TRBJ1-4*00(235)
1256	TGTGCCAGCAGTCCCGGGACATCCAACGAAAGATTATTTTTC	CASSPGTSNERLFF	TRBV14	TRBD1*00(45), TRBD2*00(40)	TRBJ1-4*00(245)
1257	TGTGCCAGCAGTCCCGGGACTTCGAACGAAAGATTATTTTTC	CASSPGTSNERLFF	TRBV14	TRBD1*00(40), TRBD2*00(40)	TRBJ1-4*00(236)
1258	TGTGCCAGCAGTGGGACAACAAACACCGGGCAGCTCTACTTT	CASSGTTNTGQLYF	TRBV13-1	TRBD1*00(25)	TRBJ2-2*00(255)
1259	TGTGCCAGCAGCCCCGGGACAACAAACACCGGGCAGCTCTACTTT	CASSPGTTNTGQLYF	TRBV5	TRBD1*00(40), TRBD2*00(35)	TRBJ2-2*00(255)
1260	TGTGCCAGCAGTCCCGGGACAACAAACACCGGGCAGCTCTACTTT	CASSPGTTNTGQLYF	TRBV19	TRBD1*00(45), TRBD2*00(40)	TRBJ2-2*00(255)
1261	TGTGCCAGCAGTGGGACAACAAACACCGGGCAGCTCTACTTT	CASSGTTNTGQLYF	TRBV13-3	TRBD1*00(25)	TRBJ2-2*00(255)
1262	TGTGCCAGCAGTGGCGGGACAACAAACACCGGGCAGCTCTACTTT	CASSGGTTNTGQLYF	TRBV13-1	TRBD1*00(35), TRBD2*00(30)	TRBJ2-2*00(255)
1263	TGTGCCAGCAGTGGGACAACAAACACCGGGCAGCTCTACTTT	CASSGTTNTGQLYF	TRBV13-3	TRBD1*00(25)	TRBJ2-2*00(255)
1264	TGTGCCAGCAGTGGGACAACAAACACCGGGCAGCTCTACTTT	CASSGTTNTGQLYF	TRBV13-3	TRBD1*00(25)	TRBJ2-2*00(255)
1265	TGTGCCAGCAGCGGGACTACAAACACCGGGCAGCTCTACTTT	CASSGTTNTGQLYF	TRBV19	TRBD2*00(35), TRBD1*00(30)	TRBJ2-2*00(255)
1266	TGTGCCAGCTCCGGGACAACAAACACCGGGCAGCTCTACTTT	CASSGTTNTGQLYF	TRBV19	TRBD1*00(40), TRBD2*00(35)	TRBJ2-2*00(255)
1267	TGTGCCAGCAGTGGGACAACAAACACCGGGCAGCTCTACTTT	CASSGTTNTGQLYF	TRBV13-3	TRBD1*00(25)	TRBJ2-2*00(255)
1268	TGTGCCAGCAGTGACAAATATGAACAGTACTTC	CASSDKYEQYF	TRBV13-3	NA	TRBJ2-7*00(215)
1269	TGTGCCAGCAGTGACAAGTATGAACAGTACTTC	CASSDKYEQYF	TRBV13-3	NA	TRBJ2-7*00(215)
1270	TGTGCCAGCAGCCAAAAATATGAACAGTACTTC	CASSQKYEQYF	TRBV5	NA	TRBJ2-7*00(213)
1271	TGTGCCAGCAGTCAAAAATATGAACAGTACTTC	CASSQKYEQYF	TRBV19	NA	TRBJ2-7*00(215)
1272	TGTGCCAGCAGTGATAAATATGAACAGTACTTC	CASSDKYEQYF	TRBV13-3	NA	TRBJ2-7*00(215)
1273	TGTGCCAGCAGCCAAAAATATGAACAGTACTTC	CASSQKYEQYF	TRBV5	NA	TRBJ2-7*00(215)
1274	TGTGCCAGCAGTGCACTGGGTAGTCAAAACACCTTGTACTTT	CASSALGSQNTLYF	TRBV13-3	TRBD2*00(30)	TRBJ2-4*00(250)
1275	TGTGCCAGCAGTCTGGGAAGTCAAAACACCTTGTACTTT	CASSLGSQNTLYF	TRBV13-3	TRBD2*00(25)	TRBJ2-4*00(245)
1276	TGTGCCAGCAGTTTAGGTAGTCAAAACACCTTGTACTTT	CASSLGSQNTLYF	TRBV14	NA	TRBJ2-4*00(250)
1277	TGTGCCAGCAGCCTACTGGGGTCCCAAAACACCTTGTACTTT	CASSLLGSQNTLYF	TRBV19	TRBD2*00(35)	TRBJ2-4*00(230)
1278	TGTGCCAGCAGCCTCGGCAGTCAAAACACCTTGTACTTT	CASSLGSQNTLYF	TRBV19	NA	TRBJ2-4*00(245)
1279	TGTGCTAGCAGTCTGGGAAGTCAAAACACCTTGTACTTT	CASSLGSQNTLYF	TRBV13-3	TRBD2*00(25)	TRBJ2-4*00(245)
1280	TGTGCCAGCAGCCAACTGGGTAGTCAAAACACCTTGTACTTT	CASSQLGSQNTLYF	TRBV5	TRBD2*00(25)	TRBJ2-4*00(248, 4)
1281	TGTGCCAGCAGCCAAGACAGTGCAAACACAGAAGTCTTCTTT	CASSQDSANTEVFF	TRBV5	NA	TRBJ1-1*00(249)
1282	TGTGCCAGCAGTGCAAACACAGAAGTCTTCTTT	CASSANTEVFF	TRBV13-3	NA	TRBJ1-1*00(252, 5)
1283	TGCACCTGCTCCAGTGCAAACACAGAAGTCTTCTTT	CTCSSANTEVFF	TRBV1	NA	TRBJ1-1*00(250)
1284	TGTGCCAGCAGCCAAGACAGTGCAAACACAGAAGTCTTCTTT	CASSQDSANTEVFF	TRBV5	NA	TRBJ1-1*00(248, 8)
1285	TGTGCCAGCAGCTCAAACACAGAAGTCTTCTTT	CASSSNTEVFF	TRBV13-3	NA	TRBJ1-1*00(240)
1286	TGTGCCAGCTCTTCAAACACAGAAGTCTTCTTT	CASSSNTEVFF	TRBV13-3	NA	TRBJ1-1*00(240)
1287	TGTGCCAGCAGCCGAAACACAGAAGTCTTCTTT	CASSRNTEVFF	TRBV19	NA	TRBJ1-1*00(233, 7)
1288	TGTGCCAGCAGCCAAGATTCAGCAAACACAGAAGTCTTCTTT	CASSQDSANTEVFF	TRBV5	NA	TRBJ1-1*00(243, 3)
1289	TGTGCCAGCAGCCAAGATTCAGCAAACACAGAAGTCTTCTTT	CASSQDSANTEVFF	TRBV5	NA	TRBJ1-1*00(245)
1290	TGTGCCAGCAGTGCAAACACAGAAGTCTTCTTT	CASSANTEVFF	TRBV5	NA	TRBJ1-1*00(250)
1291	TGTGCCAGCAGTTCAAACACAGAAGTCTTCTTT	CASSSNTEVFF	TRBV19	NA	TRBJ1-1*00(240)
1292	TGTGCCAGCAGAGACAGTGCAAACACAGAAGTCTTCTTT	CASRDSANTEVFF	TRBV13-1	NA	TRBJ1-1*00(250)
1293	TGTGCCAGCAGGGACAGTGCAAACACAGAAGTCTTCTTT	CASRDSANTEVFF	TRBV13-3	NA	TRBJ1-1*00(250)
1294	TGTGCCAGCAGGGACAGCGCAAACACAGAAGTCTTCTTT	CASRDSANTEVFF	TRBV13-3	NA	TRBJ1-1*00(245)
1295	TGTGCTAGCCGGGACAGTGCAAACACAGAAGTCTTCTTT	CASRDSANTEVFF	TRBV29	TRBD1*00(40)	TRBJ1-1*00(250)
1296	TGTGCCAGCAGTTTCAACTATGCTGAGCAGTTCTTC	CASSFNYAEQFF	TRBV13-3	NA	TRBJ2-1*00(247)
1297	TGTGCCAGCAGCTTCAACTATGCTGAGCAGTTCTTC	CASSFNYAEQFF	TRBV4	NA	TRBJ2-1*00(245)
1298	TGTGCCAGCAGCTACCCAGCAAACACAGAAGTCTTCTTT	CASSYPANTEVFF	TRBV4	NA	TRBJ1-1*00(245)
1299	TGTGCCAGCAGTATTCCAGCAAACACAGAAGTCTTCTTT	CASSIPANTEVFF	TRBV19	NA	TRBJ1-1*00(245)
1300	TGTGCCAGCAGTATACCGGCTAACACAGAAGTCTTCTTT	CASSIPANTEVFF	TRBV19	NA	TRBJ1-1*00(231)
1301	TGTGCCAGCAGTATCCCAGCAAACACAGAAGTCTTCTTT	CASSIPANTEVFF	TRBV19	NA	TRBJ1-1*00(245)
1302	TGTGCCAGCAGCCCTCCGGGACAGGGGAACACCGGGCAGCTCTACTTT	CASSPPGQGNTGQLYF	TRBV13-3	TRBD1*00(60)	TRBJ2-2*00(244, 6)
1303	TGTGCCAGCAGCCAACCGGGACAGGGCAACACCGGGCAGCTCTACTTT	CASSQPGQGNTGQLYF	TRBV5	TRBD1*00(55)	TRBJ2-2*00(245)
1304	TGTGCCAGCAGTCCTCCGGGACAGGGGAACACCGGGCAGCTCTACTTT	CASSPPGQGNTGQLYF	TRBV14	TRBD1*00(60)	TRBJ2-2*00(245)
1305	TGTGCCAGCAGCCGACAGGGAAACTCCGACTACACCTTC	CASSRQGNSDYTF	TRBV4	TRBD1*00(35)	TRBJ1-2*00(235)
1306	TGTGCCAGCAGTCCACAGGGGAACTCCGACTACACCTTC	CASSPQGNSDYTF	TRBV13-1	TRBD1*00(35)	TRBJ1-2*00(230)
1307	TGTGCCAGCAGCGGACAGGGGAACTCCGACTACACCTTC	CASSGQGNSDYTF	TRBV13-3	TRBD1*00(45)	TRBJ1-2*00(230)
1308	TGTGCCAGCAGTGAACAGGGAAACTCCGACTACACCTTC	CASSEQGNSDYTF	TRBV13-1	TRBD1*00(30)	TRBJ1-2*00(234)
1309	TGTGCCAGCAGTGGACAGGGGAACTCCGACTACACCTTC	CASSGQGNSDYTF	TRBV13-1	TRBD1*00(40)	TRBJ1-2*00(227, 2)
1310	TGTGCCAGCAGTGAACAGGGGAACTCCGACTACACCTTC	CASSEQGNSDYTF	TRBV13-3	TRBD1*00(35)	TRBJ1-2*00(230)
1311	TGTGCCAGCAGCCCACAGGGTAACTCCGACTACACCTTC	CASSPQGNSDYTF	TRBV19	TRBD1*00(30)	TRBJ1-2*00(230)
1312	TGTGCCAGCAGCCCTCAGGGGAACTCCGACTACACCTTC	CASSPQGNSDYTF	TRBV4	TRBD1*00(30)	TRBJ1-2*00(230)
1313	TGTGCCAGCAGTCCTCAGGGGAACTCCGACTACACCTTC	CASSPQGNSDYTF	TRBV13-1	TRBD1*00(30)	TRBJ1-2*00(230)
1314	TGTGCCAGCAGCCAAGGGAACTCCGACTACACCTTC	CASSQGNSDYTF	TRBV5	NA	TRBJ1-2*00(230)
1315	TGTGCCAGCAGTCTACAGGGGAACTCCGACTACACCTTC	CASSLQGNSDYTF	TRBV13-1	TRBD1*00(35)	TRBJ1-2*00(230)
1316	TGTGCCAGCAGCTTACAGGGAAACTCCGACTACACCTTC	CASSLQGNSDYTF	TRBV4	TRBD1*00(30)	TRBJ1-2*00(235)
1317	TGTGCCAGCAGTCAGGGGAACTCCGACTACACCTTC	CASSQGNSDYTF	TRBV13-3	TRBD1*00(30)	TRBJ1-2*00(230)
1318	TGTGCCTGGAGTGGACAGAACGAAAGATTATTTTTC	CAWSGQNERLFF	TRBV31	NA	TRBJ1-4*00(228, 4)
1319	TGTGCCAGCAGTCGACAGAACGAAAGATTATTTTTC	CASSRQNERLFF	TRBV19	TRBD1*00(25)	TRBJ1-4*00(228, 7)
1320	TGTGCCAGCAGTAGACAGAACGAAAGATTATTTTTC	CASSRQNERLFF	TRBV19	TRBD1*00(25)	TRBJ1-4*00(230)
1321	TGTGCCAGCAGCCTCAGGGATTCTGGAAATACGCTCTATTTT	CASSLRDSGNTLYF	TRBV4	TRBD1*00(25)	TRBJ1-3*00(253, 4)
1322	TGTGCCAGCAGCCTCAGGGATTCTGGAAATACGCTCTATTTT	CASSLRDSGNTLYF	TRBV5	TRBD1*00(25)	TRBJ1-3*00(255)
1323	TGTGCCTGGAGTCCCAGGGGATATAATTCGCCCCTCTACTTT	CAWSPRGYNSPLYF	TRBV31	TRBD1*00(30)	TRBJ1-6*00(243, 3)
1324	TGTGCCAGCAGTGATAGGGGGTATAATTCGCCCCTCTACTTT	CASSDRGYNSPLYF	TRBV13-1	TRBD1*00(30)	TRBJ1-6*00(243, 9)
1325	TGTGCCAGCAGTGACAGGGGTTATAATTCGCCCCTCTACTTT	CASSDRGYNSPLYF	TRBV13-1	TRBD1*00(30)	TRBJ1-6*00(245)
1326	TGTGCCAGCAGTGACAGGGGCTATAATTCGCCCCTCTACTTT	CASSDRGYNSPLYF	TRBV13-1	TRBD1*00(30)	TRBJ1-6*00(250)
1327	TGTGCCAGCAGTGACAGGGGCTATAATTCGCCCCTCTACTTT	CASSDRGYNSPLYF	TRBV13-1	TRBD1*00(30)	TRBJ1-6*00(250)
1328	TGTGCCAGCAGTGATCGGGGGTATAATTCGCCCCTCTACTTT	CASSDRGYNSPLYF	TRBV13-1	TRBD1*00(25), TRBD2*00(25)	TRBJ1-6*00(245)
1329	TGTGCCAGCAGTGACAGGGGCTATAATTCGCCCCTCTACTTT	CASSDRGYNSPLYF	TRBV13-3	TRBD1*00(30)	TRBJ1-6*00(250)
1330	TGTGCCAGCAGTGATCGAGGGTATAATTCGCCCCTCTACTTT	CASSDRGYNSPLYF	TRBV13-3	NA	TRBJ1-6*00(245)
1331	TGCACCTGCAGTGACAGGATTTCCAACGAAAGATTATTTTTC	CTCSDRISNERLFF	TRBV1	NA	TRBJ1-4*00(259)
1332	TGTGCCAGCAGTTACAGGATTTCCAACGAAAGATTATTTTTC	CASSYRISNERLFF	TRBV13-1	TRBD1*00(25)	TRBJ1-4*00(260)
1333	TGTGCCAGCAGCTACAGGATTTCCAACGAAAGATTATTTTTC	CASSYRISNERLFF	TRBV4	NA	TRBJ1-4*00(260)
1334	TGTGCCAGCAGTGACAGGGTTCAAAACACCTTGTACTTT	CASSDRVQNTLYF	TRBV13-1	TRBD1*00(25)	TRBJ2-4*00(235)
1335	TGTGCCAGCAGTGACAGGGTTCAAAACACCTTGTACTTT	CASSDRVQNTLYF	TRBV13-3	TRBD1*00(25)	TRBJ2-4*00(235)
1336	TGTGCCAGCAGTGACCGGGTTCAAAACACCTTGTACTTT	CASSDRVQNTLYF	TRBV13-1	TRBD1*00(25), TRBD2*00(25)	TRBJ2-4*00(235)
1337	TGTGCCAGCAGCTATAGGGTGCAAAACACCTTGTACTTT	CASSYRVQNTLYF	TRBV4	NA	TRBJ2-4*00(229, 1)
1338	TGTGCTAGCAGCTACAGGGTTCAAAACACCTTGTACTTT	CASSYRVQNTLYF	TRBV29	TRBD1*00(30)	TRBJ2-4*00(235)
1339	TGTGCCAGCAGCTACAGGGTTCAAAACACCTTGTACTTT	CASSYRVQNTLYF	TRBV4	TRBD1*00(25)	TRBJ2-4*00(235)
1340	TGTGCCTGGAGTCACAGATATGAACAGTACTTC	CAWSHRYEQYF	TRBV31	NA	TRBJ2-7*00(213, 3)
1341	TGTGCCTGGAGTCCACGCTATGAACAGTACTTC	CAWSPRYEQYF	TRBV31	NA	TRBJ2-7*00(219, 5)
1342	TGTGCCTGGAGTCTCAGGTATGAACAGTACTTC	CAWSLRYEQYF	TRBV31	NA	TRBJ2-7*00(215)
1343	TGCACCTGCAGTGCAGTGGCGTCAGCTTCTGGAAATACGCTCTATTTT	CTCSAVASASGNTLYF	TRBV1	NA	TRBJ1-3*00(250)
1344	TGTGCCAGCAATTCTGGAAATACGCTCTATTTT	CASNSGNTLYF	TRBV13-3	NA	TRBJ1-3*00(260)
1345	TGTGCCAGCAGTGCGACAGGGGATGAACAGTACTTC	CASSATGDEQYF	TRBV13-1	TRBD1*00(40)	TRBJ2-7*00(209, 6)
1346	TGTGCCAGCAGTCCGACAGGGGATGAACAGTACTTC	CASSPTGDEQYF	TRBV19	TRBD1*00(40)	TRBJ2-7*00(210)
1347	TGTGCCTGGAGCTCCGGGACAGGGGATGAACAGTACTTC	CAWSSGTGDEQYF	TRBV31	TRBD1*00(60)	TRBJ2-7*00(210)
1348	TGTGCCAGCAGCCCGACAGGGGATGAACAGTACTTC	CASSPTGDEQYF	TRBV3	TRBD1*00(40)	TRBJ2-7*00(210)
1349	TGTGCCAGCAGTGTTACTGGGGATGAACAGTACTTC	CASSVTGDEQYF	TRBV13-1	TRBD2*00(35)	TRBJ2-7*00(209, 7)
1350	TGTGCCAGCAGTGGGACAGGGGGAAATTCGCCCCTCTACTTT	CASSGTGGNSPLYF	TRBV13-1	TRBD1*00(50)	TRBJ1-6*00(230)
1351	TGTGCCAGCAGTGGGACAGGGGGGAATTCGCCCCTCTACTTT	CASSGTGGNSPLYF	TRBV13-1	TRBD1*00(50)	TRBJ1-6*00(227, 5)
1352	TGTGCCAGCAGCCAAACAGGGGGCAATTCGCCCCTCTACTTT	CASSQTGGNSPLYF	TRBV5	TRBD1*00(45)	TRBJ1-6*00(230)
1353	TGTGCCAGCAGTCGGACTGGGGGGAACTATGCTGAGCAGTTCTTC	CASSRTGGNYAEQFF	TRBV24	TRBD2*00(55)	TRBJ2-1*00(245)
1354	TGTGCCAGCAGCTTGACTGGGGGTAACTATGCTGAGCAGTTCTTC	CASSLTGGNYAEQFF	TRBV4	TRBD2*00(45)	TRBJ2-1*00(250)
1355	TGTGCCAGCAGCTTGACTGGGGGGAACTATGCTGAGCAGTTCTTC	CASSLTGGNYAEQFF	TRBV4	TRBD2*00(50)	TRBJ2-1*00(245)
1356	TGTGCCTGGAGTTTGACAGGGGGGAACTATGCTGAGCAGTTCTTC	CAWSLTGGNYAEQFF	TRBV31	TRBD1*00(45)	TRBJ2-1*00(243, 3)
1357	TGTGCCTGGAGTCTAACTGGGGGGAACTATGCTGAGCAGTTCTTC	CAWSLTGGNYAEQFF	TRBV31	TRBD2*00(45)	TRBJ2-1*00(245)
1358	TGTGCCTGGAGTCTAACTGGGGGGAACTATGCTGAGCAGTTCTTC	CAWSLTGGNYAEQFF	TRBV31	TRBD2*00(45)	TRBJ2-1*00(245)
1359	TGTGCCAGCAGTGAGACTGGGGGGCAAGACACCCAGTACTTT	CASSETGGQDTQYF	TRBV13-1	TRBD2*00(50)	TRBJ2-5*00(229, 3)
1360	TGTGCCTGGAGTCTAACTGGGGGGCAAGACACCCAGTACTTT	CAWSLTGGQDTQYF	TRBV31	TRBD2*00(45)	TRBJ2-5*00(228, 4)
1361	TGTGCCTGGAGTCTGACTGGTGGGCAAGACACCCAGTACTTT	CAWSLTGGQDTQYF	TRBV31	NA	TRBJ2-5*00(230)
1362	TGTGCCTGGAGTCTAACAGGGGGTCAAGACACCCAGTACTTT	CAWSLTGGQDTQYF	TRBV31	TRBD1*00(40)	TRBJ2-5*00(228)
1363	TGTGCCAGCAGCCGCACAGGGGGCCAAGACACCCAGTACTTT	CASSRTGGQDTQYF	TRBV13-3	TRBD1*00(40)	TRBJ2-5*00(248, 7)
1364	TGTGCCAGCAGCCGGACAGGGGGCCAAGACACCCAGTACTTT	CASSRTGGQDTQYF	TRBV4	TRBD1*00(50)	TRBJ2-5*00(235)
1365	TGTGCCAGCAGCCGGACTGGGGGTCAAGACACCCAGTACTTT	CASSRTGGQDTQYF	TRBV5	TRBD2*00(50)	TRBJ2-5*00(230)
1366	TGTGCCAGCAGTCGCACAGGGGGCCAAGACACCCAGTACTTT	CASSRTGGQDTQYF	TRBV13-3	TRBD1*00(40)	TRBJ2-5*00(235)
1367	TGTGCCAGCAGTGGGACAGGGATTTCCAACGAAAGATTATTTTTC	CASSGTGISNERLFF	TRBV13-1	TRBD1*00(40)	TRBJ1-4*00(259, 6)
1368	TGTGCCAGCAGCCAAACGGGAATTTCCAACGAAAGATTATTTTTC	CASSQTGISNERLFF	TRBV5	NA	TRBJ1-4*00(265, 5)
1369	TGTGCCTGGAGTCTTACAGGGATTTCCAACGAAAGATTATTTTTC	CAWSLTGISNERLFF	TRBV31	TRBD1*00(30)	TRBJ1-4*00(258, 4)
1370	TGTGCCAGCAGTCGGACGGGAATTTCCAACGAAAGATTATTTTTC	CASSRTGISNERLFF	TRBV19	NA	TRBJ1-4*00(266)
1371	TGTGCCAGCAGCAGGACAGGTATTTCCAACGAAAGATTATTTTTC	CASSRTGISNERLFF	TRBV19	TRBD1*00(35)	TRBJ1-4*00(260)
1372	TGTGCCAGCAGCCGGACAGGAATTTCCAACGAAAGATTATTTTTC	CASSRTGISNERLFF	TRBV4	TRBD1*00(35)	TRBJ1-4*00(265)
1373	TGTGCCTGGAGTCTCACAGGAATTTCCAACGAAAGATTATTTTTC	CAWSLTGISNERLFF	TRBV31	TRBD1*00(25)	TRBJ1-4*00(265)
1374	TGTGCCAGCAGTCGGACAGGGATTTCCAACGAAAGATTATTTTTC	CASSRTGISNERLFF	TRBV13-1	TRBD1*00(40)	TRBJ1-4*00(260)
1375	TGTGCCAGCAGTGATACCGGGAACCAAGACACCCAGTACTTT	CASSDTGNQDTQYF	TRBV13-3	TRBD1*00(25), TRBD2*00(25)	TRBJ2-5*00(245)
1376	TGTGCCTGGAGTCTAACTGGTAACCAAGACACCCAGTACTTT	CAWSLTGNQDTQYF	TRBV31	NA	TRBJ2-5*00(253)
1377	TGTGCCTGGAGTCTAACTGGGAACCAAGACACCCAGTACTTT	CAWSLTGNQDTQYF	TRBV31	TRBD2*00(30)	TRBJ2-5*00(245)
1378	TGTGCCAGCAGTATAACAGGGAACACCGGGCAGCTCTACTTT	CASSITGNTGQLYF	TRBV19	TRBD1*00(30)	TRBJ2-2*00(244, 3)
1379	TGTGCCAGCAGCCCAACAGGGAACACCGGGCAGCTCTACTTT	CASSPTGNTGQLYF	TRBV5	TRBD1*00(30)	TRBJ2-2*00(245)
1380	TGTGCCAGCAGTATAACAGGGAACACCGGGCAGCTCTACTTT	CASSITGNTGQLYF	TRBV19	TRBD1*00(30)	TRBJ2-2*00(245)
1381	TGTGCCAGCAGCCAAACTGGGGTCTATGCTGAGCAGTTCTTC	CASSQTGVYAEQFF	TRBV5	TRBD2*00(35)	TRBJ2-1*00(234, 6)
1382	TGTGCCAGCAGTCCGACAGGGGTCTATGCTGAGCAGTTCTTC	CASSPTGVYAEQFF	TRBV13-3	TRBD1*00(40)	TRBJ2-1*00(232, 8)
1383	TGTGCCAGCAGCCAAACAGGGGTCTATGCTGAGCAGTTCTTC	CASSQTGVYAEQFF	TRBV2	TRBD1*00(35)	TRBJ2-1*00(235)
1384	TGTGCCAGCAGCCAGACAGGGGTCTATGCTGAGCAGTTCTTC	CASSQTGVYAEQFF	TRBV5	TRBD1*00(40)	TRBJ2-1*00(235)
1385	TGTGCCAGCAGCCCCACAGGGGTCTATGCTGAGCAGTTCTTC	CASSPTGVYAEQFF	TRBV5	TRBD1*00(35)	TRBJ2-1*00(235)
1386	TGTGCCAGCAGCACAGGGGTCTATGCTGAGCAGTTCTTC	CASSTGVYAEQFF	TRBV4	TRBD1*00(35)	TRBJ2-1*00(235)
1387	TGTGCCAGCAGTACAGGGGTTTATGCTGAGCAGTTCTTC	CASSTGVYAEQFF	TRBV13-3	TRBD1*00(35)	TRBJ2-1*00(230)
1388	TGTGCCAGCAGCCAGACAGGGTATGAACAGTACTTC	CASSQTGYEQYF	TRBV5	TRBD1*00(35)	TRBJ2-7*00(215)
1389	TGTGCTAGCAGTGGGACAGGGTATGAACAGTACTTC	CASSGTGYEQYF	TRBV17	TRBD1*00(45)	TRBJ2-7*00(215)
1390	TGCACCTGCAGTGGGACAGGGTATGAACAGTACTTC	CTCSGTGYEQYF	TRBV1	TRBD1*00(40)	TRBJ2-7*00(215)
1391	TGTGCCAGCAGTCTCACTGGTTATGAACAGTACTTC	CASSLTGYEQYF	TRBV19	TRBD2*00(25)	TRBJ2-7*00(215)
1392	TGTGCAAGCAGCTTGACAGGATATGAACAGTACTTC	CASSLTGYEQYF	TRBV16	TRBD1*00(30)	TRBJ2-7*00(215)
1393	TGTGCTAGCAGCCTCACAGGGTATGAACAGTACTTC	CASSLTGYEQYF	TRBV29	TRBD1*00(30)	TRBJ2-7*00(215)
1394	TGTGCCAGCAGTCTGACTGGGTATGAACAGTACTTC	CASSLTGYEQYF	TRBV24	TRBD2*00(30)	TRBJ2-7*00(215)
1395	TGTGCCAGCAGTGGGACAGGCTATGAACAGTACTTC	CASSGTGYEQYF	TRBV13-3	TRBD1*00(35)	TRBJ2-7*00(216)
1396	TGTGCCAGCAGTGGCACGGGGTATGAACAGTACTTC	CASSGTGYEQYF	TRBV13-1	NA	TRBJ2-7*00(215)
1397	TGTGCCAGCAGCCAGACAGGGTATGAACAGTACTTC	CASSQTGYEQYF	TRBV14	TRBD1*00(35)	TRBJ2-7*00(215)
1398	TGCACCTGCAGTGGGACTGGATATGAACAGTACTTC	CTCSGTGYEQYF	TRBV1	TRBD2*00(35)	TRBJ2-7*00(208)
1399	TGTGCCAGCAGTCAGACTGGCTATGAACAGTACTTC	CASSQTGYEQYF	TRBV19	TRBD2*00(30)	TRBJ2-7*00(220)
1400	TGTGCCAGCAGCTTGACAGGGTATGAACAGTACTTC	CASSLTGYEQYF	TRBV4	TRBD1*00(35)	TRBJ2-7*00(215)
1401	TGTGCCAGCAGCCGAACTGGGTATGAACAGTACTTC	CASSRTGYEQYF	TRBV14	TRBD2*00(30)	TRBJ2-7*00(211)
1402	TGTGCCAGCAGTCGGACTGGGTATGAACAGTACTTC	CASSRTGYEQYF	TRBV19	TRBD2*00(40)	TRBJ2-7*00(215)
1403	TGTGCCAGCAGCCGGACTGGGTATGAACAGTACTTC	CASSRTGYEQYF	TRBV5	TRBD2*00(40)	TRBJ2-7*00(215)
1404	TGTGCTAGCAGTCGGACTGGATATGAACAGTACTTC	CASSRTGYEQYF	TRBV29	TRBD2*00(35)	TRBJ2-7*00(195, 5)
1405	TGTGCTAGCAGTAGAACAGGGTATGAACAGTACTTC	CASSRTGYEQYF	TRBV17	TRBD1*00(30)	TRBJ2-7*00(215)
1406	TGTGCCAGCAGTGGGACACCAAACACAGAAGTCTTCTTT	CASSGTPNTEVFF	TRBV13-1	TRBD1*00(25)	TRBJ1-1*00(240)
1407	TGTGCCAGCAGTGGGACACCAAACACAGAAGTCTTCTTT	CASSGTPNTEVFF	TRBV13-1	TRBD1*00(25)	TRBJ1-1*00(240)
1408	TGTGCCAGCAGTGGGACACCAAACACAGAAGTCTTCTTT	CASSGTPNTEVFF	TRBV13-3	TRBD1*00(25)	TRBJ1-1*00(240)
1409	TGTGCCAGCAGTGGGACACCAAACACAGAAGTCTTCTTT	CASSGTPNTEVFF	TRBV13-1	TRBD1*00(25)	TRBJ1-1*00(239, 2)
1410	TGTGCCTGGAGCCAGACACCAAACACAGAAGTCTTCTTT	CAWSQTPNTEVFF	TRBV31	NA	TRBJ1-1*00(190)
1411	TGTGCCAGCAGCCCGACAGTTAACCAAGACACCCAGTACTTT	CASSPTVNQDTQYF	TRBV5	NA	TRBJ2-5*00(258, 8)
1412	TGTGCCAGCAGTGGAACGGTTAACCAAGACACCCAGTACTTT	CASSGTVNQDTQYF	TRBV13-1	NA	TRBJ2-5*00(264, 6)
1413	TGTGCCAGCAGCTTCACAGTTAACCAAGACACCCAGTACTTT	CASSFTVNQDTQYF	TRBV3	NA	TRBJ2-5*00(260)
1414	TGTGCCAGCAGTGGGTGGGGGGGGAACTATGCTGAGCAGTTCTTC	CASSGWGGNYAEQFF	TRBV13-1	TRBD2*00(40)	TRBJ2-1*00(244, 6)
1415	TGTGCCAGCAGTCACTGGGGGGGGAACTATGCTGAGCAGTTCTTC	CASSHWGGNYAEQFF	TRBV13-3	TRBD2*00(50)	TRBJ2-1*00(245)
1416	TGTGCCAGCAGTGGCTATGCTGAGCAGTTCTTC	CASSGYAEQFF	TRBV13-1	NA	TRBJ2-1*00(232, 8)
1417	TGTGCCAGCAGTTCGTATGCTGAGCAGTTCTTC	CASSSYAEQFF	TRBV19	NA	TRBJ2-1*00(229, 3)
1418	TGTGCCAGCAGCGGGTATGCTGAGCAGTTCTTC	CASSGYAEQFF	TRBV5	NA	TRBJ2-1*00(230)
1419	TGTGCCAGCAGTTCCTATGCTGAGCAGTTCTTC	CASSSYAEQFF	TRBV14	NA	TRBJ2-1*00(235)
1420	TGTGCCAGCAGCTCTTATGCTGAGCAGTTCTTC	CASSSYAEQFF	TRBV4	NA	TRBJ2-1*00(230)
1421	TGTGCCAGCAGCCTCTATGCTGAGCAGTTCTTC	CASSLYAEQFF	TRBV13-1	NA	TRBJ2-1*00(231, 9)
1422	TGTGCTAGCAGTTTATATGCTGAGCAGTTCTTC	CASSLYAEQFF	TRBV29	NA	TRBJ2-1*00(230)
1423	TGTGCCAGCAGCCTCTATGCTGAGCAGTTCTTC	CASSLYAEQFF	TRBV5	NA	TRBJ2-1*00(235)
1424	TGTGCCAGCAGCTTATATGCTGAGCAGTTCTTC	CASSLYAEQFF	TRBV4	NA	TRBJ2-1*00(195)
1425	TGCACCTGCAGTGCAGCGGACACCCAGTACTTT	CTCSAADTQYF	TRBV1	NA	TRBJ2-5*00(215)
1426	TGCACCTGCAGTGCAGGAGGGAGTCAAAACACCTTGTACTTT	CTCSAGGSQNTLYF	TRBV1	NA	TRBJ2-4*00(244)
1427	TGCACCTGCAGTGCTGGGGGGAGTCAAAACACCTTGTACTTT	CTCSAGGSQNTLYF	TRBV1	TRBD2*00(35)	TRBJ2-4*00(244, 4)
1428	TGTGCCAGCAGTGCGATTTCTGGAAATACGCTCTATTTT	CASSAISGNTLYF	TRBV13-3	NA	TRBJ1-3*00(251)
1429	TGCACCTGCAGTGCAGATTCAAAAAACACCTTGTACTTT	CTCSADSKNTLYF	TRBV1	NA	TRBJ2-4*00(222, 7)
1430	TGCACCTGCAGTGCAGATAGTCAAAACACCTTGTACTTT	CTCSADSQNTLYF	TRBV1	NA	TRBJ2-4*00(248, 5)
1431	TGCACCTGCAGTGCAGATAGTCAAAACACCTTGTACTTT	CTCSADSQNTLYF	TRBV1	NA	TRBJ2-4*00(247, 2)
1432	TGCACCTGCAGTGCAGATAGTCAAAACACCTTGTACTTT	CTCSADSQNTLYF	TRBV1	NA	TRBJ2-4*00(250)
1433	TGCACCTGCAGTGCAGACAGTCAAAACACCTTGTACTTT	CTCSADSQNTLYF	TRBV1	NA	TRBJ2-4*00(241)
1434	TGTGCCAGCAGTGCGGGATACACAGAAGTCTTCTTT	CASSAGYTEVFF	TRBV13-3	TRBD1*00(25), TRBD2*00(25)	TRBJ1-1*00(224, 1)
1435	TGCACCTGCAGTGCAGGGGAAACGCTGTATTTT	CTCSAGETLYF	TRBV1	NA	TRBJ2-3*00(215)
1436	TGTGCCAGCAGTGACGTTGCAAACTCCGACTACACCTTC	CASSDVANSDYTF	TRBV13-3	NA	TRBJ1-2*00(254, 1)
1437	TGTGCCAGCAGTGACCAAGACACCCAGTACTTT	CASSDQDTQYF	TRBV13-1	NA	TRBJ2-5*00(236, 9)
1438	TGTGCCAGCAGTGATCAAGACACCCAGTACTTT	CASSDQDTQYF	TRBV13-1	NA	TRBJ2-5*00(230)
1439	TGTGCCAGCAGTGATCAGGACACCCAGTACTTT	CASSDQDTQYF	TRBV13-1	NA	TRBJ2-5*00(211, 3)
1440	TGTGCCAGCAGTGACCAAGACACCCAGTACTTT	CASSDQDTQYF	TRBV13-1	NA	TRBJ2-5*00(240)
1441	TGTGCCAGCAGTGATCAAGACACCCAGTACTTT	CASSDQDTQYF	TRBV13-1	NA	TRBJ2-5*00(230)
1442	TGTGCCAGCAGTGACCAAGACACCCAGTACTTT	CASSDQDTQYF	TRBV13-3	NA	TRBJ2-5*00(240)
1443	TGTGCCAGCAGTGATCAAGACACCCAGTACTTT	CASSDQDTQYF	TRBV13-1	NA	TRBJ2-5*00(230)
1444	TGTGCCAGCAGTGATGGGGGAGACACCCAGTACTTT	CASSDGGDTQYF	TRBV13-1	NA	TRBJ2-5*00(220)
1445	TGTGCCAGCAGTGATGAGGGAGACACCCAGTACTTT	CASSDEGDTQYF	TRBV13-1	NA	TRBJ2-5*00(219, 4)
1446	TGTGCCAGCAGTGATGAAGGGGACACCCAGTACTTT	CASSDEGDTQYF	TRBV13-1	NA	TRBJ2-5*00(215)
1447	TGTGCCAGCAGTGATGCAGGGAATTCGCCCCTCTACTTT	CASSDAGNSPLYF	TRBV13-1	NA	TRBJ1-6*00(229, 1)
1448	TGTGCCAGCAGTGATGCGGGAAATTCGCCCCTCTACTTT	CASSDAGNSPLYF	TRBV13-1	NA	TRBJ1-6*00(229, 4)
1449	TGTGCCAGCAGTGATGACGGGAATTCGCCCCTCTACTTT	CASSDDGNSPLYF	TRBV13-1	NA	TRBJ1-6*00(230)
1450	TGTGCCAGCAGTGATTTGGGAAACACCGGGCAGCTCTACTTT	CASSDLGNTGQLYF	TRBV13-1	NA	TRBJ2-2*00(250)
1451	TGTGCCAGCAGTGATCTGGGAAACACCGGGCAGCTCTACTTT	CASSDLGNTGQLYF	TRBV13-3	TRBD2*00(25)	TRBJ2-2*00(250)
1452	TGTGCCAGCAGTGATAGGGGGCGCGGTGCAGAAACGCTGTATTTT	CASSDRGRGAETLYF	TRBV13-3	TRBD1*00(45), TRBD2*00(40)	TRBJ2-3*00(239, 6)
1453	TGTGCCAGCAGTGATGGGGGTCGGGGTGCAGAAACGCTGTATTTT	CASSDGGRGAETLYF	TRBV13-3	NA	TRBJ2-3*00(240)
1454	TGTGCCAGCAGTGATGGGGGGCGGGGTGCAGAAACGCTGTATTTT	CASSDGGRGAETLYF	TRBV13-1	TRBD1*00(35), TRBD2*00(35)	TRBJ2-3*00(238, 6)
1455	TGTGCCAGCAGTGATGGGGGGCGGGGTGCAGAAACGCTGTATTTT	CASSDGGRGAETLYF	TRBV13-1	TRBD1*00(35), TRBD2*00(35)	TRBJ2-3*00(240)
1456	TGTGCCAGCAGTGATGAGGGGAGTCAAAACACCTTGTACTTT	CASSDEGSQNTLYF	TRBV13-1	TRBD1*00(25)	TRBJ2-4*00(245)
1457	TGTGCCAGCAGTGATGTGGGTAGTCAAAACACCTTGTACTTT	CASSDVGSQNTLYF	TRBV13-1	NA	TRBJ2-4*00(249, 4)
1458	TGTGCCAGCAGTGACGTGGGAAGTCAAAACACCTTGTACTTT	CASSDVGSQNTLYF	TRBV13-3	NA	TRBJ2-4*00(245)
1459	TGTGCCAGCAGTGATGCGGGGACTAGTGCAGAAACGCTGTATTTT	CASSDAGTSAETLYF	TRBV13-1	NA	TRBJ2-3*00(260)
1460	TGTGCCAGCAGTGACTGGGGGACTAGTGCAGAAACGCTGTATTTT	CASSDWGTSAETLYF	TRBV13-3	TRBD2*00(35)	TRBJ2-3*00(256, 5)
1461	TGTGCCAGCAGTGATGCGGGCACTAGTGCAGAAACGCTGTATTTT	CASSDAGTSAETLYF	TRBV13-3	NA	TRBJ2-3*00(270)
1462	TGTGCCAGCAGTGATGCAGGAACTAGTGCAGAAACGCTGTATTTT	CASSDAGTSAETLYF	TRBV13-1	NA	TRBJ2-3*00(260)
1463	TGTGCCAGCAGTGATGCGGGGTATGCTGAGCAGTTCTTC	CASSDAGYAEQFF	TRBV13-1	NA	TRBJ2-1*00(227, 5)
1464	TGTGCCAGCAGTGATGCGGGATATGCTGAGCAGTTCTTC	CASSDAGYAEQFF	TRBV13-1	NA	TRBJ2-1*00(230)
1465	TGTGCCAGCAGTGACCAAAACACCTTGTACTTT	CASSDQNTLYF	TRBV13-1	NA	TRBJ2-4*00(230)
1466	TGTGCCAGCAGTGATGCAAACACCGGGCAGCTCTACTTT	CASSDANTGQLYF	TRBV13-1	NA	TRBJ2-2*00(260)
1467	TGTGCCAGCAGTGATGGAAATACGCTCTATTTT	CASSDGNTLYF	TRBV13-1	NA	TRBJ1-3*00(235)
1468	TGTGCCAGCAGTGATCCAAACACAGAAGTCTTCTTT	CASSDPNTEVFF	TRBV13-3	NA	TRBJ1-1*00(240)
1469	TGTGCCAGCAGTGACGGAAACACAGAAGTCTTCTTT	CASSDGNTEVFF	TRBV13-3	NA	TRBJ1-1*00(235)
1470	TGTGCCAGCAGTGATGGGAATACGCTCTATTTT	CASSDGNTLYF	TRBV13-3	NA	TRBJ1-3*00(221)
1471	TGTGCCAGCAGTGACGGAAACACCTTGTACTTT	CASSDGNTLYF	TRBV13-1	NA	TRBJ2-4*00(220)
1472	TGTGCCAGCAGTGACGGGAACACAGAAGTCTTCTTT	CASSDGNTEVFF	TRBV13-3	NA	TRBJ1-1*00(230)
1473	TGTGCCAGCAGTGATGGAAACACCTTGTACTTT	CASSDGNTLYF	TRBV13-1	NA	TRBJ2-4*00(220)
1474	TGTGCCAGCAGTGATGGGAGTCAAAACACCTTGTACTTT	CASSDGSQNTLYF	TRBV13-1	NA	TRBJ2-4*00(241)
1475	TGTGCCAGCAGTGATGGGAGTCAAAACACCTTGTACTTT	CASSDGSQNTLYF	TRBV13-3	NA	TRBJ2-4*00(245)
1476	TGTGCCAGCAGTGATGGAAGTCAAAACACCTTGTACTTT	CASSDGSQNTLYF	TRBV13-3	NA	TRBJ2-4*00(245)
1477	TGTGCCAGCAGTGATGCCAGCTATGAACAGTACTTC	CASSDASYEQYF	TRBV13-1	NA	TRBJ2-7*00(218, 1)
1478	TGTGCCAGCAGTGACAGGAGCTATGAACAGTACTTC	CASSDRSYEQYF	TRBV13-3	NA	TRBJ2-7*00(220)
1479	TGTGCCAGCAGTGACGCCAACGAAAGATTATTTTTC	CASSDANERLFF	TRBV13-1	NA	TRBJ1-4*00(238, 9)
1480	TGTGCCAGCAGTGATGCAGGCGAAAGATTATTTTTC	CASSDAGERLFF	TRBV13-1	NA	TRBJ1-4*00(219, 1)
1481	TGTGCCAGCAGTGATGCGGGCGAAAGATTATTTTTC	CASSDAGERLFF	TRBV13-1	NA	TRBJ1-4*00(215, 3)
1482	TGTGCCAGCAGTGATGCCACTGGGTATGAACAGTACTTC	CASSDATGYEQYF	TRBV13-3	NA	TRBJ2-7*00(214, 1)
1483	TGTGCCAGCAGTGATGCGTTTAATTCGCCCCTCTACTTT	CASSDAFNSPLYF	TRBV13-1	NA	TRBJ1-6*00(235)
1484	TGTGCCAGCAGTGATGCACAGACTAGTGCAGAAACGCTGTATTTT	CASSDAQTSAETLYF	TRBV13-1	NA	TRBJ2-3*00(260)
1485	TGTGCCAGCAGTGATCGACAGTATAATTCGCCCCTCTACTTT	CASSDRQYNSPLYF	TRBV13-1	TRBD1*00(25)	TRBJ1-6*00(245)
1486	TGTGCCAGCAGTGACAGGGTTGGAAATACGCTCTATTTT	CASSDRVGNTLYF	TRBV13-1	TRBD1*00(25)	TRBJ1-3*00(233, 6)
1487	TGTGCCAGCAGTGACAGGGTCGGAAATACGCTCTATTTT	CASSDRVGNTLYF	TRBV13-1	TRBD1*00(25)	TRBJ1-3*00(230)
1488	TGTGCCAGCAGTGACAGTTCTGGAAATACGCTCTATTTT	CASSDSSGNTLYF	TRBV13-1	NA	TRBJ1-3*00(249, 4)
1489	TGTGCCAGCAGTGACAGTTCTGGAAATACGCTCTATTTT	CASSDSSGNTLYF	TRBV13-1	NA	TRBJ1-3*00(249, 2)
1490	TGTGCCAGCAGTGACAGTTCTGGAAATACGCTCTATTTT	CASSDSSGNTLYF	TRBV13-1	NA	TRBJ1-3*00(250)
1491	TGTGCCAGCAGTGACAGTTCTGGAAATACGCTCTATTTT	CASSDSSGNTLYF	TRBV13-1	NA	TRBJ1-3*00(249, 2)
1492	TGTGCCAGCAGTGACAGTTCTGGAAATACGCTCTATTTT	CASSDSSGNTLYF	TRBV13-1	NA	TRBJ1-3*00(250)
1493	TGTGCCAGCAGTGACAGTTCTGGAAATACGCTCTATTTT	CASSDSSGNTLYF	TRBV13-1	NA	TRBJ1-3*00(250)
1494	TGTGCCAGTAGTGACAGTTCTGGAAATACGCTCTATTTT	CASSDSSGNTLYF	TRBV13-1	NA	TRBJ1-3*00(250)
1495	TGTGCCAGCAGTGACAGTTCTGGAAATACGCTCTATTTT	CASSDSSGNTLYF	TRBV13-1	NA	TRBJ1-3*00(250)
1496	TGTGCCAGCAGTGATGTCAGTTCTGGAAATACGCTCTATTTT	CASSDVSSGNTLYF	TRBV13-1	NA	TRBJ1-3*00(250)
1497	TGTGCCAGCAGTGATGTCAATTCTGGAAATACGCTCTATTTT	CASSDVNSGNTLYF	TRBV13-1	NA	TRBJ1-3*00(260)
1498	TGTGCCAGCAGTGATGTGAATTCTGGAAATACGCTCTATTTT	CASSDVNSGNTLYF	TRBV13-1	NA	TRBJ1-3*00(265)
1499	TGTGCCAGCAGTGAGGAAAACACAGAAGTCTTCTTT	CASSEENTEVFF	TRBV13-1	NA	TRBJ1-1*00(235)
1500	TGTGCCAGCAGTGAACAAAACACAGAAGTCTTCTTT	CASSEQNTEVFF	TRBV13-3	NA	TRBJ1-1*00(234, 4)
1501	TGTGCCAGCAGTGAGCAAAACACAGAAGTCTTCTTT	CASSEQNTEVFF	TRBV13-1	NA	TRBJ1-1*00(233, 3)
1502	TGTGCCAGCAGTGAAAGGGGAAACACCTTGTACTTT	CASSERGNTLYF	TRBV13-1	TRBD1*00(25)	TRBJ2-4*00(219)
1503	TGTGCCAGCAGTGAAAGACAAAACACCTTGTACTTT	CASSERQNTLYF	TRBV13-1	NA	TRBJ2-4*00(228, 7)
1504	TGTGCCAGCAGTGAACGTCAAAACACCTTGTACTTT	CASSERQNTLYF	TRBV13-3	NA	TRBJ2-4*00(240)
1505	TGTGCCAGCAGTTTTGGTGCAGAAACGCTGTATTTT	CASSFGAETLYF	TRBV14	NA	TRBJ2-3*00(238, 7)
1506	TGTGCCAGCAGCTTTGGTGCAGAAACGCTGTATTTT	CASSFGAETLYF	TRBV4	NA	TRBJ2-3*00(240)
1507	TGTGCCAGCAGTGGGACAGCAAACACCGGGCAGCTCTACTTT	CASSGTANTGQLYF	TRBV13-1	TRBD1*00(25)	TRBJ2-2*00(260)
1508	TGTGCCAGCAGCGGGACAGCAAACACCGGGCAGCTCTACTTT	CASSGTANTGQLYF	TRBV13-1	TRBD1*00(35), TRBD2*00(30)	TRBJ2-2*00(259)
1509	TGTGCCAGCAGTGGGACAGCAAACACCGGGCAGCTCTACTTT	CASSGTANTGQLYF	TRBV13-1	TRBD1*00(25)	TRBJ2-2*00(259, 5)
1510	TGTGCCAGCAGTGGGACAGCAAACACCGGGCAGCTCTACTTT	CASSGTANTGQLYF	TRBV13-1	TRBD1*00(25)	TRBJ2-2*00(260)
1511	TGTGCCAGCAGTGGGACAGCAAACACCGGGCAGCTCTACTTT	CASSGTANTGQLYF	TRBV13-1	TRBD1*00(25)	TRBJ2-2*00(260)
1512	TGTGCCAGCAGTGGGACTGCAAACACCGGGCAGCTCTACTTT	CASSGTANTGQLYF	TRBV13-1	NA	TRBJ2-2*00(265)
1513	TGTGCCAGCAGTGGACTGGCAAACACCGGGCAGCTCTACTTT	CASSGLANTGQLYF	TRBV13-3	TRBD2*00(25)	TRBJ2-2*00(259, 5)
1514	TGTGCCAGCAGTGGGGGGGCAAGTCAAAACACCTTGTACTTT	CASSGGASQNTLYF	TRBV13-1	TRBD2*00(35), TRBD1*00(30)	TRBJ2-4*00(245)
1515	TGTGCCAGCAGTGGGACAGCTAGTCAAAACACCTTGTACTTT	CASSGTASQNTLYF	TRBV13-3	TRBD1*00(30)	TRBJ2-4*00(255)
1516	TGTGCCAGCAGTGGGGGGGCTAGTCAAAACACCTTGTACTTT	CASSGGASQNTLYF	TRBV13-1	TRBD2*00(30)	TRBJ2-4*00(255)
1517	TGTGCCAGCAGTGGGACAGCTAGTCAAAACACCTTGTACTTT	CASSGTASQNTLYF	TRBV13-3	TRBD1*00(30)	TRBJ2-4*00(255)
1518	TGTGCCAGCAGCGGACAGGGCGAAGACACCCAGTACTTT	CASSGQGEDTQYF	TRBV13-3	TRBD1*00(40)	TRBJ2-5*00(223, 3)
1519	TGTGCCTGGAGCGGGACAGGGGAAGACACCCAGTACTTT	CAWSGTGEDTQYF	TRBV31	TRBD1*00(55)	TRBJ2-5*00(225)
1520	TGTGCCAGCAGTGGACAGGGGGAAGACACCCAGTACTTT	CASSGQGEDTQYF	TRBV13-1	TRBD1*00(45)	TRBJ2-5*00(225)
1521	TGTGCCTGGAGCGGGACAGGGGAAGACACCCAGTACTTT	CAWSGTGEDTQYF	TRBV31	TRBD1*00(55)	TRBJ2-5*00(225)
1522	TGTGCCAGCAGTGGGACAGGGGAAGACACCCAGTACTTT	CASSGTGEDTQYF	TRBV13-1	TRBD1*00(45)	TRBJ2-5*00(222, 2)
1523	TGTGCTAGCAGCGGGACAGGAGAAGACACCCAGTACTTT	CASSGTGEDTQYF	TRBV29	TRBD1*00(45)	TRBJ2-5*00(223, 7)
1524	TGTGCCAGCAGTGGGACAGGGGAAGACACCCAGTACTTT	CASSGTGEDTQYF	TRBV13-3	TRBD1*00(45)	TRBJ2-5*00(223, 3)
1525	TGTGCCAGCAGTGGGACTGGGGAAGACACCCAGTACTTT	CASSGTGEDTQYF	TRBV13-3	TRBD2*00(45)	TRBJ2-5*00(221)
1526	TGTGCCAGCAGTGGGACAGGGGAAGACACCCAGTACTTT	CASSGTGEDTQYF	TRBV13-1	TRBD1*00(45)	TRBJ2-5*00(225)
1527	TGTGCCAGCAGTGGGACTGGGGAAGACACCCAGTACTTT	CASSGTGEDTQYF	TRBV13-3	TRBD2*00(45)	TRBJ2-5*00(225)
1528	TGTGCCAGCAGTGGGACTGGGGAAGACACCCAGTACTTT	CASSGTGEDTQYF	TRBV13-3	TRBD2*00(45)	TRBJ2-5*00(225)
1529	TGTGCCAGCAGCGGGACAGGGGAAGACACCCAGTACTTT	CASSGTGEDTQYF	TRBV13-1	TRBD1*00(55)	TRBJ2-5*00(218)
1530	TGTGCCAGCAGTGGGACAGGGGAAGACACCCAGTACTTT	CASSGTGEDTQYF	TRBV13-3	TRBD1*00(45)	TRBJ2-5*00(225)
1531	TGTGCCAGCAGTGGACAAATTTCCAACGAAAGATTATTTTTC	CASSGQISNERLFF	TRBV13-1	NA	TRBJ1-4*00(269, 1)
1532	TGTGCCAGCAGTGGACAGATTTCCAACGAAAGATTATTTTTC	CASSGQISNERLFF	TRBV13-1	NA	TRBJ1-4*00(261)
1533	TGTGCCAGCTCGGGACAGATTTCCAACGAAAGATTATTTTTC	CASSGQISNERLFF	TRBV13-1	TRBD1*00(40)	TRBJ1-4*00(260)
1534	TGTGCCAGCAGTGGACAAATTTCCAACGAAAGATTATTTTTC	CASSGQISNERLFF	TRBV13-3	NA	TRBJ1-4*00(268, 6)
1535	TGTGCCAGCAGCGGACACATTTCCAACGAAAGATTATTTTTC	CASSGHISNERLFF	TRBV19	TRBD1*00(25)	TRBJ1-4*00(260)
1536	TGTGCCAGCAGTGGACAGATTTCCAACGAAAGATTATTTTTC	CASSGQISNERLFF	TRBV13-3	NA	TRBJ1-4*00(261)
1537	TGTGCCAGCAGTGGCGGGAACCAAGACACCCAGTACTTT	CASSGGNQDTQYF	TRBV13-3	NA	TRBJ2-5*00(242, 8)
1538	TGTGCCAGCGGCGGAAACCAAGACACCCAGTACTTT	CASGGNQDTQYF	TRBV13-1	NA	TRBJ2-5*00(245)
1539	TGTGCCAGCGGTGGTAACCAAGACACCCAGTACTTT	CASGGNQDTQYF	TRBV13-2	NA	TRBJ2-5*00(253)
1540	TGTGCTAGCAGTGGGGACAACCAAGACACCCAGTACTTT	CASSGDNQDTQYF	TRBV29	TRBD1*00(25), TRBD2*00(25)	TRBJ2-5*00(245)
1541	TGTGCTAGCAGTGGGGACAACCAAGACACCCAGTACTTT	CASSGDNQDTQYF	TRBV29	TRBD1*00(25), TRBD2*00(25)	TRBJ2-5*00(245)
1542	TGTGCCAGCAGTGGAGGAAGTCAAAACACCTTGTACTTT	CASSGGSQNTLYF	TRBV13-3	NA	TRBJ2-4*00(245)
1543	TGTGCCAGCAGTGGGGGTAGTCAAAACACCTTGTACTTT	CASSGGSQNTLYF	TRBV13-1	NA	TRBJ2-4*00(250)
1544	TGTGCCAGCAGTGGACAAAGTCAAAACACCTTGTACTTT	CASSGQSQNTLYF	TRBV13-3	NA	TRBJ2-4*00(243, 1)
1545	TGTGCCAGCAGTGGACAAAGTCAAAACACCTTGTACTTT	CASSGQSQNTLYF	TRBV14	TRBD1*00(25)	TRBJ2-4*00(245)
1546	TGTGCCAGCAGTGGACAGAGTTCTGGAAATACGCTCTATTTT	CASSGQSSGNTLYF	TRBV13-1	NA	TRBJ1-3*00(260, 6)
1547	TGTGCCAGCGGTGACAGTTCTGGAAATACGCTCTATTTT	CASGDSSGNTLYF	TRBV13-2	NA	TRBJ1-3*00(250)
1548	TGTGCCAGCGGGGACAGTTCTGGAAATACGCTCTATTTT	CASGDSSGNTLYF	TRBV13-2	NA	TRBJ1-3*00(249, 1)
1549	TGTGCCAGCAGTGGGGACAGTTCTGGAAATACGCTCTATTTT	CASSGDSSGNTLYF	TRBV13-3	TRBD1*00(35)	TRBJ1-3*00(250)
1550	TGTGCCAGCGGGGACAGTTCTGGAAATACGCTCTATTTT	CASGDSSGNTLYF	TRBV13-2	NA	TRBJ1-3*00(247, 2)
1551	TGTGCCAGCGGTGACAGTTCTGGAAATACGCTCTATTTT	CASGDSSGNTLYF	TRBV13-2	NA	TRBJ1-3*00(250)
1552	TGTGCCAGCAGTGGGGACAGTTCTGGAAATACGCTCTATTTT	CASSGDSSGNTLYF	TRBV13-3	TRBD1*00(35)	TRBJ1-3*00(250)
1553	TGTGCCAGCGGTGACAGTTCTGGAAATACGCTCTATTTT	CASGDSSGNTLYF	TRBV13-2	NA	TRBJ1-3*00(250)
1554	TGTGCCAGCAGTGGGGACAGTTCTGGAAATACGCTCTATTTT	CASSGDSSGNTLYF	TRBV13-1	TRBD1*00(35)	TRBJ1-3*00(250)
1555	TGTGCCAGCAGTGGGGACAGTTCTGGAAATACGCTCTATTTT	CASSGDSSGNTLYF	TRBV13-1	TRBD1*00(35)	TRBJ1-3*00(250)
1556	TGTGCCAGCAGTGGGGACAGTTCTGGAAATACGCTCTATTTT	CASSGDSSGNTLYF	TRBV19	TRBD1*00(35)	TRBJ1-3*00(250)
1557	TGTGCCAGCAGTGGGAATTCCTATAATTCGCCCCTCTACTTT	CASSGNSYNSPLYF	TRBV13-3	NA	TRBJ1-6*00(285)
1558	TGTGCCAGCAGTGGGAATTCCTATAATTCGCCCCTCTACTTT	CASSGNSYNSPLYF	TRBV13-1	NA	TRBJ1-6*00(280, 3)
1559	TGTGCCAGCGGTGATTGGTATGAACAGTACTTC	CASGDWYEQYF	TRBV13-2	NA	TRBJ2-7*00(215)
1560	TGCACCTGCAGTGGGGGACAGAGTCAAAACACCTTGTACTTT	CTCSGGQSQNTLYF	TRBV1	TRBD1*00(35)	TRBJ2-4*00(245)
1561	TGTGCCAGCAGTGGACAGGGGGAACAGTACTTC	CASSGQGEQYF	TRBV13-3	TRBD1*00(40)	TRBJ2-7*00(200)
1562	TGTGCCAGCAGTGGACAGTATAACAACCAGGCTCCGCTTTTT	CASSGQYNNQAPLF	TRBV13-3	TRBD1*00(25)	TRBJ1-5*00(258, 5)
1563	TGTGCCAGCAGTGGACAAAATAACAACCAGGCTCCGCTTTTT	CASSGQNNNQAPLF	TRBV13-3	NA	TRBJ1-5*00(253, 8)
1564	TGTGCCAGCAGTGGACAGTATAACAACCAGGCTCCGCTTTTT	CASSGQYNNQAPLF	TRBV13-1	TRBD1*00(25)	TRBJ1-5*00(260)
1565	TGTGCCAGCAGTGGACAGAATAACAACCAGGCTCCGCTTTTT	CASSGQNNNQAPLF	TRBV13-3	TRBD1*00(25)	TRBJ1-5*00(252, 2)
1566	TGTGCTAGCAGTGGACAGTATAACAACCAGGCTCCGCTTTTT	CASSGQYNNQAPLF	TRBV17	NA	TRBJ1-5*00(260)
1567	TGTGCCAGCAGTGGGACAGTTCAAAACACCTTGTACTTT	CASSGTVQNTLYF	TRBV13-1	NA	TRBJ2-4*00(235, 2)
1568	TGTGCCAGCAGTGGGACAGTTCAAAACACCTTGTACTTT	CASSGTVQNTLYF	TRBV13-1	NA	TRBJ2-4*00(234, 3)
1569	TGTGCCAGCAGTGGGACATCTAGTGCAGAAACGCTGTATTTT	CASSGTSSAETLYF	TRBV13-3	TRBD1*00(25)	TRBJ2-3*00(254, 1)
1570	TGTGCCAGCAGTGGGACATCTAGTGCAGAAACGCTGTATTTT	CASSGTSSAETLYF	TRBV13-1	TRBD1*00(25)	TRBJ2-3*00(250, 3)
1571	TGTGCCAGCAGTGGGACAACTAGTGCAGAAACGCTGTATTTT	CASSGTTSAETLYF	TRBV13-1	TRBD1*00(25)	TRBJ2-3*00(260)
1572	TGTGCCAGCAGTGGGACAACTAGTGCAGAAACGCTGTATTTT	CASSGTTSAETLYF	TRBV13-1	TRBD1*00(25)	TRBJ2-3*00(260)
1573	TGTGCCAGCAGTGGGACAACTAGTGCAGAAACGCTGTATTTT	CASSGTTSAETLYF	TRBV13-1	TRBD1*00(25)	TRBJ2-3*00(260)
1574	TGTGCCAGCAGTGGGACAACTAGTGCAGAAACGCTGTATTTT	CASSGTTSAETLYF	TRBV19	TRBD1*00(30)	TRBJ2-3*00(260)
1575	TGTGCCAGCAGCGGGACTACTAGTGCAGAAACGCTGTATTTT	CASSGTTSAETLYF	TRBV13-1	TRBD2*00(35), TRBD1*00(30)	TRBJ2-3*00(260)
1576	TGTGCCAGCAGTGGGACATTTTCTGGAAATACGCTCTATTTT	CASSGTFSGNTLYF	TRBV13-1	TRBD1*00(25)	TRBJ1-3*00(250)
1577	TGTGCCAGCAGTGGGACAGTTTCTGGAAATACGCTCTATTTT	CASSGTVSGNTLYF	TRBV13-1	TRBD1*00(30)	TRBJ1-3*00(250)
1578	TGTGCCAGCAGTGGGACAGTTTCTGGAAATACGCTCTATTTT	CASSGTVSGNTLYF	TRBV13-1	TRBD1*00(30)	TRBJ1-3*00(250)
1579	TGTGCCAGCAGTGGCACTGGGAGTCAAAACACCTTGTACTTT	CASSGTGSQNTLYF	TRBV13-1	TRBD2*00(30)	TRBJ2-4*00(243, 3)
1580	TGTGCCAGCAGTGGGACAGGAAGTCAAAACACCTTGTACTTT	CASSGTGSQNTLYF	TRBV13-1	TRBD1*00(35)	TRBJ2-4*00(245)
1581	TGCACCTGCAGTGGGACAGAATATGAACAGTACTTC	CTCSGTEYEQYF	TRBV1	TRBD1*00(30)	TRBJ2-7*00(214, 7)
1582	TGTGCTAGCAGTGGGACAGGGCGAGACACCCAGTACTTT	CASSGTGRDTQYF	TRBV17	TRBD1*00(45)	TRBJ2-5*00(218, 7)
1583	TGTGCCTGGAGTGGGACAGGAGATAATTCGCCCCTCTACTTT	CAWSGTGDNSPLYF	TRBV31	TRBD1*00(40)	TRBJ1-6*00(240)
1584	TGTGCCAGCAGTATACCAGCTAGTGCAGAAACGCTGTATTTT	CASSIPASAETLYF	TRBV19	NA	TRBJ2-3*00(255)
1585	TGTGCCAGCAGTATCCCAGCTAGTGCAGAAACGCTGTATTTT	CASSIPASAETLYF	TRBV19	TRBD2*00(25)	TRBJ2-3*00(255)
1586	TGTGCCAGCAGTATAGGGAATTCTGGAAATACGCTCTATTTT	CASSIGNSGNTLYF	TRBV19	NA	TRBJ1-3*00(265)
1587	TGTGCCAGCAGTATAGGAAATTCTGGAAATACGCTCTATTTT	CASSIGNSGNTLYF	TRBV19	NA	TRBJ1-3*00(260)
1588	TGTGCCTGGAGTCTGGGTGCAGAAACGCTGTATTTT	CAWSLGAETLYF	TRBV31	NA	TRBJ2-3*00(240)
1589	TGTGCCTGGAGTCTTGGTGCAGAAACGCTGTATTTT	CAWSLGAETLYF	TRBV31	NA	TRBJ2-3*00(240)
1590	TGTGCCAGCAGCCTGAGTGCAGAAACGCTGTATTTT	CASSLSAETLYF	TRBV19	NA	TRBJ2-3*00(245)
1591	TGTGCTAGCAGTTTAAGTGCAGAAACGCTGTATTTT	CASSLSAETLYF	TRBV29	NA	TRBJ2-3*00(245)
1592	TGTGCCAGCAGTTTGAGTGCAGAAACGCTGTATTTT	CASSLSAETLYF	TRBV13-1	NA	TRBJ2-3*00(245)
1593	TGTGCCTGGAGTCTTAGTGCAGAAACGCTGTATTTT	CAWSLSAETLYF	TRBV31	NA	TRBJ2-3*00(248, 4)
1594	TGTGCCTGGAGTCTCAGTGCAGAAACGCTGTATTTT	CAWSLSAETLYF	TRBV31	NA	TRBJ2-3*00(245)
1595	TGTGCCTGGAGTCTAAGTGCAGAAACGCTGTATTTT	CAWSLSAETLYF	TRBV31	NA	TRBJ2-3*00(245)
1596	TGTGCCTGGAGTCTAAGTGCAGAAACGCTGTATTTT	CAWSLSAETLYF	TRBV31	NA	TRBJ2-3*00(245)
1597	TGTGCCTGGAGTCTTTCTGCAGAAACGCTGTATTTT	CAWSLSAETLYF	TRBV31	NA	TRBJ2-3*00(235)
1598	TGTGCCTGGAGTCTGAGTGCAGAAACGCTGTATTTT	CAWSLSAETLYF	TRBV31	NA	TRBJ2-3*00(245)
1599	TGTGCCTGGAGTCTTAGTGCAGAAACGCTGTATTTT	CAWSLSAETLYF	TRBV31	NA	TRBJ2-3*00(250)
1600	TGTGCCTGGAGTCTGGGGGGGGGGAACCAAGACACCCAGTACTTT	CAWSLGGGNQDTQYF	TRBV31	TRBD2*00(40)	TRBJ2-5*00(244, 6)
1601	TGTGCAAGCAGCTTAGTGGGGGGGAACCAAGACACCCAGTACTTT	CASSLVGGNQDTQYF	TRBV16	TRBD2*00(40)	TRBJ2-5*00(244)
1602	TGTGCCTGGAGTCTAGGGGGAGGAAACCAAGACACCCAGTACTTT	CAWSLGGGNQDTQYF	TRBV31	TRBD1*00(30)	TRBJ2-5*00(238)
1603	TGTGCCAGCAGCCTCTGGGGGAACCAAGACACCCAGTACTTT	CASSLWGNQDTQYF	TRBV5	TRBD2*00(35)	TRBJ2-5*00(242, 7)
1604	TGTGCCTGGAGTCTAATGGGGAACTCCGACTACACCTTC	CAWSLMGNSDYTF	TRBV31	TRBD2*00(25)	TRBJ1-2*00(228, 6)
1605	TGTGCCTGGAGTCTAATGGGAAACTCCGACTACACCTTC	CAWSLMGNSDYTF	TRBV31	NA	TRBJ1-2*00(235)
1606	TGTGCCTGGAGTCTCCAGGGGAACACCGGGCAGCTCTACTTT	CAWSLQGNTGQLYF	TRBV31	TRBD1*00(30)	TRBJ2-2*00(245)
1607	TGTGCCTGGAGTCTAAAGGGTCAAGACACCCAGTACTTT	CAWSLKGQDTQYF	TRBV31	NA	TRBJ2-5*00(230)
1608	TGTGCCTGGAGTCTACAGGGCCAAGACACCCAGTACTTT	CAWSLQGQDTQYF	TRBV31	NA	TRBJ2-5*00(235)
1609	TGTGCCTGGAGTCTAGAACAGAACACCGGGCAGCTCTACTTT	CAWSLEQNTGQLYF	TRBV31	NA	TRBJ2-2*00(245)
1610	TGTGCCAGCAGCCTTAGTCAAAACACCTTGTACTTT	CASSLSQNTLYF	TRBV4	NA	TRBJ2-4*00(250)
1611	TGTGCCAGCAGTCTTAGTCAAAACACCTTGTACTTT	CASSLSQNTLYF	TRBV13-1	NA	TRBJ2-4*00(250)
1612	TGTGCCTGGAGCCTAAACTCCGACTACACCTTC	CAWSLNSDYTF	TRBV31	NA	TRBJ1-2*00(234, 7)
1613	TGTGCCTGGAGTCTAAACTCCGACTACACCTTC	CAWSLNSDYTF	TRBV31	NA	TRBJ1-2*00(235)
1614	TGTGCCTGGAGTCTGGACTCCGACTACACCTTC	CAWSLDSDYTF	TRBV31	NA	TRBJ1-2*00(215)
1615	TGTGCCTGGAGTCTAGACTCCGACTACACCTTC	CAWSLDSDYTF	TRBV31	NA	TRBJ1-2*00(215)
1616	TGTGCCAGCAGTCTTAATTCTGGAAATACGCTCTATTTT	CASSLNSGNTLYF	TRBV13-3	NA	TRBJ1-3*00(259)
1617	TGTGCCAGCAGTTTGAATTCTGGAAATACGCTCTATTTT	CASSLNSGNTLYF	TRBV13-3	NA	TRBJ1-3*00(265)
1618	TGTGCCAGCAGTTTAAATTCTGGAAATACGCTCTATTTT	CASSLNSGNTLYF	TRBV14	NA	TRBJ1-3*00(260)
1619	TGTGCCTGGAGTCTTGAGGCAAACACCGGGCAGCTCTACTTT	CAWSLEANTGQLYF	TRBV31	NA	TRBJ2-2*00(259, 4)
1620	TGTGCCTGGAGTCTAGAGGCAAACACCGGGCAGCTCTACTTT	CAWSLEANTGQLYF	TRBV31	NA	TRBJ2-2*00(258)
1621	TGTGCCTGGAGTCTGGAAGCAAACACCGGGCAGCTCTACTTT	CAWSLEANTGQLYF	TRBV31	NA	TRBJ2-2*00(260)
1622	TGTGCCTGGAGTCTGGGACAATCCAACGAAAGATTATTTTTC	CAWSLGQSNERLFF	TRBV31	TRBD1*00(30)	TRBJ1-4*00(243, 7)
1623	TGTGCCTGGAGTCTAGGACAATCCAACGAAAGATTATTTTTC	CAWSLGQSNERLFF	TRBV31	TRBD1*00(25)	TRBJ1-4*00(245)
1624	TGTGCCTGGAGTCTCGGGGATTCCAACGAAAGATTATTTTTC	CAWSLGDSNERLFF	TRBV31	NA	TRBJ1-4*00(250)
1625	TGTGCCTGGAGTCTAGGGGGGCGGGCTGAGCAGTTCTTC	CAWSLGGRAEQFF	TRBV31	TRBD2*00(40), TRBD1*00(35)	TRBJ2-1*00(215)
1626	TGTGCCTGGAGTCTGGGGGGGCGTGCTGAGCAGTTCTTC	CAWSLGGRAEQFF	TRBV31	TRBD2*00(50)	TRBJ2-1*00(219, 2)
1627	TGTGCCTGGAGTCTGGGGGGCGATGCTGAGCAGTTCTTC	CAWSLGGDAEQFF	TRBV31	TRBD2*00(40), TRBD1*00(35)	TRBJ2-1*00(225)
1628	TGTGCCTGGAGTCTGGGGGGGCGGGCTGAGCAGTTCTTC	CAWSLGGRAEQFF	TRBV31	TRBD2*00(50)	TRBJ2-1*00(215)
1629	TGTGCCTGGAGTCTGGGGGGCCGTGCAGAAACGCTGTATTTT	CAWSLGGRAETLYF	TRBV31	TRBD2*00(35), TRBD1*00(30)	TRBJ2-3*00(240)
1630	TGTGCCTGGAGTCTGGGGGGGAGGGCAGAAACGCTGTATTTT	CAWSLGGRAETLYF	TRBV31	TRBD2*00(40)	TRBJ2-3*00(231)
1631	TGTGCCTGGAGTCTAGGGGGTCGTGCAGAAACGCTGTATTTT	CAWSLGGRAETLYF	TRBV31	TRBD1*00(30)	TRBJ2-3*00(240)
1632	TGTGCCTGGAGTCTAGGTGGGCGAGACACCCAGTACTTT	CAWSLGGRDTQYF	TRBV31	TRBD1*00(28), TRBD2*00(26)	TRBJ2-5*00(220)
1633	TGTGCCTGGAGTCTTGGGGGGCGCGACACCCAGTACTTT	CAWSLGGRDTQYF	TRBV31	TRBD2*00(45), TRBD1*00(40)	TRBJ2-5*00(215)
1634	TGTGCCTGGAGCCTGGGGGGGCGGGACACCCAGTACTTT	CAWSLGGRDTQYF	TRBV31	TRBD2*00(55)	TRBJ2-5*00(210, 3)
1635	TGTGCCTGGAGTCTGGGGGGGCGAGACACCCAGTACTTT	CAWSLGGRDTQYF	TRBV31	TRBD2*00(50)	TRBJ2-5*00(220)
1636	TGTGCCTGGAGTTTGGGGGGGAGGGACACCCAGTACTTT	CAWSLGGRDTQYF	TRBV31	TRBD2*00(40)	TRBJ2-5*00(215)
1637	TGTGCCTGGAGTCTGGGGGGGCGCAGTGCAGAAACGCTGTATTTT	CAWSLGGRSAETLYF	TRBV31	TRBD2*00(55)	TRBJ2-3*00(245)
1638	TGTGCCTGGAGTCTAGGGGGGCGGAGTGCAGAAACGCTGTATTTT	CAWSLGGRSAETLYF	TRBV31	TRBD2*00(40), TRBD1*00(35)	TRBJ2-3*00(245)
1639	TGTGCCTGGAGTCTAGGGGGGCGTAGTGCAGAAACGCTGTATTTT	CAWSLGGRSAETLYF	TRBV31	TRBD2*00(40), TRBD1*00(35)	TRBJ2-3*00(250)
1640	TGTGCCAGCAGTCTGGGGGGGAGCTCCTATGAACAGTACTTC	CASSLGGSSYEQYF	TRBV13-1	TRBD2*00(35)	TRBJ2-7*00(253, 7)
1641	TGTGCCAGCAGCTTGGGGGGGCGCTCCTATGAACAGTACTTC	CASSLGGRSYEQYF	TRBV13-1	TRBD2*00(30)	TRBJ2-7*00(240, 4)
1642	TGTGCAAGCAGCTTAGGAGGGAGCTCCTATGAACAGTACTTC	CASSLGGSSYEQYF	TRBV16	NA	TRBJ2-7*00(252, 2)
1643	TGTGCCAGCAGCTTGGGGGGGCGCTCCTATGAACAGTACTTC	CASSLGGRSYEQYF	TRBV4	TRBD2*00(30)	TRBJ2-7*00(241)
1644	TGTGCCAGCAGCCTGGGGGGGCGCTCCTATGAACAGTACTTC	CASSLGGRSYEQYF	TRBV19	TRBD2*00(35)	TRBJ2-7*00(256, 7)
1645	TGTGCCAGCAGTCTGGGGGGGCGCTCCTATGAACAGTACTTC	CASSLGGRSYEQYF	TRBV13-3	TRBD2*00(35)	TRBJ2-7*00(241)
1646	TGTGCCTGGAGTCTGGGAGGGGGCACCGGGCAGCTCTACTTT	CAWSLGGGTGQLYF	TRBV31	TRBD1*00(30), TRBD2*00(28)	TRBJ2-2*00(235)
1647	TGTGCCTGGAGTCTAGGGGGGCGCGATGAACAGTACTTC	CAWSLGGRDEQYF	TRBV31	TRBD2*00(45), TRBD1*00(40)	TRBJ2-7*00(209)
1648	TGTGCCTGGAGTCTAGGACAAATCAACGAAAGATTATTTTTC	CAWSLGQINERLFF	TRBV31	TRBD1*00(25)	TRBJ1-4*00(235)
1649	TGTGCCAGCAGTCTCGGGTCCCAAGACACCCAGTACTTT	CASSLGSQDTQYF	TRBV19	NA	TRBJ2-5*00(235)
1650	TGTGCCAGCAGTTTGGGGAGCCAAGACACCCAGTACTTT	CASSLGSQDTQYF	TRBV13-1	TRBD2*00(25)	TRBJ2-5*00(235)
1651	TGTGCCTGGAGTCTAGGGACACAAGACACCCAGTACTTT	CAWSLGTQDTQYF	TRBV31	TRBD1*00(30)	TRBJ2-5*00(230)
1652	TGTGCCTGGAGTCTAGGCACCCAAGACACCCAGTACTTT	CAWSLGTQDTQYF	TRBV31	NA	TRBJ2-5*00(232, 2)
1653	TGTGCCTGGAGCCTGACAGGGGTTTCCAACGAAAGATTATTTTTC	CAWSLTGVSNERLFF	TRBV31	TRBD1*00(40)	TRBJ1-4*00(255)
1654	TGTGCCTGGAGTCTTACAGGGGTTTCCAACGAAAGATTATTTTTC	CAWSLTGVSNERLFF	TRBV31	TRBD1*00(35)	TRBJ1-4*00(255)
1655	TGTGCCAGCAGTTTGACAGGGGGCACAGAAGTCTTCTTT	CASSLTGGTEVFF	TRBV14	TRBD1*00(45)	TRBJ1-1*00(219, 2)
1656	TGTGCAAGCAGCTTGACTGGGGGGGCAGAAACGCTGTATTTT	CASSLTGGAETLYF	TRBV16	TRBD2*00(50)	TRBJ2-3*00(230)
1657	TGTGCCAGCAGCTTGACTGGGGGTGCAGAAACGCTGTATTTT	CASSLTGGAETLYF	TRBV4	TRBD2*00(40)	TRBJ2-3*00(240)
1658	TGTGCCTGGAGTCTGTGGGGGACTGCAGAAACGCTGTATTTT	CAWSLWGTAETLYF	TRBV31	TRBD2*00(30)	TRBJ2-3*00(233, 7)
1659	TGTGCCTGGAGTCTTTGGGGGACTGCAGAAACGCTGTATTTT	CAWSLWGTAETLYF	TRBV31	TRBD2*00(30)	TRBJ2-3*00(235)
1660	TGTGCCTGGAGTCTATGGGGGACTGCAGAAACGCTGTATTTT	CAWSLWGTAETLYF	TRBV31	TRBD2*00(30)	TRBJ2-3*00(235)
1661	TGTGCCTGGAGTCTCTGGGGGACTGCAGAAACGCTGTATTTT	CAWSLWGTAETLYF	TRBV31	TRBD2*00(35)	TRBJ2-3*00(235)
1662	TGTGCCTGGAGTCTCTGGGGGGACTATGCTGAGCAGTTCTTC	CAWSLWGDYAEQFF	TRBV31	TRBD2*00(40)	TRBJ2-1*00(238, 8)
1663	TGTGCCTGGAGTCTCTGGGGGGACTATGCTGAGCAGTTCTTC	CAWSLWGDYAEQFF	TRBV31	TRBD2*00(40)	TRBJ2-1*00(240)
1664	TGTGCCAGCAGCCCCTGGGGTTATGAACAGTACTTC	CASSPWGYEQYF	TRBV4	TRBD2*00(30)	TRBJ2-7*00(214, 2)
1665	TGTGCCAGCAGTCCTTGGGGGTATGAACAGTACTTC	CASSPWGYEQYF	TRBV19	TRBD2*00(30)	TRBJ2-7*00(211, 5)
1666	TGTGCCAGCAGCCCCCAAAATTCTGGAAATACGCTCTATTTT	CASSPQNSGNTLYF	TRBV13-3	NA	TRBJ1-3*00(265, 6)
1667	TGTGCCAGCAGCCCACAGAATTCTGGAAATACGCTCTATTTT	CASSPQNSGNTLYF	TRBV19	NA	TRBJ1-3*00(254)
1668	TGTGCCAGCAGCCCCGACTGGGTCCAAGACACCCAGTACTTT	CASSPDWVQDTQYF	TRBV5	TRBD2*00(35)	TRBJ2-5*00(235)
1669	TGTGCCAGCAGTCCCGACTGGGTTCAAAACACCTTGTACTTT	CASSPDWVQNTLYF	TRBV13-1	TRBD2*00(35)	TRBJ2-4*00(235)
1670	TGTGCCAGCAGCCCGGACTGGGTGCAAGACACCCAGTACTTT	CASSPDWVQDTQYF	TRBV4	TRBD2*00(40)	TRBJ2-5*00(225, 3)
1671	TGTGCCAGCAGCCCAGACTGGGTCCAAGACACCCAGTACTTT	CASSPDWVQDTQYF	TRBV4	TRBD2*00(35)	TRBJ2-5*00(235)
1672	TGTGGTGCTAGTCCCGGAAGTCAAAACACCTTGTACTTT	CGASPGSQNTLYF	TRBV20	TRBD1*00(30), TRBD2*00(30)	TRBJ2-4*00(245)
1673	TGTGCCTGGAGCCCGGGACTGGGGTATGAACAGTACTTC	CAWSPGLGYEQYF	TRBV31	TRBD2*00(65)	TRBJ2-7*00(220, 5)
1674	TGTGCCTGGAGTCCGGGACTGGGGGTTGAACAGTACTTC	CAWSPGLGVEQYF	TRBV31	TRBD2*00(60)	TRBJ2-7*00(205)
1675	TGTGCCTGGAGTCCGGGACTGGGGTATGAACAGTACTTC	CAWSPGLGYEQYF	TRBV31	TRBD2*00(55)	TRBJ2-7*00(212, 5)
1676	TGTGCCTGGAGTCCGGGACTGGGGTATGAACAGTACTTC	CAWSPGLGYEQYF	TRBV31	TRBD2*00(55)	TRBJ2-7*00(215)
1677	TGTGCCTGGAGTCCGGGACTGGGGGGGACAGAAACGCTGTATTTT	CAWSPGLGGTETLYF	TRBV31	TRBD2*00(70)	TRBJ2-3*00(224, 3)
1678	TGTGCCTGGAGTCCGGGACTGGGGGGGACAGAAACGCTGTATTTT	CAWSPGLGGTETLYF	TRBV31	TRBD2*00(70)	TRBJ2-3*00(228, 9)
1679	TGTGCCAGCAGTCCGGGACTGGGAGGTGCAGAAACGCTGTATTTT	CASSPGLGGAETLYF	TRBV14	TRBD2*00(55)	TRBJ2-3*00(240)
1680	TGTGCCAGCAGCCCTGGACAAAACCAAGACACCCAGTACTTT	CASSPGQNQDTQYF	TRBV5	TRBD1*00(25)	TRBJ2-5*00(244)
1681	TGTGCCAGCAGCCCGGGACAGAATCAAGACACCCAGTACTTT	CASSPGQNQDTQYF	TRBV5	TRBD1*00(40)	TRBJ2-5*00(231)
1682	TGTGCCTGGAGCCCCGGGACAGTCAACGAAAGATTATTTTTC	CAWSPGTVNERLFF	TRBV31	TRBD1*00(50)	TRBJ1-4*00(235)
1683	TGTGCCAGCAGCCCACAGGGCACAGAAGTCTTCTTT	CASSPQGTEVFF	TRBV5	TRBD1*00(30)	TRBJ1-1*00(219, 7)
1684	TGTGCCAGCAGCCCTCAAAACACAGAAGTCTTCTTT	CASSPQNTEVFF	TRBV14	NA	TRBJ1-1*00(235)
1685	TGTGCCAGCAGCCCCCAAAACACAGAAGTCTTCTTT	CASSPQNTEVFF	TRBV5	NA	TRBJ1-1*00(235)
1686	TGTGCCAGCAGCCCACAAAACACAGAAGTCTTCTTT	CASSPQNTEVFF	TRBV13-1	NA	TRBJ1-1*00(235)
1687	TGTGCCAGCAGCCAACAGGGGGCCAGTGCAGAAACGCTGTATTTT	CASSQQGASAETLYF	TRBV5	TRBD1*00(40)	TRBJ2-3*00(244, 6)
1688	TGTGCCAGCAGCCAAGTGGGGGCTAGTGCAGAAACGCTGTATTTT	CASSQVGASAETLYF	TRBV5	TRBD2*00(30)	TRBJ2-3*00(254, 2)
1689	TGTGCCAGCAGCCAACAGGGGGCTAGTGCAGAAACGCTGTATTTT	CASSQQGASAETLYF	TRBV5	TRBD1*00(35)	TRBJ2-3*00(255)
1690	TGTGCCAGCAGCCAAGAGGGGGGGCGTGCAGAAACGCTGTATTTT	CASSQEGGRAETLYF	TRBV5	TRBD2*00(40)	TRBJ2-3*00(240)
1691	TGTGCCAGCAGCCAAGTCGGGGGGCGGGCAGAAACGCTGTATTTT	CASSQVGGRAETLYF	TRBV5	TRBD2*00(40), TRBD1*00(35)	TRBJ2-3*00(230)
1692	TGTGCCAGCAGCCAAGTGGGGGGGCGCGCAGAAACGCTGTATTTT	CASSQVGGRAETLYF	TRBV5	TRBD2*00(55)	TRBJ2-3*00(230)
1693	TGTGCCAGCAGCCAAGTGGGGGGGCGTGCAGAAACGCTGTATTTT	CASSQVGGRAETLYF	TRBV5	TRBD2*00(45)	TRBJ2-3*00(240)
1694	TGTGCCAGCAGTCAAGACGGTAACCAAGACACCCAGTACTTT	CASSQDGNQDTQYF	TRBV5	NA	TRBJ2-5*00(246, 5)
1695	TGTGCCAGCAGCCAAGATGGGAACCAAGACACCCAGTACTTT	CASSQDGNQDTQYF	TRBV5	NA	TRBJ2-5*00(243)
1696	TGTGCCAGCAGCCAAGATGGGGTTAACCAAGACACCCAGTACTTT	CASSQDGVNQDTQYF	TRBV5	NA	TRBJ2-5*00(264, 8)
1697	TGTGCCAGCAGCCAAGAGGGGGTTAACCAAGACACCCAGTACTTT	CASSQEGVNQDTQYF	TRBV5	NA	TRBJ2-5*00(264, 7)
1698	TGTGCCAGCAGCCAAGTTGGGGTTAACCAAGACACCCAGTACTTT	CASSQVGVNQDTQYF	TRBV5	NA	TRBJ2-5*00(263, 4)
1699	TGTGCCAGCAGCCAAGATGGGGTTAACCAAGACACCCAGTACTTT	CASSQDGVNQDTQYF	TRBV5	NA	TRBJ2-5*00(265)
1700	TGTGCCAGCAGCCAGAGGGGGTATGAACAGTACTTC	CASSQRGYEQYF	TRBV4	TRBD1*00(30)	TRBJ2-7*00(215)
1701	TGTGCCAGCAGCCAACAGGGGTATGAACAGTACTTC	CASSQQGYEQYF	TRBV5	TRBD1*00(30)	TRBJ2-7*00(215)
1702	TGTGCCAGCAGCCAGCAGGGGTATGAACAGTACTTC	CASSQQGYEQYF	TRBV5	TRBD1*00(30)	TRBJ2-7*00(215)
1703	TGTGCCAGCAGTCAACAGGGATATGAACAGTACTTC	CASSQQGYEQYF	TRBV13-1	TRBD1*00(30)	TRBJ2-7*00(215)
1704	TGTGCCAGCAGTCAGCAGGGCTATGAACAGTACTTC	CASSQQGYEQYF	TRBV13-3	TRBD1*00(25)	TRBJ2-7*00(220)
1705	TGTGCCAGCAGCCAAAACTGGGGGGAAGACACCCAGTACTTT	CASSQNWGEDTQYF	TRBV2	TRBD2*00(45)	TRBJ2-5*00(223)
1706	TGTGCCAGCAGCCAAGACTGGGGGGAAGACACCCAGTACTTT	CASSQDWGEDTQYF	TRBV5	TRBD2*00(40)	TRBJ2-5*00(223, 6)
1707	TGTGCCAGCAGCCAAGACTGGGGGGAAGACACCCAGTACTTT	CASSQDWGEDTQYF	TRBV5	TRBD2*00(40)	TRBJ2-5*00(225)
1708	TGTGCCAGCAGCCAAGACTGGGGGGAAGACACCCAGTACTTT	CASSQDWGEDTQYF	TRBV5	TRBD2*00(40)	TRBJ2-5*00(225)
1709	TGTGCCAGCAGCCAAGACTGGGGGGAAGACACCCAGTACTTT	CASSQDWGEDTQYF	TRBV5	TRBD2*00(40)	TRBJ2-5*00(222, 2)
1710	TGTGCCAGCAGCCAAGACTGGGGGGAGGACACCCAGTACTTT	CASSQDWGEDTQYF	TRBV5	TRBD2*00(40)	TRBJ2-5*00(215)
1711	TGTGCCAGCAGCCAAGACTGGGGAGAAGACACCCAGTACTTT	CASSQDWGEDTQYF	TRBV5	TRBD2*00(30)	TRBJ2-5*00(225)
1712	TGTGCCAGCAGCCAAGAATATGAACAGTACTTC	CASSQEYEQYF	TRBV5	NA	TRBJ2-7*00(214, 2)
1713	TGTGCCAGCAGCCAGGGCTATGAACAGTACTTC	CASSQGYEQYF	TRBV5	NA	TRBJ2-7*00(220)
1714	TGTGCCAGCAGCCAGGGGTATGAACAGTACTTC	CASSQGYEQYF	TRBV5	NA	TRBJ2-7*00(215)
1715	TGTGCCAGCAGCCAAGAATATGAACAGTACTTC	CASSQEYEQYF	TRBV2	NA	TRBJ2-7*00(210, 3)
1716	TGTGCCAGCAGCCAAGAATATGAACAGTACTTC	CASSQEYEQYF	TRBV5	NA	TRBJ2-7*00(215)
1717	TGTGCCAGCAGCCAAGCCGGACTGGGAGCAGAAACGCTGTATTTT	CASSQAGLGAETLYF	TRBV5	TRBD2*00(40)	TRBJ2-3*00(228, 1)
1718	TGTGCCAGCAGCCAAGCCGGGGGAGGTGCAGAAACGCTGTATTTT	CASSQAGGGAETLYF	TRBV5	TRBD1*00(25), TRBD2*00(25)	TRBJ2-3*00(240)
1719	TGTGCCAGCAGCCAAGCTGGGGGGGGAGCAGAAACGCTGTATTTT	CASSQAGGGAETLYF	TRBV2	TRBD2*00(45)	TRBJ2-3*00(230)
1720	TGTGCCAGCAGCCAAGATGGGGACTGGGGTTATGAACAGTACTTC	CASSQDGDWGYEQYF	TRBV5	TRBD2*00(50)	TRBJ2-7*00(214, 2)
1721	TGTGCCAGCAGCCAAGATTGGGACTGGGGGTATGAACAGTACTTC	CASSQDWDWGYEQYF	TRBV5	TRBD2*00(55)	TRBJ2-7*00(211, 5)
1722	TGTGCCAGCAGCCAAGACGGGGACTGGGGCTATGAACAGTACTTC	CASSQDGDWGYEQYF	TRBV5	TRBD2*00(50)	TRBJ2-7*00(220)
1723	TGTGCCAGCAGCCAAGACCGGGGAGGAGACACCCAGTACTTT	CASSQDRGGDTQYF	TRBV5	TRBD1*00(25), TRBD2*00(25)	TRBJ2-5*00(220)
1724	TGTGCCAGCAGCCAAGATTTGGGGGGGGACACCCAGTACTTT	CASSQDLGGDTQYF	TRBV5	TRBD1*00(25), TRBD2*00(25)	TRBJ2-5*00(215)
1725	TGTGCCAGCAGCCAAGATTTAGGGGGCGACACCCAGTACTTT	CASSQDLGGDTQYF	TRBV5	TRBD1*00(35), TRBD2*00(30)	TRBJ2-5*00(213, 5)
1726	TGTGCCAGCAGCCAAGACAGGGGAGGAGACACCCAGTACTTT	CASSQDRGGDTQYF	TRBV5	TRBD1*00(30)	TRBJ2-5*00(220)
1727	TGTGCCAGCAGCCAAGATCCGGGGAACTATGCTGAGCAGTTCTTC	CASSQDPGNYAEQFF	TRBV2	NA	TRBJ2-1*00(244, 5)
1728	TGTGCCAGCAGCCAGGACTGGGGGAACTATGCTGAGCAGTTCTTC	CASSQDWGNYAEQFF	TRBV5	TRBD2*00(35)	TRBJ2-1*00(245)
1729	TGTGCCAGCAGCCAAGACTGGGGAAACTATGCTGAGCAGTTCTTC	CASSQDWGNYAEQFF	TRBV5	TRBD2*00(30)	TRBJ2-1*00(245)
1730	TGTGCCAGCAGCCAAGACTGGGGGAACTATGCTGAGCAGTTCTTC	CASSQDWGNYAEQFF	TRBV5	TRBD2*00(35)	TRBJ2-1*00(245)
1731	TGTGCCAGCAGCCAAGATTGGGGGAACTATGCTGAGCAGTTCTTC	CASSQDWGNYAEQFF	TRBV5	TRBD2*00(30)	TRBJ2-1*00(245)
1732	TGTGCCAGCAGCCAGGACTGGGGTAACTATGCTGAGCAGTTCTTC	CASSQDWGNYAEQFF	TRBV5	TRBD2*00(30)	TRBJ2-1*00(250)
1733	TGTGCCAGCAGCCAGGACTGGGGGAACTATGCTGAGCAGTTCTTC	CASSQDWGNYAEQFF	TRBV5	TRBD2*00(35)	TRBJ2-1*00(245)
1734	TGTGCCAGCAGCCAAGACTGGGGGAACTATGCTGAGCAGTTCTTC	CASSQDWGNYAEQFF	TRBV2	TRBD2*00(35)	TRBJ2-1*00(245)
1735	TGTGCCAGCAGCCAAGATCTGGGGAGCTCCTATGAACAGTACTTC	CASSQDLGSSYEQYF	TRBV2	NA	TRBJ2-7*00(252, 1)
1736	TGTGCCAGCAGCCAAGATGCGGGTTATGAACAGTACTTC	CASSQDAGYEQYF	TRBV5	NA	TRBJ2-7*00(212, 8)
1737	TGTGCCAGCAGCCAAGATGCGGGATATGAACAGTACTTC	CASSQDAGYEQYF	TRBV5	TRBD1*00(25), TRBD2*00(25)	TRBJ2-7*00(214, 1)
1738	TGTGCCAGCAGCCAAGACAGGAACGAAAGATTATTTTTC	CASSQDRNERLFF	TRBV2	NA	TRBJ1-4*00(230)
1739	TGTGCCTGGAGCCAGGACAACAACGAAAGATTATTTTTC	CAWSQDNNERLFF	TRBV31	TRBD1*00(26)	TRBJ1-4*00(233, 1)
1740	TGTGCCAGCAGCCAAGACATCAACGAAAGATTATTTTTC	CASSQDINERLFF	TRBV5	NA	TRBJ1-4*00(235)
1741	TGTGCCAGCAGCCAAGACTTTAACCAAGACACCCAGTACTTT	CASSQDFNQDTQYF	TRBV5	NA	TRBJ2-5*00(251)
1742	TGTGCCAGCAGCCAAGACAATAACCAAGACACCCAGTACTTT	CASSQDNNQDTQYF	TRBV5	NA	TRBJ2-5*00(246)
1743	TGTGCAAGCAGCCAGGACAATAACCAAGACACCCAGTACTTT	CASSQDNNQDTQYF	TRBV16	TRBD1*00(25)	TRBJ2-5*00(250)
1744	TGTGCCAGCAGCCAAGACAATAACCAAGACACCCAGTACTTT	CASSQDNNQDTQYF	TRBV5	NA	TRBJ2-5*00(245, 3)
1745	TGTGCCAGCAGCCAAGACAACAACCAAGACACCCAGTACTTT	CASSQDNNQDTQYF	TRBV5	NA	TRBJ2-5*00(245)
1746	TGTGCCAGCAGCCAGGACAATAACCAAGACACCCAGTACTTT	CASSQDNNQDTQYF	TRBV4	TRBD1*00(25)	TRBJ2-5*00(250)
1747	TGTGCCAGCAGCCAAGACAACAACCAAGACACCCAGTACTTT	CASSQDNNQDTQYF	TRBV2	NA	TRBJ2-5*00(245)
1748	TGTGCCAGCAGCCAAGATGGGAACACAGAAGTCTTCTTT	CASSQDGNTEVFF	TRBV5	NA	TRBJ1-1*00(229, 2)
1749	TGTGCCAGCAGCCAAGATGGGAACACAGAAGTCTTCTTT	CASSQDGNTEVFF	TRBV2	NA	TRBJ1-1*00(230)
1750	TGTGCCAGCAGCCAAGACAGAAACACAGAAGTCTTCTTT	CASSQDRNTEVFF	TRBV5	NA	TRBJ1-1*00(235)
1751	TGTGCCAGCAGCCAAGACAGAAACACAGAAGTCTTCTTT	CASSQDRNTEVFF	TRBV5	NA	TRBJ1-1*00(235)
1752	TGTGCCAGCAGCCAAGACAGGAACACAGAAGTCTTCTTT	CASSQDRNTEVFF	TRBV2	NA	TRBJ1-1*00(230)
1753	TGTGCCAGCAGCCAAGACAGAAACACAGAAGTCTTCTTT	CASSQDRNTEVFF	TRBV5	NA	TRBJ1-1*00(235)
1754	TGTGCCAGCAGCCAAGATAGAAACACAGAAGTCTTCTTT	CASSQDRNTEVFF	TRBV5	NA	TRBJ1-1*00(235)
1755	TGTGCCAGCAGCCAAGACTACAGTCAAAACACCTTGTACTTT	CASSQDYSQNTLYF	TRBV2	NA	TRBJ2-4*00(245)
1756	TGTGCCAGCAGCCAAGACAATTCCTATAATTCGCCCCTCTACTTT	CASSQDNSYNSPLYF	TRBV5	NA	TRBJ1-6*00(274)
1757	TGTGCCAGCAGCCAAGATAATTCCTATAATTCGCCCCTCTACTTT	CASSQDNSYNSPLYF	TRBV5	NA	TRBJ1-6*00(275)
1758	TGTGCCAGCAGCCAAGACAATTCCTATAATTCGCCCCTCTACTTT	CASSQDNSYNSPLYF	TRBV5	NA	TRBJ1-6*00(272, 7)
1759	TGTGCCAGCAGCCAAGACAATTCCTATAATTCGCCCCTCTACTTT	CASSQDNSYNSPLYF	TRBV5	NA	TRBJ1-6*00(272, 7)
1760	TGTGCCAGCAGCCAAGACATCTATGAACAGTACTTC	CASSQDIYEQYF	TRBV2	NA	TRBJ2-7*00(220)
1761	TGTGCCAGCAGCCAAGATAAATATGAACAGTACTTC	CASSQDKYEQYF	TRBV5	NA	TRBJ2-7*00(215)
1762	TGTGCCAGCAGCCAAGATAAATATGAACAGTACTTC	CASSQDKYEQYF	TRBV5	NA	TRBJ2-7*00(215)
1763	TGTGCCAGCAGCCAAGACAAATATGAACAGTACTTC	CASSQDKYEQYF	TRBV5	NA	TRBJ2-7*00(215)
1764	TGTGCCAGCAGCCAAGACAAATATGAACAGTACTTC	CASSQDKYEQYF	TRBV5	NA	TRBJ2-7*00(215)
1765	TGTGCCAGCAGCCAAGACAAATATGAACAGTACTTC	CASSQDKYEQYF	TRBV5	NA	TRBJ2-7*00(215)
1766	TGTGCCAGCAGCCAAGACAGGGGACCCAACGAAAGATTATTTTTC	CASSQDRGPNERLFF	TRBV2	TRBD1*00(30)	TRBJ1-4*00(240)
1767	TGTGCCAGCAGCCAAGATAGGGGCCACAACGAAAGATTATTTTTC	CASSQDRGHNERLFF	TRBV2	TRBD1*00(25), TRBD2*00(25)	TRBJ1-4*00(235)
1768	TGTGCCAGCAGCCAAGATCGGGGGCCCAACGAAAGATTATTTTTC	CASSQDRGPNERLFF	TRBV2	TRBD1*00(30), TRBD2*00(30)	TRBJ1-4*00(240)
1769	TGTGCCAGCAGCCAAGATCGGGGGCCCAACGAAAGATTATTTTTC	CASSQDRGPNERLFF	TRBV2	TRBD1*00(30), TRBD2*00(30)	TRBJ1-4*00(240)
1770	TGTGCCAGCAGCCAAGACTGGGGGGCCCAAGACACCCAGTACTTT	CASSQDWGAQDTQYF	TRBV2	TRBD2*00(40)	TRBJ2-5*00(235)
1771	TGTGCCAGCAGCCAAGACTGGGGGGCCCAAGACACCCAGTACTTT	CASSQDWGAQDTQYF	TRBV5	TRBD2*00(40)	TRBJ2-5*00(235)
1772	TGTGCCAGCAGCCAAGACTGGGGGGCCCAAGACACCCAGTACTTT	CASSQDWGAQDTQYF	TRBV2	TRBD2*00(40)	TRBJ2-5*00(233, 4)
1773	TGTGCCAGCAGCCAAGACTGGGGGGCCCAAGACACCCAGTACTTT	CASSQDWGAQDTQYF	TRBV5	TRBD2*00(40)	TRBJ2-5*00(235)
1774	TGTGCCAGCAGCCAAGACTGGGGGGGCGCAGACACCCAGTACTTT	CASSQDWGGADTQYF	TRBV5	TRBD2*00(60)	TRBJ2-5*00(220)
1775	TGTGCCAGCAGCCAAGACTGGGGGGGCGCAGACACCCAGTACTTT	CASSQDWGGADTQYF	TRBV5	TRBD2*00(60)	TRBJ2-5*00(220)
1776	TGTGCCAGCAGCCAAGATTGGGGGGGCGCGGACACCCAGTACTTT	CASSQDWGGADTQYF	TRBV5	TRBD2*00(55)	TRBJ2-5*00(215)
1777	TGTGCCAGCAGCCAAGACTGGGGGGGCGCGGACACCCAGTACTTT	CASSQDWGGADTQYF	TRBV5	TRBD2*00(60)	TRBJ2-5*00(215)
1778	TGTGCCAGCAGCCAAGAGGGTGAACAGTACTTC	CASSQEGEQYF	TRBV2	NA	TRBJ2-7*00(204, 1)
1779	TGTGCCAGCAGCCAAGAAGGGGAACAGTACTTC	CASSQEGEQYF	TRBV5	NA	TRBJ2-7*00(200)
1780	TGTGCCAGCAGCCAAGAAGGGGAACAGTACTTC	CASSQEGEQYF	TRBV5	NA	TRBJ2-7*00(200)
1781	TGTGCCAGCAGCCAAGAAGGGGGGGTCGCAGAAACGCTGTATTTT	CASSQEGGVAETLYF	TRBV5	TRBD2*00(35), TRBD1*00(30)	TRBJ2-3*00(228, 9)
1782	TGTGCCAGCAGCCAAGAGGGGGGTGGTGCAGAAACGCTGTATTTT	CASSQEGGGAETLYF	TRBV5	TRBD2*00(30)	TRBJ2-3*00(240)
1783	TGTGCCAGCAGCCAAGGACAGGCTAGTGCAGAAACGCTGTATTTT	CASSQGQASAETLYF	TRBV5	TRBD1*00(30)	TRBJ2-3*00(254, 3)
1784	TGTGCCTGGAGTCAGGGACCAGAAGTCTTCTTT	CAWSQGPEVFF	TRBV31	TRBD1*00(25), TRBD2*00(25)	TRBJ1-1*00(209, 2)
1785	TGTGCCAGCAGCCAAGGGGGCTTTTCCAACGAAAGATTATTTTTC	CASSQGGFSNERLFF	TRBV5	TRBD1*00(25), TRBD2*00(25)	TRBJ1-4*00(254, 2)
1786	TGTGCCAGCAGCCAAGGCCACCAAGACACCCAGTACTTT	CASSQGHQDTQYF	TRBV5	NA	TRBJ2-5*00(239, 4)
1787	TGTGCCAGCAGCCAAGGACACCAAGACACCCAGTACTTT	CASSQGHQDTQYF	TRBV5	NA	TRBJ2-5*00(240)
1788	TGTGCCAGCAGTCAGGGGCGGTCCGACTACACCTTC	CASSQGRSDYTF	TRBV19	TRBD1*00(30), TRBD2*00(30)	TRBJ1-2*00(210, 6)
1789	TGTGCCAGCAGCCAAGGGACAGTTTCCAACGAAAGATTATTTTTC	CASSQGTVSNERLFF	TRBV5	TRBD1*00(30)	TRBJ1-4*00(252, 4)
1790	TGTGCCAGCAGCCAAGGGGGCGTTTCCAACGAAAGATTATTTTTC	CASSQGGVSNERLFF	TRBV5	TRBD1*00(30), TRBD2*00(30)	TRBJ1-4*00(254, 5)
1791	TGTGCCAGCAGCCAAGGGACGGTTTCCAACGAAAGATTATTTTTC	CASSQGTVSNERLFF	TRBV5	NA	TRBJ1-4*00(254, 4)
1792	TGTGCCAGCAGCCAAGGGACAGTTTCCAACGAAAGATTATTTTTC	CASSQGTVSNERLFF	TRBV5	TRBD1*00(30)	TRBJ1-4*00(255)
1793	TGTGCCAGCAGCCAAGGGACAGTTTCCAACGAAAGATTATTTTTC	CASSQGTVSNERLFF	TRBV5	TRBD1*00(30)	TRBJ1-4*00(255)
1794	TGTGCCAGCAGCCAGGGACAGAAAAACACCTTGTACTTT	CASSQGQKNTLYF	TRBV14	TRBD1*00(36)	TRBJ2-4*00(223, 9)
1795	TGTGCCAGCAGCCAAGGGACAAATAGTGCAGAAACGCTGTATTTT	CASSQGTNSAETLYF	TRBV5	TRBD1*00(25)	TRBJ2-3*00(249, 4)
1796	TGTGCCAGCAGCCAAGGGACAACTAGTGCAGAAACGCTGTATTTT	CASSQGTTSAETLYF	TRBV5	TRBD1*00(25)	TRBJ2-3*00(260)
1797	TGTGCCAGCAGCCAAGGGACTACTAGTGCAGAAACGCTGTATTTT	CASSQGTTSAETLYF	TRBV5	TRBD2*00(25)	TRBJ2-3*00(259, 2)
1798	TGTGCCAGCAGCCAAGGGACAACTAGTGCAGAAACGCTGTATTTT	CASSQGTTSAETLYF	TRBV5	TRBD1*00(25)	TRBJ2-3*00(259, 1)
1799	TGTGCCAGCAGCCAAGGGACAACTAGTGCAGAAACGCTGTATTTT	CASSQGTTSAETLYF	TRBV5	TRBD1*00(25)	TRBJ2-3*00(260)
1800	TGTGCCAGCAGCCAAGGGACAACTAGTGCAGAAACGCTGTATTTT	CASSQGTTSAETLYF	TRBV5	TRBD1*00(25)	TRBJ2-3*00(260)
1801	TGTGCCAGCAGCCAAGGGACTACTAGTGCAGAAACGCTGTATTTT	CASSQGTTSAETLYF	TRBV5	TRBD2*00(25)	TRBJ2-3*00(260)
1802	TGTGCCAGCAGCCAAGGGACAACTAGTGCAGAAACGCTGTATTTT	CASSQGTTSAETLYF	TRBV5	TRBD1*00(25)	TRBJ2-3*00(260)
1803	TGTGCCAGCAGCCAACAGGGGAACACAGAAGTCTTCTTT	CASSQQGNTEVFF	TRBV5	TRBD1*00(30)	TRBJ1-1*00(229)
1804	TGTGCCAGCAGCCAACAGGGATCCACAGAAGTCTTCTTT	CASSQQGSTEVFF	TRBV5	TRBD1*00(25)	TRBJ1-1*00(220)
1805	TGTGCCAGCAGCCAACAGGGGAACACAGAAGTCTTCTTT	CASSQQGNTEVFF	TRBV5	TRBD1*00(30)	TRBJ1-1*00(230)
1806	TGTGCCAGCAGCCAACAGGGAAACACAGAAGTCTTCTTT	CASSQQGNTEVFF	TRBV5	TRBD1*00(25)	TRBJ1-1*00(235)
1807	TGTGCCAGCAGCCAACAGGGAAACACAGAAGTCTTCTTT	CASSQQGNTEVFF	TRBV5	TRBD1*00(25)	TRBJ1-1*00(235)
1808	TGTGCCAGCAGCAGGGAAGGGTATGAACAGTACTTC	CASSREGYEQYF	TRBV19	TRBD1*00(28)	TRBJ2-7*00(215)
1809	TGTGCCAGCAGTCGGCTGGGGTATGAACAGTACTTC	CASSRLGYEQYF	TRBV19	TRBD2*00(30)	TRBJ2-7*00(214, 3)
1810	TGTGCTAGCAGCCGACTGGGGTATGAACAGTACTTC	CASSRLGYEQYF	TRBV17	TRBD2*00(40)	TRBJ2-7*00(215)
1811	TGTGCCAGCTCACGACTGGGCTATGAACAGTACTTC	CASSRLGYEQYF	TRBV12-1	TRBD2*00(35)	TRBJ2-7*00(220)
1812	TGTGCCAGCAGCCGACTGGGATATGAACAGTACTTC	CASSRLGYEQYF	TRBV4	TRBD2*00(35)	TRBJ2-7*00(215)
1813	TGTGCTAGCAGCAGGGCCAACGAAAGATTATTTTTC	CASSRANERLFF	TRBV17	NA	TRBJ1-4*00(240)
1814	TGTGCCAGCAGCAGGGGTAACCAAGACACCCAGTACTTT	CASSRGNQDTQYF	TRBV14	NA	TRBJ2-5*00(250, 4)
1815	TGTGCCAGCAGCCGTGGAAACCAAGACACCCAGTACTTT	CASSRGNQDTQYF	TRBV2	NA	TRBJ2-5*00(242, 2)
1816	TGTGCCAGCAGTAGACATAACCAAGACACCCAGTACTTT	CASSRHNQDTQYF	TRBV19	NA	TRBJ2-5*00(249, 1)
1817	TGTGCCAGCAGCCGAGGTAACCAAGACACCCAGTACTTT	CASSRGNQDTQYF	TRBV5	NA	TRBJ2-5*00(248, 4)
1818	TGTGCCAGCAGCCGAGGTAACTATGCTGAGCAGTTCTTC	CASSRGNYAEQFF	TRBV5	NA	TRBJ2-1*00(249, 4)
1819	TGTGCCAGCAGTAGGGGGAACTATGCTGAGCAGTTCTTC	CASSRGNYAEQFF	TRBV19	TRBD1*00(25), TRBD2*00(25)	TRBJ2-1*00(245)
1820	TGTGCCAGCAGTCGGGGGAACTATGCTGAGCAGTTCTTC	CASSRGNYAEQFF	TRBV13-3	TRBD1*00(25), TRBD2*00(25)	TRBJ2-1*00(245)
1821	TGTGCCAGCAGCCGACAGAACTATGCTGAGCAGTTCTTC	CASSRQNYAEQFF	TRBV5	TRBD1*00(25)	TRBJ2-1*00(245)
1822	TGTGCCAGCAGTCGACAGAACTATGCTGAGCAGTTCTTC	CASSRQNYAEQFF	TRBV19	TRBD1*00(25)	TRBJ2-1*00(245)
1823	TGTGCCAGCAGCCGACAAAACTATGCTGAGCAGTTCTTC	CASSRQNYAEQFF	TRBV5	NA	TRBJ2-1*00(245)
1824	TGTGCCAGCAGCCGACAGAACTATGCTGAGCAGTTCTTC	CASSRQNYAEQFF	TRBV4	TRBD1*00(25)	TRBJ2-1*00(245)
1825	TGTGCCAGCAGGCAGAACTATGCTGAGCAGTTCTTC	CASRQNYAEQFF	TRBV13-3	NA	TRBJ2-1*00(253, 1)
1826	TGTGCTAGTCGACAGAACTATGCTGAGCAGTTCTTC	CASRQNYAEQFF	TRBV29	TRBD1*00(25)	TRBJ2-1*00(242, 2)
1827	TGTGCCAGCAGACAAAACTATGCTGAGCAGTTCTTC	CASRQNYAEQFF	TRBV13-3	NA	TRBJ2-1*00(245)
1828	TGTGCCAGCAGCCGACAATCAAACACAGAAGTCTTCTTT	CASSRQSNTEVFF	TRBV5	NA	TRBJ1-1*00(240)
1829	TGTGCCAGCAGCCGTCAGTCAAACACAGAAGTCTTCTTT	CASSRQSNTEVFF	TRBV5	NA	TRBJ1-1*00(240)
1830	TGTGCCAGCAGCCGACAGTCAAACACAGAAGTCTTCTTT	CASSRQSNTEVFF	TRBV13-3	TRBD1*00(25)	TRBJ1-1*00(240)
1831	TGTGCCAGCAGTCGGGACAGTCAAAACACCTTGTACTTT	CASSRDSQNTLYF	TRBV14	NA	TRBJ2-4*00(247, 1)
1832	TGTGCCAGCAGCCGGGACAGTCAAAACACCTTGTACTTT	CASSRDSQNTLYF	TRBV4	NA	TRBJ2-4*00(244, 5)
1833	TGTGCCAGCAGTCGGGACAGTCAAAACACCTTGTACTTT	CASSRDSQNTLYF	TRBV19	NA	TRBJ2-4*00(248)
1834	TGTGCCAGCAGCAGGGACAGTCAAAACACCTTGTACTTT	CASSRDSQNTLYF	TRBV13-1	NA	TRBJ2-4*00(248)
1835	TGTGCTAGCAGTAGAGATAGTCAAAACACCTTGTACTTT	CASSRDSQNTLYF	TRBV17	NA	TRBJ2-4*00(250)
1836	TGTGCCTGGAGTCGGGGGAGTCAAAACACCTTGTACTTT	CAWSRGSQNTLYF	TRBV31	NA	TRBJ2-4*00(242, 2)
1837	TGTGCCTGGAGTCGGGGTAGTCAAAACACCTTGTACTTT	CAWSRGSQNTLYF	TRBV31	NA	TRBJ2-4*00(250)
1838	TGTGCCTGGAGTCGGGGTAGTCAAAACACCTTGTACTTT	CAWSRGSQNTLYF	TRBV31	NA	TRBJ2-4*00(250)
1839	TGTGCCTGGAGTCGGGGGAGTCAAAACACCTTGTACTTT	CAWSRGSQNTLYF	TRBV31	NA	TRBJ2-4*00(245)
1840	TGTGCCAGCAGCAGGGGGTATGAACAGTACTTC	CASSRGYEQYF	TRBV13-1	TRBD1*00(35)	TRBJ2-7*00(214)
1841	TGTGCTAGCAGTAGAGGGTATGAACAGTACTTC	CASSRGYEQYF	TRBV17	NA	TRBJ2-7*00(215)
1842	TGTGCCAGCAGCCGAGGGTATGAACAGTACTTC	CASSRGYEQYF	TRBV2	NA	TRBJ2-7*00(212, 7)
1843	TGTGCCAGCAGTAGAGGGTATGAACAGTACTTC	CASSRGYEQYF	TRBV13-1	NA	TRBJ2-7*00(215)
1844	TGTGCCAGCAGCCGCTCCTATGAACAGTACTTC	CASSRSYEQYF	TRBV13-1	NA	TRBJ2-7*00(240)
1845	TGTGCCTGGAGTCGGGGGTATGAACAGTACTTC	CAWSRGYEQYF	TRBV31	NA	TRBJ2-7*00(215)
1846	TGTGCCTGGAGTCGGGGGTATGAACAGTACTTC	CAWSRGYEQYF	TRBV31	NA	TRBJ2-7*00(215)
1847	TGTGCCAGCAGCCGCTCCTATGAACAGTACTTC	CASSRSYEQYF	TRBV5	NA	TRBJ2-7*00(240)
1848	TGTGCCTGGAGTCGGGGGTATGAACAGTACTTC	CAWSRGYEQYF	TRBV31	NA	TRBJ2-7*00(215)
1849	TGTGCCTGGAGTCGGGGCTATGAACAGTACTTC	CAWSRGYEQYF	TRBV31	NA	TRBJ2-7*00(214, 3)
1850	TGTGCCTGGAGTAGGGGATATGAACAGTACTTC	CAWSRGYEQYF	TRBV31	TRBD1*00(25)	TRBJ2-7*00(215)
1851	TGTGCCAGCAGTCGGGACAGGGGTTATGAACAGTACTTC	CASSRDRGYEQYF	TRBV13-1	TRBD1*00(55)	TRBJ2-7*00(212, 2)
1852	TGTGCAAGCAGCCGGGACATCCAAGACACCCAGTACTTT	CASSRDIQDTQYF	TRBV16	TRBD1*00(35), TRBD2*00(30)	TRBJ2-5*00(234, 7)
1853	TGTGCCAGCAGCCGGGACATCCAAGACACCCAGTACTTT	CASSRDIQDTQYF	TRBV13-3	TRBD1*00(40), TRBD2*00(35)	TRBJ2-5*00(234, 5)
1854	TGTGCCAGCAGCCGGGACCCCCAAGACACCCAGTACTTT	CASSRDPQDTQYF	TRBV5	TRBD1*00(25), TRBD2*00(25)	TRBJ2-5*00(234, 4)
1855	TGTGCCAGCAGCCGGGACATCCAAGACACCCAGTACTTT	CASSRDIQDTQYF	TRBV5	TRBD1*00(30)	TRBJ2-5*00(235)
1856	TGTGCCAGCAGCCGGGACATCCAAGACACCCAGTACTTT	CASSRDIQDTQYF	TRBV13-1	TRBD1*00(40), TRBD2*00(35)	TRBJ2-5*00(233, 3)
1857	TGTGCCAGCAGTCGCGACATCCAAGACACCCAGTACTTT	CASSRDIQDTQYF	TRBV14	NA	TRBJ2-5*00(225, 7)
1858	TGTGCTAGCAGTCGGGACAGACAAGACACCCAGTACTTT	CASSRDRQDTQYF	TRBV17	TRBD1*00(40)	TRBJ2-5*00(230)
1859	TGTGCCAGCAGCCGGGACTACCAAGACACCCAGTACTTT	CASSRDYQDTQYF	TRBV5	TRBD2*00(30)	TRBJ2-5*00(236, 5)
1860	TGTGCTAGCAGTAGGGACAGACAAGACACCCAGTACTTT	CASSRDRQDTQYF	TRBV29	TRBD1*00(35)	TRBJ2-5*00(225, 3)
1861	TGTGCTAGCAGTAGAGACAGGCAAGACACCCAGTACTTT	CASSRDRQDTQYF	TRBV17	NA	TRBJ2-5*00(230)
1862	TGTGCCAGCAGCCGGGACAGACAAGACACCCAGTACTTT	CASSRDRQDTQYF	TRBV3	TRBD1*00(40)	TRBJ2-5*00(230)
1863	TGTGCCAGCAGTCGGGACAGGCAAGACACCCAGTACTTT	CASSRDRQDTQYF	TRBV14	TRBD1*00(45)	TRBJ2-5*00(230)
1864	TGTGCCAGCAGCCGGGACATCCAAGACACCCAGTACTTT	CASSRDIQDTQYF	TRBV5	TRBD1*00(30)	TRBJ2-5*00(233)
1865	TGTGCCAGCAGAGACAGTTCTGGAAATACGCTCTATTTT	CASRDSSGNTLYF	TRBV13-1	NA	TRBJ1-3*00(249, 6)
1866	TGTGCCAGCAGGGACAGTTCTGGAAATACGCTCTATTTT	CASRDSSGNTLYF	TRBV13-1	NA	TRBJ1-3*00(250)
1867	TGTGCCAGCAGAGACAGTTCTGGAAATACGCTCTATTTT	CASRDSSGNTLYF	TRBV19	TRBD1*00(25)	TRBJ1-3*00(250)
1868	TGTGCCAGCAGGGACAGCTATGCTGAGCAGTTCTTC	CASRDSYAEQFF	TRBV13-1	NA	TRBJ2-1*00(235)
1869	TGTGCCAGCAGCCGGGACAGCTATGCTGAGCAGTTCTTC	CASSRDSYAEQFF	TRBV13-3	TRBD1*00(45)	TRBJ2-1*00(235)
1870	TGTGCCAGCAGGGACTCTTATGCTGAGCAGTTCTTC	CASRDSYAEQFF	TRBV13-1	NA	TRBJ2-1*00(230)
1871	TGTGCCAGCAGCCGGGACAGTTATGCTGAGCAGTTCTTC	CASSRDSYAEQFF	TRBV5	TRBD1*00(35)	TRBJ2-1*00(230)
1872	TGTGCCAGCAGCCGGGACAGGGTCGACACCCAGTACTTT	CASSRDRVDTQYF	TRBV13-3	TRBD1*00(55)	TRBJ2-5*00(215)
1873	TGTGCCAGCAGCCGGGACAGGGTGGACACCCAGTACTTT	CASSRDRVDTQYF	TRBV13-1	TRBD1*00(55)	TRBJ2-5*00(215)
1874	TGTGCCAGCAGTAGGGACAGGGACTATGAACAGTACTTC	CASSRDRDYEQYF	TRBV19	TRBD1*00(45)	TRBJ2-7*00(220)
1875	TGTGCCAGCAGTCGTGACAGGGACTATGAACAGTACTTC	CASSRDRDYEQYF	TRBV13-1	TRBD1*00(36)	TRBJ2-7*00(220)
1876	TGTGCCAGCCGAGACAGGGGGACAGAAGTCTTCTTT	CASRDRGTEVFF	TRBV13-2	TRBD1*00(46)	TRBJ1-1*00(214, 6)
1877	TGTGCCAGCAGTCGGGACAGGGGAGATGAACAGTACTTC	CASSRDRGDEQYF	TRBV13-3	TRBD1*00(55)	TRBJ2-7*00(210)
1878	TGTGCCAGCAGCCGGGACAGGGGTGATGAACAGTACTTC	CASSRDRGDEQYF	TRBV13-3	TRBD1*00(60)	TRBJ2-7*00(210)
1879	TGTGCCAGCAGTCGGGACTGGGGGGAGGAACAGTACTTC	CASSRDWGEEQYF	TRBV19	TRBD2*00(65)	TRBJ2-7*00(199, 1)
1880	TGTGCCAGCAGTCGGGACTGGGGGGGTAGTCAAAACACCTTGTACTTT	CASSRDWGGSQNTLYF	TRBV13-1	TRBD2*00(70)	TRBJ2-4*00(249)
1881	TGTGCCAGCAGCCGCGACTGGGGGGGTAGTCAAAACACCTTGTACTTT	CASSRDWGGSQNTLYF	TRBV5	TRBD2*00(55)	TRBJ2-4*00(247, 9)
1882	TGTGCCAGCAGTCGGGACTGGGGGGACGCTGAGCAGTTCTTC	CASSRDWGDAEQFF	TRBV19	TRBD2*00(65)	TRBJ2-1*00(215)
1883	TGTGCCAGCAGTCGGGGGGCTGAGCAGTTCTTC	CASSRGAEQFF	TRBV13-3	TRBD1*00(25), TRBD2*00(25)	TRBJ2-1*00(214, 3)
1884	TGTGCCAGCAGAGGGACAGAAGTCTTCTTT	CASRGTEVFF	TRBV4	NA	TRBJ1-1*00(215)
1885	TGTGCCAGCAGCCGGGGACAGGAGGACACCCAGTACTTT	CASSRGQEDTQYF	TRBV5	TRBD1*00(40)	TRBJ2-5*00(215)
1886	TGTGCTAGCAGTAGGGGCAGCAACGAAAGATTATTTTTC	CASSRGSNERLFF	TRBV17	NA	TRBJ1-4*00(234, 6)
1887	TGTGCCTGGAGTCGGGGGCCAAACGAAAGATTATTTTTC	CAWSRGPNERLFF	TRBV31	TRBD1*00(25), TRBD2*00(25)	TRBJ1-4*00(228, 8)
1888	TGTGCCAGCAGCCGCGGGTCCAACGAAAGATTATTTTTC	CASSRGSNERLFF	TRBV4	NA	TRBJ1-4*00(245)
1889	TGTGCCTGGAGTCGAGGGGCCAACGAAAGATTATTTTTC	CAWSRGANERLFF	TRBV31	NA	TRBJ1-4*00(239, 6)
1890	TGTGCCTGGAGTCGGGGGGCCAACGAAAGATTATTTTTC	CAWSRGANERLFF	TRBV31	TRBD1*00(25), TRBD2*00(25)	TRBJ1-4*00(240)
1891	TGTGCCAGCAGTCGACAGGGAAACACAGAAGTCTTCTTT	CASSRQGNTEVFF	TRBV13-1	TRBD1*00(35)	TRBJ1-1*00(233, 3)
1892	TGTGCCAGCAGTCGACAGGGGAACACAGAAGTCTTCTTT	CASSRQGNTEVFF	TRBV13-3	TRBD1*00(40)	TRBJ1-1*00(230)
1893	TGTGCCAGCAGCAGACAGGGGAACACAGAAGTCTTCTTT	CASSRQGNTEVFF	TRBV13-3	TRBD1*00(40)	TRBJ1-1*00(226, 5)
1894	TGTGCCAGCAGTCGACAGGGGAACACAGAAGTCTTCTTT	CASSRQGNTEVFF	TRBV13-1	TRBD1*00(40)	TRBJ1-1*00(230)
1895	TGTGCCAGCAGTCGGCAGGGAAACACAGAAGTCTTCTTT	CASSRQGNTEVFF	TRBV13-1	TRBD1*00(25)	TRBJ1-1*00(235)
1896	TGTGCCAGCAGCCGACAGGGAAACACAGAAGTCTTCTTT	CASSRQGNTEVFF	TRBV13-1	TRBD1*00(35)	TRBJ1-1*00(235)
1897	TGTGCCAGCAGTCGACAGGGGAACACAGAAGTCTTCTTT	CASSRQGNTEVFF	TRBV13-1	TRBD1*00(40)	TRBJ1-1*00(230)
1898	TGTGCCAGCAGTAGACAGGGGAACACAGAAGTCTTCTTT	CASSRQGNTEVFF	TRBV19	TRBD1*00(40)	TRBJ1-1*00(230)
1899	TGTGCCAGCAGCCGACAGGGAAACACAGAAGTCTTCTTT	CASSRQGNTEVFF	TRBV5	TRBD1*00(35)	TRBJ1-1*00(235)
1900	TGTGCCAGCAGTCGACAGGGGGCTGGAAATACGCTCTATTTT	CASSRQGAGNTLYF	TRBV13-1	TRBD1*00(45)	TRBJ1-3*00(240)
1901	TGTGCCAGCAGCCGACAGGGGGCTGGAAATACGCTCTATTTT	CASSRQGAGNTLYF	TRBV4	TRBD1*00(45)	TRBJ1-3*00(240)
1902	TGTGCCAGCAGCCGACAGGGGGCTGGAAATACGCTCTATTTT	CASSRQGAGNTLYF	TRBV4	TRBD1*00(45)	TRBJ1-3*00(240)
1903	TGTGCCAGCAGCCGACAGGGGGCTGGAAATACGCTCTATTTT	CASSRQGAGNTLYF	TRBV5	TRBD1*00(45)	TRBJ1-3*00(240)
1904	TGTGCCAGCAGCCGACAGGGGGCTGGAAATACGCTCTATTTT	CASSRQGAGNTLYF	TRBV4	TRBD1*00(45)	TRBJ1-3*00(240)
1905	TGTGCCAGCAGCCGTCAGGGCGAAACGCTGTATTTT	CASSRQGETLYF	TRBV5	TRBD1*00(25)	TRBJ2-3*00(213, 8)
1906	TGTGCCAGCAGGCAGGGTTACACAGAAGTCTTCTTT	CASRQGYTEVFF	TRBV19	TRBD1*00(25)	TRBJ1-1*00(225)
1907	TGTGCCAGCAGCAGACAGGGAAACACCGGGCAGCTCTACTTT	CASSRQGNTGQLYF	TRBV5	TRBD1*00(35)	TRBJ2-2*00(248, 4)
1908	TGTGCCAGCAGCCGACAGGGGAACACCGGGCAGCTCTACTTT	CASSRQGNTGQLYF	TRBV5	TRBD1*00(40)	TRBJ2-2*00(245)
1909	TGTGCTAGCAGTAGACAGGGAAACACCGGGCAGCTCTACTTT	CASSRQGNTGQLYF	TRBV17	TRBD1*00(25)	TRBJ2-2*00(250)
1910	TGTGCCAGCAGCCGACAGGGGAACACCGGGCAGCTCTACTTT	CASSRQGNTGQLYF	TRBV4	TRBD1*00(40)	TRBJ2-2*00(245)
1911	TGTGCCAGCAGTCGACAGGGAAATACGCTCTATTTT	CASSRQGNTLYF	TRBV13-1	TRBD1*00(25)	TRBJ1-3*00(230)
1912	TGTGCCAGCAGTCGACAGGGAAATACGCTCTATTTT	CASSRQGNTLYF	TRBV13-3	TRBD1*00(25)	TRBJ1-3*00(230)
1913	TGTGCCAGCAGCCGACAGGGAAATACGCTCTATTTT	CASSRQGNTLYF	TRBV4	TRBD1*00(25)	TRBJ1-3*00(230)
1914	TGTGCCAGCAGCCGACAGGGAAACACCTTGTACTTT	CASSRQGNTLYF	TRBV4	TRBD1*00(35)	TRBJ2-4*00(220)
1915	TGTGCCAGCAGCAGGACAGCAAACTCCGACTACACCTTC	CASSRTANSDYTF	TRBV4	TRBD1*00(25)	TRBJ1-2*00(244, 7)
1916	TGTGCCAGCAGCCGGACAGCAAACTCCGACTACACCTTC	CASSRTANSDYTF	TRBV2	TRBD1*00(25)	TRBJ1-2*00(239)
1917	TGTGCCAGCAGTCGGACAGCAAACTCCGACTACACCTTC	CASSRTANSDYTF	TRBV13-1	TRBD1*00(25)	TRBJ1-2*00(245)
1918	TGTGCCAGCAGCCGGACAGCAAACTCCGACTACACCTTC	CASSRTANSDYTF	TRBV5	TRBD1*00(25)	TRBJ1-2*00(245)
1919	TGTGCCAGCAGCCGAACAGCAAACTCCGACTACACCTTC	CASSRTANSDYTF	TRBV4	NA	TRBJ1-2*00(245)
1920	TGTGCCAGCAGTCGGACTCCCTATGAACAGTACTTC	CASSRTPYEQYF	TRBV19	NA	TRBJ2-7*00(226)
1921	TGTGCTAGCAGTAGGACAGGGGTTGAACAGTACTTC	CASSRTGVEQYF	TRBV17	TRBD1*00(40)	TRBJ2-7*00(205)
1922	TGTGCCAGCAGTCGGACAGGGGTTGAACAGTACTTC	CASSRTGVEQYF	TRBV19	TRBD1*00(45)	TRBJ2-7*00(205)
1923	TGTGCCAGCAGTAGGACTGGGGCTAGTGCAGAAACGCTGTATTTT	CASSRTGASAETLYF	TRBV19	TRBD2*00(45)	TRBJ2-3*00(255)
1924	TGTGCCTGGAGTCGGACTGGGGCTAGTGCAGAAACGCTGTATTTT	CAWSRTGASAETLYF	TRBV31	NA	TRBJ2-3*00(255)
1925	TGTGCCAGCAGCTATGGGGTTTCCAACGAAAGATTATTTTTC	CASSYGVSNERLFF	TRBV4	TRBD2*00(25)	TRBJ1-4*00(253, 9)
1926	TGTGCCAGCAGTTACAGGGTGTCCAACGAAAGATTATTTTTC	CASSYRVSNERLFF	TRBV19	TRBD1*00(30)	TRBJ1-4*00(237, 4)
1927	TGTGCCAGCAGCTACAGGGTTTCCAACGAAAGATTATTTTTC	CASSYRVSNERLFF	TRBV4	TRBD1*00(25)	TRBJ1-4*00(255)
1928	TGTGCCAGCAGCTACAGGGTTTCCAACGAAAGATTATTTTTC	CASSYRVSNERLFF	TRBV4	TRBD1*00(25)	TRBJ1-4*00(255)
1929	TGTGCCAGCAGCTACTGGGGGGAGGACACCCAGTACTTT	CASSYWGEDTQYF	TRBV4	TRBD2*00(40)	TRBJ2-5*00(215)
1930	TGTGCCAGCAGCTATTGGGGGCAAGACACCCAGTACTTT	CASSYWGQDTQYF	TRBV4	TRBD2*00(30)	TRBJ2-5*00(230)
1931	TGTGCCAGCAGCTACTGGGGGCAAGACACCCAGTACTTT	CASSYWGQDTQYF	TRBV4	TRBD2*00(35)	TRBJ2-5*00(230)
1932	TGTGCCAGCAGCTACTGGGGGGAAGACACCCAGTACTTT	CASSYWGEDTQYF	TRBV4	TRBD2*00(40)	TRBJ2-5*00(225)
1933	TGTGCCAGCAGCCAAGGGACTGGGGTCTATGCTGAGCAGTTCTTC	CASSQGTGVYAEQFF	TRBV5	TRBD2*00(45)	TRBJ2-1*00(235)
1934	TGTGCCAGCAACCCCGGGACAGGGAACTATGCTGAGCAGTTCTTC	CASNPGTGNYAEQFF	TRBV13-1	TRBD1*00(60)	TRBJ2-1*00(245)
1935	TGTGCCTGGACAGGGGACTATGCTGAGCAGTTCTTC	CAWTGDYAEQFF	TRBV31	TRBD1*00(30)	TRBJ2-1*00(238, 1)
1936	TGTGCCAGCAGTGATGCCGGGACAGGGAACTATGCTGAGCAGTTCTTC	CASSDAGTGNYAEQFF	TRBV13-1	TRBD1*00(50)	TRBJ2-1*00(243, 4)
1937	TGTGCCTGGACGGGCGACTATGCTGAGCAGTTCTTC	CAWTGDYAEQFF	TRBV31	TRBD1*00(25), TRBD2*00(25)	TRBJ2-1*00(240)
1938	TGTGCCTGGACAGGGGACTATGCTGAGCAGTTCTTC	CAWTGDYAEQFF	TRBV31	TRBD1*00(30)	TRBJ2-1*00(240)
1939	TGTGCCTGGACTGGGGACTATGCTGAGCAGTTCTTC	CAWTGDYAEQFF	TRBV31	TRBD2*00(30)	TRBJ2-1*00(240)

## Sheet: Indirectly alloreactive clonoty
	CDR3.nt	CDR3.aa	V.name	D.name	J.name
1	TGTGCCAGCAGAGCCGGGACTGGGGGTTATGAACAGTACTTC	CASRAGTGGYEQYF	TRBV13-1	TRBD2*00(65)	TRBJ2-7*00(215)
2	TGTGCCAGCGGCGCCGGGACTGGGGGGTATGAACAGTACTTC	CASGAGTGGYEQYF	TRBV13-2	TRBD2*00(70)	TRBJ2-7*00(215)
3	TGTGCCAGCGGGGCCGGGACTGGGGGTTATGAACAGTACTTC	CASGAGTGGYEQYF	TRBV13-2	TRBD2*00(65)	TRBJ2-7*00(215)
4	TGTGCCAGCGGTGCGGGGACAGGGGGCTATGAACAGTACTTC	CASGAGTGGYEQYF	TRBV13-2	TRBD1*00(55)	TRBJ2-7*00(220)
5	TGTGCCAGCGGTGCCGGGACTGGGGGGTATGAACAGTACTTC	CASGAGTGGYEQYF	TRBV13-2	TRBD2*00(70)	TRBJ2-7*00(215)
6	TGTGCCAGCGGTGATGCTGGAAATACGCTCTATTTT	CASGDAGNTLYF	TRBV13-2	NA	TRBJ1-3*00(244, 9)
7	TGTGCCAGCAGTGATGCCGGAAATACGCTCTATTTT	CASSDAGNTLYF	TRBV13-3	NA	TRBJ1-3*00(230)
8	TGTGCCAGCAGTGATGCTGGGAATACGCTGTATTTT	CASSDAGNTLYF	TRBV13-1	NA	TRBJ2-3*00(203)
9	TGTGCCAGCAGTGATGCTGGAAATACGCTCTATTTT	CASSDAGNTLYF	TRBV13-1	NA	TRBJ1-3*00(240)
10	TGTGCCAGCGGTGATGAAGACACCCAGTACTTT	CASGDEDTQYF	TRBV13-2	NA	TRBJ2-5*00(224)
11	TGTGCCAGCGGTGATGAAGACACCCAGTACTTT	CASGDEDTQYF	TRBV13-2	NA	TRBJ2-5*00(224, 3)
12	TGTGCCAGCGGTGATGAAGACACCCAGTACTTT	CASGDEDTQYF	TRBV13-2	NA	TRBJ2-5*00(225)
13	TGTGCCAGCAGTGATGAAGACACCCAGTACTTT	CASSDEDTQYF	TRBV13-1	NA	TRBJ2-5*00(223, 7)
14	TGTGGTGCTAGGGATGGTAGTGCAGAAACGCTGTATTTT	CGARDGSAETLYF	TRBV20	NA	TRBJ2-3*00(248, 7)
15	TGTGCCAGCAGTGATGGGAGTGCAGAAACGCTGTATTTT	CASSDGSAETLYF	TRBV13-1	NA	TRBJ2-3*00(243, 9)
16	TGTGCCAGCAGTGACGGGAGTGCAGAAACGCTGTATTTT	CASSDGSAETLYF	TRBV13-3	NA	TRBJ2-3*00(245)
17	TGTGGTGCTAGGGACGGTAGTGCAGAAACGCTGTATTTT	CGARDGSAETLYF	TRBV20	NA	TRBJ2-3*00(250)
18	TGTGCCAGCAGTGATGGGAGTGCAGAAACGCTGTATTTT	CASSDGSAETLYF	TRBV13-3	NA	TRBJ2-3*00(245)
19	TGTGCCAGCAGCCGGGACAATAGTGCAGAAACGCTGTATTTT	CASSRDNSAETLYF	TRBV5	NA	TRBJ2-3*00(250, 5)
20	TGTGCCAGCAGTGACAATAGTGCAGAAACGCTGTATTTT	CASSDNSAETLYF	TRBV13-3	NA	TRBJ2-3*00(251)
21	TGTGCCAGCAGCCGGGACAATAGTGCAGAAACGCTGTATTTT	CASSRDNSAETLYF	TRBV19	TRBD1*00(30), TRBD2*00(30)	TRBJ2-3*00(249, 7)
22	TGTGCCAGCAGGGACAATAGTGCAGAAACGCTGTATTTT	CASRDNSAETLYF	TRBV13-1	NA	TRBJ2-3*00(251)
23	TGTGCCAGCAGTGATAACAGTGCAGAAACGCTGTATTTT	CASSDNSAETLYF	TRBV13-1	NA	TRBJ2-3*00(245)
24	TGTGGTGCTAGGGACAATAGTGCAGAAACGCTGTATTTT	CGARDNSAETLYF	TRBV20	NA	TRBJ2-3*00(249, 8)
25	TGTGGTGCTAGGGACAATAGTGCAGAAACGCTGTATTTT	CGARDNSAETLYF	TRBV20	NA	TRBJ2-3*00(246, 3)
26	TGTGGTGCCCGGGACAATAGTGCAGAAACGCTGTATTTT	CGARDNSAETLYF	TRBV20	NA	TRBJ2-3*00(251)
27	TGTGGTGCTAGGGACAATAGTGCAGAAACGCTGTATTTT	CGARDNSAETLYF	TRBV20	NA	TRBJ2-3*00(251)
28	TGTGCCAGCGGGGACAACACAGAAGTCTTCTTT	CASGDNTEVFF	TRBV13-2	NA	TRBJ1-1*00(229, 6)
29	TGTGCCAGCAGTGACAACACAGAAGTCTTCTTT	CASSDNTEVFF	TRBV13-1	NA	TRBJ1-1*00(230)
30	TGTGCCAGCAGTGACAACACAGAAGTCTTCTTT	CASSDNTEVFF	TRBV13-1	NA	TRBJ1-1*00(230)
31	TGTGCCAGCAGTGACAACACAGAAGTCTTCTTT	CASSDNTEVFF	TRBV13-1	NA	TRBJ1-1*00(230)
32	TGTGGTGCTAGGGACAACTATGAACAGTACTTC	CGARDNYEQYF	TRBV20	NA	TRBJ2-7*00(218, 3)
33	TGTGCCAGCAGTATAGACAACTATGAACAGTACTTC	CASSIDNYEQYF	TRBV19	NA	TRBJ2-7*00(219, 1)
34	TGTGCCAGCAGTGACAACTATGAACAGTACTTC	CASSDNYEQYF	TRBV13-1	NA	TRBJ2-7*00(220)
35	TGTGCCAGCAGTGACAATTATGAACAGTACTTC	CASSDNYEQYF	TRBV13-1	NA	TRBJ2-7*00(215)
36	TGTGGTGCTAGGGACAACTATGAACAGTACTTC	CGARDNYEQYF	TRBV20	NA	TRBJ2-7*00(220)
37	TGTGCCAGCAGTGACAACTATGAACAGTACTTC	CASSDNYEQYF	TRBV13-3	NA	TRBJ2-7*00(220)
38	TGTGCCAGCAGTGGGGACAACTATGAACAGTACTTC	CASSGDNYEQYF	TRBV13-1	TRBD1*00(30)	TRBJ2-7*00(217, 6)
39	TGTGCCAGCAGTGGGGACAACTATGAACAGTACTTC	CASSGDNYEQYF	TRBV13-1	TRBD1*00(30)	TRBJ2-7*00(220)
40	TGTGCCTGGAGTCTGGACAACTATGAACAGTACTTC	CAWSLDNYEQYF	TRBV31	TRBD1*00(25)	TRBJ2-7*00(220)
41	TGTGCCAGCAGGGACAACTATAATTCGCCCCTCTACTTT	CASRDNYNSPLYF	TRBV13-1	NA	TRBJ1-6*00(250)
42	TGTGCCAGCAGTGATAACTATAATTCGCCCCTCTACTTT	CASSDNYNSPLYF	TRBV13-3	NA	TRBJ1-6*00(248, 4)
43	TGTGCCAGCCGGGACAACTATAATTCGCCCCTCTACTTT	CASRDNYNSPLYF	TRBV13-1	TRBD1*00(35), TRBD2*00(30)	TRBJ1-6*00(250)
44	TGTGCCAGCAGTGACAACTATAATTCGCCCCTCTACTTT	CASSDNYNSPLYF	TRBV13-3	NA	TRBJ1-6*00(250)
45	TGTGCCAGCAGGGACAACTATAATTCGCCCCTCTACTTT	CASRDNYNSPLYF	TRBV13-1	NA	TRBJ1-6*00(250)
46	TGTGCCAGCGGTGACAGGGCAAACTCCGACTACACCTTC	CASGDRANSDYTF	TRBV13-2	NA	TRBJ1-2*00(244, 3)
47	TGTGCCAGCGCCGACAGGGCAAACTCCGACTACACCTTC	CASADRANSDYTF	TRBV13-2	TRBD1*00(30)	TRBJ1-2*00(245)
48	TGTGCCAGCAGTGACAGGGCAAACTCCGACTACACCTTC	CASSDRANSDYTF	TRBV13-1	NA	TRBJ1-2*00(250, 3)
49	TGTGGTGCTAGGGACAGGGCAAACTCCGACTACACCTTC	CGARDRANSDYTF	TRBV20	NA	TRBJ1-2*00(245)
50	TGTGCCAGCAGTGACAGGGCAAACTCCGACTACACCTTC	CASSDRANSDYTF	TRBV19	TRBD1*00(30)	TRBJ1-2*00(243, 4)
51	TGTGCCAGCGGTGATCGGGGTGCAGAAACGCTGTATTTT	CASGDRGAETLYF	TRBV13-2	NA	TRBJ2-3*00(239, 5)
52	TGTGCCAGCAGTGATAGAGGGGCAGAAACGCTGTATTTT	CASSDRGAETLYF	TRBV13-1	NA	TRBJ2-3*00(234, 2)
53	TGTGCCAGCAGTGACAGGGGAGCAGAAACGCTGTATTTT	CASSDRGAETLYF	TRBV13-1	TRBD1*00(30)	TRBJ2-3*00(230)
54	TGTGCTAGCAGTGACAGAGGAGCAAACACAGAAGTCTTCTTT	CASSDRGANTEVFF	TRBV17	TRBD1*00(26)	TRBJ1-1*00(244)
55	TGTGCCAGCAGAGACAGGGGCGCAAACACAGAAGTCTTCTTT	CASRDRGANTEVFF	TRBV13-1	TRBD1*00(30)	TRBJ1-1*00(245)
56	TGTGCCAGCAGGGACAGGGGGGCAAACACAGAAGTCTTCTTT	CASRDRGANTEVFF	TRBV13-1	TRBD1*00(35)	TRBJ1-1*00(242, 7)
57	TGTGCCAGCAGGGACAGGGGGGCAAACACAGAAGTCTTCTTT	CASRDRGANTEVFF	TRBV13-1	TRBD1*00(35)	TRBJ1-1*00(245)
58	TGTGCCAGCAGAGACAGGGGTGCAAACACAGAAGTCTTCTTT	CASRDRGANTEVFF	TRBV13-1	TRBD1*00(30)	TRBJ1-1*00(250)
59	TGTGCCAGCAGGGACAGGGGGGCAAACACAGAAGTCTTCTTT	CASRDRGANTEVFF	TRBV13-1	TRBD1*00(35)	TRBJ1-1*00(245)
60	TGTGCCAGCAGTGATAGGGGGGCGAACACAGAAGTCTTCTTT	CASSDRGANTEVFF	TRBV13-3	TRBD1*00(30)	TRBJ1-1*00(231)
61	TGTGCCAGCAGGGACAGGGGGGCAAACACAGAAGTCTTCTTT	CASRDRGANTEVFF	TRBV13-1	TRBD1*00(35)	TRBJ1-1*00(244, 3)
62	TGTGCCAGCAGGGACAGGGGTGCAAACACAGAAGTCTTCTTT	CASRDRGANTEVFF	TRBV13-1	TRBD1*00(30)	TRBJ1-1*00(250)
63	TGTGCTAGCAGGGACAGGGGTGCAAACACAGAAGTCTTCTTT	CASRDRGANTEVFF	TRBV17	TRBD1*00(45)	TRBJ1-1*00(250)
64	TGTGGTGCTAGGGACAGGAGTCAAAACACCTTGTACTTT	CGARDRSQNTLYF	TRBV20	NA	TRBJ2-4*00(244, 3)
65	TGTGCCAGCGGTGACAGGAGTCAAAACACCTTGTACTTT	CASGDRSQNTLYF	TRBV13-2	NA	TRBJ2-4*00(245)
66	TGTGCCAGCGGTGATAGGAGTCAAAACACCTTGTACTTT	CASGDRSQNTLYF	TRBV13-2	NA	TRBJ2-4*00(245)
67	TGTGGTGCTAGGGACAGAAGTCAAAACACCTTGTACTTT	CGARDRSQNTLYF	TRBV20	NA	TRBJ2-4*00(245)
68	TGTGGTGCTAGGGATCGCAGTCAAAACACCTTGTACTTT	CGARDRSQNTLYF	TRBV20	NA	TRBJ2-4*00(245)
69	TGTGCCAGCGGTGACAGGGTTGAACAGTACTTC	CASGDRVEQYF	TRBV13-2	TRBD1*00(25)	TRBJ2-7*00(205)
70	TGTGCCAGCAGGGACAGGGTTGAACAGTACTTC	CASRDRVEQYF	TRBV13-1	TRBD1*00(25)	TRBJ2-7*00(205)
71	TGTGCTAGCAGGGACAGGGTCGAACAGTACTTC	CASRDRVEQYF	TRBV29	TRBD1*00(40)	TRBJ2-7*00(200)
72	TGTGCCAGCAGTGACAGCTCCTATGAACAGTACTTC	CASSDSSYEQYF	TRBV13-3	NA	TRBJ2-7*00(244, 1)
73	TGTGCCAGCAGCCAAGACAGCTCCTATGAACAGTACTTC	CASSQDSSYEQYF	TRBV5	NA	TRBJ2-7*00(242, 9)
74	TGTGCCAGCAGCCAAGACAGCTCCTATGAACAGTACTTC	CASSQDSSYEQYF	TRBV5	NA	TRBJ2-7*00(245)
75	TGTGCCAGCAGTCAGGACAGCTCCTATGAACAGTACTTC	CASSQDSSYEQYF	TRBV13-1	NA	TRBJ2-7*00(245)
76	TGTGCCAGTAGTGACAGCTCCTATGAACAGTACTTC	CASSDSSYEQYF	TRBV13-3	NA	TRBJ2-7*00(245)
77	TGTGCCTGGAGTCGGGACAGCTCCTATGAACAGTACTTC	CAWSRDSSYEQYF	TRBV31	NA	TRBJ2-7*00(242, 2)
78	TGTGCCAGCAACCGGGACAGCTCCTATGAACAGTACTTC	CASNRDSSYEQYF	TRBV13-1	TRBD1*00(35), TRBD2*00(35)	TRBJ2-7*00(245)
79	TGTGCCAGCAGTGATAGCAGCTATGAACAGTACTTC	CASSDSSYEQYF	TRBV13-1	NA	TRBJ2-7*00(220)
80	TGTGCCAGCCGGGACAGCTCCTATGAACAGTACTTC	CASRDSSYEQYF	TRBV13-2	TRBD1*00(30), TRBD2*00(30)	TRBJ2-7*00(243, 3)
81	TGTGCCAGCAGTGACAGCTCCTATGAACAGTACTTC	CASSDSSYEQYF	TRBV13-3	NA	TRBJ2-7*00(245)
82	TGTGCCTGGAGTCGGGACAGCTCCTATGAACAGTACTTC	CAWSRDSSYEQYF	TRBV31	NA	TRBJ2-7*00(245)
83	TGTGCCAGCAGTGATAGCTCCTATGAACAGTACTTC	CASSDSSYEQYF	TRBV13-1	NA	TRBJ2-7*00(240, 3)
84	TGTGCCAGCAGGGACAGCTCCTATGAACAGTACTTC	CASRDSSYEQYF	TRBV13-1	NA	TRBJ2-7*00(245)
85	TGTGCCAGCAGGGACAGCTCCTATGAACAGTACTTC	CASRDSSYEQYF	TRBV14	NA	TRBJ2-7*00(245)
86	TGTGCCAGCAGGGACAGCTCCTATGAACAGTACTTC	CASRDSSYEQYF	TRBV13-3	NA	TRBJ2-7*00(245)
87	TGTGCCAGCAGTGGGGACAGCTCCTATGAACAGTACTTC	CASSGDSSYEQYF	TRBV13-3	TRBD1*00(25), TRBD2*00(25)	TRBJ2-7*00(244, 3)
88	TGTGCTAGCAGTCGGGACAGCTCCTATGAACAGTACTTC	CASSRDSSYEQYF	TRBV29	TRBD1*00(30), TRBD2*00(30)	TRBJ2-7*00(245)
89	TGTGCCAGCAGCCGGGACAGCTCCTATGAACAGTACTTC	CASSRDSSYEQYF	TRBV5	TRBD1*00(25), TRBD2*00(25)	TRBJ2-7*00(245)
90	TGTGCCAGCAGCCGGGACAGCTCCTATGAACAGTACTTC	CASSRDSSYEQYF	TRBV5	TRBD1*00(25), TRBD2*00(25)	TRBJ2-7*00(245)
91	TGTGCCAGCAGTCGGGACAGCTCCTATGAACAGTACTTC	CASSRDSSYEQYF	TRBV5	TRBD1*00(30), TRBD2*00(30)	TRBJ2-7*00(245)
92	TGTGCAAGCAGCGGGGACAGCTCCTATGAACAGTACTTC	CASSGDSSYEQYF	TRBV16	TRBD1*00(25), TRBD2*00(25)	TRBJ2-7*00(245)
93	TGTGCTAGCAGTAGGGACAGCTCCTATGAACAGTACTTC	CASSRDSSYEQYF	TRBV17	NA	TRBJ2-7*00(245)
94	TGTGCCAGCAGTACCGGGACAGGGGACACCGGGCAGCTCTACTTT	CASSTGTGDTGQLYF	TRBV19	TRBD1*00(60)	TRBJ2-2*00(239, 3)
95	TGTGCCAGCAGTTCCGGGACAGGGGACACCGGGCAGCTCTACTTT	CASSSGTGDTGQLYF	TRBV19	TRBD1*00(60)	TRBJ2-2*00(238, 9)
96	TGCACCTGCAGTGCACAGGGTGACACCGGGCAGCTCTACTTT	CTCSAQGDTGQLYF	TRBV1	TRBD1*00(25)	TRBJ2-2*00(240)
97	TGTGCCTGGAGTCTAGACCGGGGGGACACCGGGCAGCTCTACTTT	CAWSLDRGDTGQLYF	TRBV31	TRBD2*00(36), TRBD1*00(31)	TRBJ2-2*00(239, 6)
98	TGTGCCTGGAGTCTAGGGGGGGACACCGGGCAGCTCTACTTT	CAWSLGGDTGQLYF	TRBV31	TRBD2*00(35), TRBD1*00(30)	TRBJ2-2*00(240)
99	TGTGCCAGCAGTTTTCGGACAGGGGACACCGGGCAGCTCTACTTT	CASSFRTGDTGQLYF	TRBV14	TRBD1*00(45)	TRBJ2-2*00(238, 7)
100	TGTGCCAGCGGTGACACCGGGCAGCTCTACTTT	CASGDTGQLYF	TRBV13-2	NA	TRBJ2-2*00(240)
101	TGTGCCTGGAGTCTAGGGGGGGACACCGGGCAGCTCTACTTT	CAWSLGGDTGQLYF	TRBV31	TRBD2*00(35), TRBD1*00(30)	TRBJ2-2*00(240)
102	TGTGCCAGCAGTTTCAGGACAGGGGATACCGGGCAGCTCTACTTT	CASSFRTGDTGQLYF	TRBV14	TRBD1*00(45)	TRBJ2-2*00(224, 4)
103	TGTGCCAGCAGTATGACAGGGGACACCGGGCAGCTCTACTTT	CASSMTGDTGQLYF	TRBV19	TRBD1*00(40)	TRBJ2-2*00(240)
104	TGTGCCAGCGGTGACACCGGGCAGCTCTACTTT	CASGDTGQLYF	TRBV13-2	NA	TRBJ2-2*00(240)
105	TGTGCCAGCGGTGACACCGGGCAGCTCTACTTT	CASGDTGQLYF	TRBV13-2	NA	TRBJ2-2*00(238)
106	TGTGCCAGCAGCCGGGACAGGGACACCGGGCAGCTCTACTTT	CASSRDRDTGQLYF	TRBV19	TRBD1*00(55)	TRBJ2-2*00(239, 5)
107	TGTGCCAGCAGTGACACCGGGCAGCTCTACTTT	CASSDTGQLYF	TRBV13-3	NA	TRBJ2-2*00(240)
108	TGTGCCAGCAGTGACACCGGGCAGCTCTACTTT	CASSDTGQLYF	TRBV13-3	NA	TRBJ2-2*00(240)
109	TGTGCCAGCCGGGACTGGGGGGCTAGTCAAAACACCTTGTACTTT	CASRDWGASQNTLYF	TRBV5	TRBD2*00(65)	TRBJ2-4*00(254, 3)
110	TGTGCCAGCAGGGACTGGGGGGCTAGTCAAAACACCTTGTACTTT	CASRDWGASQNTLYF	TRBV4	TRBD2*00(55)	TRBJ2-4*00(253, 9)
111	TGTGCCAGCAGTGACTGGGGGGCTAGTCAAAACACCTTGTACTTT	CASSDWGASQNTLYF	TRBV13-3	TRBD2*00(40)	TRBJ2-4*00(252, 8)
112	TGTGCCAGCAGCCGGGACTGGGGGGCGAGTCAAAACACCTTGTACTTT	CASSRDWGASQNTLYF	TRBV5	TRBD2*00(60)	TRBJ2-4*00(245)
113	TGTGCCAGCAGCCAAGACTGGGGGGCTAGTCAAAACACCTTGTACTTT	CASSQDWGASQNTLYF	TRBV5	TRBD2*00(40)	TRBJ2-4*00(255)
114	TGTGCCAGCAGCCAAGACTGGGGGGCTAGTCAAAACACCTTGTACTTT	CASSQDWGASQNTLYF	TRBV5	TRBD2*00(40)	TRBJ2-4*00(255)
115	TGTGCCAGCAGTGACTGGGGGGCTAGTCAAAACACCTTGTACTTT	CASSDWGASQNTLYF	TRBV13-3	TRBD2*00(40)	TRBJ2-4*00(255)
116	TGTGCCAGCAGCCGGGACTGGGGGGCTAGTCAAAACACCTTGTACTTT	CASSRDWGASQNTLYF	TRBV5	TRBD2*00(60)	TRBJ2-4*00(255)
117	TGTGCCAGCAGTGACTGGGGCGGCTCCTATGAACAGTACTTC	CASSDWGGSYEQYF	TRBV13-3	TRBD1*00(30), TRBD2*00(30)	TRBJ2-7*00(240)
118	TGTGCCAGCAGTGATTGGGGGGGCTCCTATGAACAGTACTTC	CASSDWGGSYEQYF	TRBV13-3	NA	TRBJ2-7*00(238, 9)
119	TGTGCCAGCAGTGACTGGGGGGGCTCCTATGAACAGTACTTC	CASSDWGGSYEQYF	TRBV13-3	TRBD2*00(25)	TRBJ2-7*00(241)
120	TGTGCCAGCAGCGACTGGGGGGGCTCCTATGAACAGTACTTC	CASSDWGGSYEQYF	TRBV13-3	TRBD2*00(25)	TRBJ2-7*00(282, 8)
121	TGTGCCAGCAGTGACTGGGGGGGGTCCTATGAACAGTACTTC	CASSDWGGSYEQYF	TRBV13-3	TRBD2*00(45)	TRBJ2-7*00(230)
122	TGTGCCAGCAGTGACTGGGGGGGCTCCTATGAACAGTACTTC	CASSDWGGSYEQYF	TRBV13-3	TRBD2*00(25)	TRBJ2-7*00(241)
123	TGTGCCAGCGGGGACTGGGGGGGCTCCTATGAACAGTACTTC	CASGDWGGSYEQYF	TRBV13-2	TRBD2*00(25)	TRBJ2-7*00(241)
124	TGTGCCAGCAGTAGGGACTGGGGGGGCTCCTATGAACAGTACTTC	CASSRDWGGSYEQYF	TRBV19	TRBD2*00(45)	TRBJ2-7*00(251, 1)
125	TGTGCCAGCGGTGACTGGGGGGGCTCCTATGAACAGTACTTC	CASGDWGGSYEQYF	TRBV13-2	TRBD2*00(25)	TRBJ2-7*00(241)
126	TGTGCCAGCGGGGACTGGGGGGGCTCCTATGAACAGTACTTC	CASGDWGGSYEQYF	TRBV13-2	TRBD2*00(25)	TRBJ2-7*00(241)
127	TGTGCCAGCAGTCGGGACTGGGGGGGCTCCTATGAACAGTACTTC	CASSRDWGGSYEQYF	TRBV19	TRBD2*00(50)	TRBJ2-7*00(241)
128	TGTGCCAGCAGCCGGGACTGGGGGGGCTCCTATGAACAGTACTTC	CASSRDWGGSYEQYF	TRBV14	TRBD2*00(55)	TRBJ2-7*00(241)
129	TGTGCCAGCCGGGACTGGGGGGGCTATGCTGAGCAGTTCTTC	CASRDWGGYAEQFF	TRBV4	TRBD2*00(70)	TRBJ2-1*00(235)
130	TGTGCCAGCAGGGACTGGGGGGGCTATGCTGAGCAGTTCTTC	CASRDWGGYAEQFF	TRBV13-1	TRBD2*00(45)	TRBJ2-1*00(235)
131	TGTGCTAGCAGGGACTGGGGGGGATATGCTGAGCAGTTCTTC	CASRDWGGYAEQFF	TRBV17	TRBD2*00(60)	TRBJ2-1*00(230)
132	TGTGCCAGCAGTGACTGGGGGGGTTATGCTGAGCAGTTCTTC	CASSDWGGYAEQFF	TRBV13-3	TRBD2*00(45)	TRBJ2-1*00(228, 8)
133	TGTGCCAGCAGTGATTGGGGGGGCTATGCTGAGCAGTTCTTC	CASSDWGGYAEQFF	TRBV13-3	TRBD2*00(40)	TRBJ2-1*00(235)
134	TGTGCCAGCAGTGATTGGGGGGGCTATGCTGAGCAGTTCTTC	CASSDWGGYAEQFF	TRBV13-3	TRBD2*00(40)	TRBJ2-1*00(235)
135	TGTGCCAGCGGGGACTGGGGGGGCTATGCTGAGCAGTTCTTC	CASGDWGGYAEQFF	TRBV13-2	TRBD2*00(45)	TRBJ2-1*00(235)
136	TGTGCCAGCGGTGACTGGGGGGGCTATGCTGAGCAGTTCTTC	CASGDWGGYAEQFF	TRBV13-2	TRBD2*00(45)	TRBJ2-1*00(235)
137	TGTGCCAGCAGTGACTGGGGGTATGCTGAGCAGTTCTTC	CASSDWGYAEQFF	TRBV13-1	TRBD2*00(35)	TRBJ2-1*00(230)
138	TGTGCCAGCGGGGACTGGGGATATGCTGAGCAGTTCTTC	CASGDWGYAEQFF	TRBV13-2	TRBD2*00(30)	TRBJ2-1*00(230)
139	TGTGCCAGCGGTGACTGGGGCTATGCTGAGCAGTTCTTC	CASGDWGYAEQFF	TRBV13-2	TRBD2*00(30)	TRBJ2-1*00(235)
140	TGTGCCAGCAGCGAGACTGATTCTGGAAATACGCTCTATTTT	CASSETDSGNTLYF	TRBV4	TRBD2*00(25)	TRBJ1-3*00(254, 5)
141	TGTGCCAGCGGTGAGACAGATTCTGGAAATACGCTCTATTTT	CASGETDSGNTLYF	TRBV13-2	NA	TRBJ1-3*00(258)
142	TGTGCCAGCAGTGAGACAGATTCTGGAAATACGCTCTATTTT	CASSETDSGNTLYF	TRBV13-1	NA	TRBJ1-3*00(258)
143	TGTGCCAGCGCCAGCACAGGGGGCTATGCTGAGCAGTTCTTC	CASASTGGYAEQFF	TRBV5	TRBD1*00(40)	TRBJ2-1*00(233, 3)
144	TGTGCCAGCAGCCCGCGGACAGGGGGCTATGCTGAGCAGTTCTTC	CASSPRTGGYAEQFF	TRBV5	TRBD1*00(50)	TRBJ2-1*00(232, 7)
145	TGTGCCAGCAGTCCCCGGACTGGGGGCTATGCTGAGCAGTTCTTC	CASSPRTGGYAEQFF	TRBV19	TRBD2*00(56)	TRBJ2-1*00(234, 1)
146	TGCACCTGCAGTGCAGATCCCTGGGGGGGTTATGCTGAGCAGTTCTTC	CTCSADPWGGYAEQFF	TRBV1	TRBD2*00(45)	TRBJ2-1*00(230)
147	TGTGCCAGCAGTGATGCGGGGGGCTATGCTGAGCAGTTCTTC	CASSDAGGYAEQFF	TRBV13-1	TRBD2*00(30)	TRBJ2-1*00(235)
148	TGTGGTGCTAGGACAGGGGGCTATGCTGAGCAGTTCTTC	CGARTGGYAEQFF	TRBV20	TRBD1*00(40)	TRBJ2-1*00(234, 2)
149	TGTGGTGCTAGGACAGGGGGCTATGCTGAGCAGTTCTTC	CGARTGGYAEQFF	TRBV20	TRBD1*00(40)	TRBJ2-1*00(233, 1)
150	TGTGCCAGCAGCCAAGGACTGGGGGGGTATGCTGAGCAGTTCTTC	CASSQGLGGYAEQFF	TRBV5	TRBD2*00(55)	TRBJ2-1*00(230)
151	TGTGCCAGCAGCCAAGAAGGGACTGGGGGCTATGCTGAGCAGTTCTTC	CASSQEGTGGYAEQFF	TRBV5	TRBD2*00(55)	TRBJ2-1*00(232, 2)
152	TGTGCTAGCAGCCCTCGGACTGGGGGGTATGCTGAGCAGTTCTTC	CASSPRTGGYAEQFF	TRBV29	TRBD2*00(55)	TRBJ2-1*00(230)
153	TGTGCCAGCAGCCAGGGACTGGGGGGCTATGCTGAGCAGTTCTTC	CASSQGLGGYAEQFF	TRBV5	TRBD2*00(60)	TRBJ2-1*00(235)
154	TGTGCCAGCAGCCAAGGACTGGGGGGTTATGCTGAGCAGTTCTTC	CASSQGLGGYAEQFF	TRBV5	TRBD2*00(50)	TRBJ2-1*00(230)
155	TGTGGTGCCCGGACAGGGGGCTATGCTGAGCAGTTCTTC	CGARTGGYAEQFF	TRBV20	TRBD1*00(50)	TRBJ2-1*00(235)
156	TGTGCCTGGAGTCTACGGGGGGGCTATGCTGAGCAGTTCTTC	CAWSLRGGYAEQFF	TRBV31	TRBD2*00(35)	TRBJ2-1*00(235)
157	TGTGCCAGCGGTGATGCTCTGGGGGGCTATGCTGAGCAGTTCTTC	CASGDALGGYAEQFF	TRBV13-2	TRBD2*00(40)	TRBJ2-1*00(233, 4)
158	TGTGCCAGCAGCGCCGGGACTGGGGGCTATGCTGAGCAGTTCTTC	CASSAGTGGYAEQFF	TRBV4	TRBD2*00(65)	TRBJ2-1*00(235)
159	TGTGCCTGGAGTCTCTGGGGGGGCTATGCTGAGCAGTTCTTC	CAWSLWGGYAEQFF	TRBV31	TRBD2*00(45)	TRBJ2-1*00(235)
160	TGTGCCAGCAGTGAGACTGGGGGTTATGCTGAGCAGTTCTTC	CASSETGGYAEQFF	TRBV14	TRBD2*00(45)	TRBJ2-1*00(230)
161	TGTGCCTGGACAGGGGGCTATGCTGAGCAGTTCTTC	CAWTGGYAEQFF	TRBV31	TRBD1*00(35)	TRBJ2-1*00(235)
162	TGTGCCAGCAGTGCCGGGACTGGGGGATATGCTGAGCAGTTCTTC	CASSAGTGGYAEQFF	TRBV13-3	TRBD2*00(65)	TRBJ2-1*00(230)
163	TGTGCCAGCAGTGCCGGGACAGGGGGCTATGCTGAGCAGTTCTTC	CASSAGTGGYAEQFF	TRBV13-3	TRBD1*00(65)	TRBJ2-1*00(235)
164	TGTGCCTGGAGTCTCTGGGGAGGGTATGCTGAGCAGTTCTTC	CAWSLWGGYAEQFF	TRBV31	TRBD2*00(33)	TRBJ2-1*00(230)
165	TGTGCCTGGAGTCTACGGGGGGGCTATGCTGAGCAGTTCTTC	CAWSLRGGYAEQFF	TRBV31	TRBD2*00(35)	TRBJ2-1*00(235)
166	TGTGCCTGGAGTCTTAGGGGGGGTTATGCTGAGCAGTTCTTC	CAWSLRGGYAEQFF	TRBV31	TRBD2*00(35), TRBD1*00(30)	TRBJ2-1*00(230)
167	TGTGCCTGGAGTCTCTGGGGGGGATATGCTGAGCAGTTCTTC	CAWSLWGGYAEQFF	TRBV31	TRBD2*00(45)	TRBJ2-1*00(230)
168	TGTGCCAGCAGTGAAACTGGGGGTTATGCTGAGCAGTTCTTC	CASSETGGYAEQFF	TRBV13-1	TRBD2*00(40)	TRBJ2-1*00(223)
169	TGTGCCAGCAGCGCCGGGACTGGGGGTTATGCTGAGCAGTTCTTC	CASSAGTGGYAEQFF	TRBV14	TRBD2*00(65)	TRBJ2-1*00(230)
170	TGTGCCAGCAGCCCCGGGACAGGGGGCTATGCTGAGCAGTTCTTC	CASSPGTGGYAEQFF	TRBV5	TRBD1*00(65)	TRBJ2-1*00(235)
171	TGTGCCAGCGGTGGGGGGTATGCTGAGCAGTTCTTC	CASGGGYAEQFF	TRBV13-2	TRBD1*00(25), TRBD2*00(25)	TRBJ2-1*00(230)
172	TGTGCCAGCAGCGGGACTGGGGGCTATGCTGAGCAGTTCTTC	CASSGTGGYAEQFF	TRBV5	TRBD2*00(55)	TRBJ2-1*00(234, 3)
173	TGTGCTAGCAGTCGGACAGGGGGCTATGCTGAGCAGTTCTTC	CASSRTGGYAEQFF	TRBV29	TRBD1*00(50)	TRBJ2-1*00(235)
174	TGTGCCAGCAGTCCTGGGACAGGGGGCTATGCTGAGCAGTTCTTC	CASSPGTGGYAEQFF	TRBV14	TRBD1*00(56)	TRBJ2-1*00(235)
175	TGTGCCAGCAGCCCCGGGACTGGGGGCTATGCTGAGCAGTTCTTC	CASSPGTGGYAEQFF	TRBV5	TRBD2*00(65)	TRBJ2-1*00(235)
176	TGTGCCAGCAGTGGGACAGGGGGCTATGCTGAGCAGTTCTTC	CASSGTGGYAEQFF	TRBV13-3	TRBD1*00(50)	TRBJ2-1*00(235)
177	TGTGCCAGCGGTGGGGGGTATGCTGAGCAGTTCTTC	CASGGGYAEQFF	TRBV13-2	TRBD1*00(25), TRBD2*00(25)	TRBJ2-1*00(230)
178	TGTGCCAGCAGTGGGACTGGGGGCTATGCTGAGCAGTTCTTC	CASSGTGGYAEQFF	TRBV13-1	TRBD2*00(50)	TRBJ2-1*00(235)
179	TGTGCCAGCAGGGGACAAGCAAACACAGAAGTCTTCTTT	CASRGQANTEVFF	TRBV13-1	TRBD1*00(30)	TRBJ1-1*00(244, 7)
180	TGTGCCAGCAGTGAAATCGGACAAGCAAACACAGAAGTCTTCTTT	CASSEIGQANTEVFF	TRBV13-3	TRBD1*00(25)	TRBJ1-1*00(243, 5)
181	TGTGGTGCTAGGGGACAGGCAAACACAGAAGTCTTCTTT	CGARGQANTEVFF	TRBV20	TRBD1*00(25)	TRBJ1-1*00(245)
182	TGTGCCAGCGGTGGCCAGGCAAACACAGAAGTCTTCTTT	CASGGQANTEVFF	TRBV13-2	NA	TRBJ1-1*00(245)
183	TGTGCCAGCGGTGGACAAGCAAACACAGAAGTCTTCTTT	CASGGQANTEVFF	TRBV13-2	NA	TRBJ1-1*00(245)
184	TGTGGTGCTAGGGGACAGGCAAACACAGAAGTCTTCTTT	CGARGQANTEVFF	TRBV20	TRBD1*00(25)	TRBJ1-1*00(245)
185	TGTGCCAGCGGTGGACAGGCAAACACAGAAGTCTTCTTT	CASGGQANTEVFF	TRBV13-2	TRBD1*00(25)	TRBJ1-1*00(245)
186	TGTGCCAGCGGTGGACAAGCAAACACAGAAGTCTTCTTT	CASGGQANTEVFF	TRBV13-2	NA	TRBJ1-1*00(245)
187	TGTGCCAGCGGGGGACAGGCAAACACAGAAGTCTTCTTT	CASGGQANTEVFF	TRBV13-2	TRBD1*00(35)	TRBJ1-1*00(245)
188	TGTGCCAGCGGTGGACAAGCAAACACAGAAGTCTTCTTT	CASGGQANTEVFF	TRBV13-2	NA	TRBJ1-1*00(245)
189	TGTGCCAGCAGTGGACAGGCAAACACAGAAGTCTTCTTT	CASSGQANTEVFF	TRBV19	TRBD1*00(30)	TRBJ1-1*00(245)
190	TGTGCCAGCAGTGGACAGGCAAACACAGAAGTCTTCTTT	CASSGQANTEVFF	TRBV13-3	TRBD1*00(25)	TRBJ1-1*00(245)
191	TGTGCCAGCAGTGGACAGGGGAACACAGAAGTCTTCTTT	CASSGQGNTEVFF	TRBV13-3	TRBD1*00(40)	TRBJ1-1*00(230)
192	TGTGCCAGCAGTGGACAGGGGAACACAGAAGTCTTCTTT	CASSGQGNTEVFF	TRBV13-3	TRBD1*00(40)	TRBJ1-1*00(230)
193	TGTGCTAGCAGGGGACAGGGAAACACAGAAGTCTTCTTT	CASRGQGNTEVFF	TRBV17	TRBD1*00(45)	TRBJ1-1*00(234, 3)
194	TGTGCCAGCAGGGGACAGGGGAACACAGAAGTCTTCTTT	CASRGQGNTEVFF	TRBV13-3	TRBD1*00(50)	TRBJ1-1*00(230)
195	TGTGCCAGCAAAGGACAAAACTCCGACTACACCTTC	CASKGQNSDYTF	TRBV13-3	TRBD1*00(25)	TRBJ1-2*00(234)
196	TGTGCCAGCGGTGGGCAAAACTCCGACTACACCTTC	CASGGQNSDYTF	TRBV13-2	NA	TRBJ1-2*00(234, 5)
197	TGTGCCAGCAGCAGGGGACAGAACTCCGACTACACCTTC	CASSRGQNSDYTF	TRBV19	TRBD1*00(35)	TRBJ1-2*00(230)
198	TGTGCCAGCGGTGGACAAAACTCCGACTACACCTTC	CASGGQNSDYTF	TRBV13-2	NA	TRBJ1-2*00(235)
199	TGTGCCAGCGGGGGACAGAACTCCGACTACACCTTC	CASGGQNSDYTF	TRBV13-2	TRBD1*00(35)	TRBJ1-2*00(230)
200	TGTGCCAGCGGTGAAGGACAGAACTCCGACTACACCTTC	CASGEGQNSDYTF	TRBV13-2	TRBD1*00(30)	TRBJ1-2*00(230)
201	TGTGCCAGCAGAGGACAGAACTATGCTGAGCAGTTCTTC	CASRGQNYAEQFF	TRBV13-1	TRBD1*00(30)	TRBJ2-1*00(244, 5)
202	TGTGCCAGCAGCCCGGGACAGAACTATGCTGAGCAGTTCTTC	CASSPGQNYAEQFF	TRBV5	TRBD1*00(40)	TRBJ2-1*00(245)
203	TGTGCCAGCGGTGGACAGAACTATGCTGAGCAGTTCTTC	CASGGQNYAEQFF	TRBV13-2	TRBD1*00(25)	TRBJ2-1*00(245)
204	TGTGCCAGCGGGGGACAGAACTATGCTGAGCAGTTCTTC	CASGGQNYAEQFF	TRBV13-2	TRBD1*00(35)	TRBJ2-1*00(245)
205	TGTGCCAGCAGCCAACCGGGACAGAACTATGCTGAGCAGTTCTTC	CASSQPGQNYAEQFF	TRBV5	TRBD1*00(45)	TRBJ2-1*00(245)
206	TGTGCCAGCAGGGGACAGAACTATGCTGAGCAGTTCTTC	CASRGQNYAEQFF	TRBV5	TRBD1*00(35)	TRBJ2-1*00(242, 8)
207	TGTGCCAGCAGCCAACCTGGACAAAACTATGCTGAGCAGTTCTTC	CASSQPGQNYAEQFF	TRBV5	TRBD1*00(26)	TRBJ2-1*00(245)
208	TGTGCCAGCAGCCAACCGGGACAAAACTATGCTGAGCAGTTCTTC	CASSQPGQNYAEQFF	TRBV5	TRBD1*00(40), TRBD2*00(35)	TRBJ2-1*00(241, 5)
209	TGTGCCAGCAGGGGACAATATAATTCGCCCCTCTACTTT	CASRGQYNSPLYF	TRBV13-3	TRBD1*00(30)	TRBJ1-6*00(245)
210	TGTGCCAGCAGTGGACAGTATAATTCGCCCCTCTACTTT	CASSGQYNSPLYF	TRBV13-1	TRBD1*00(25)	TRBJ1-6*00(241)
211	TGTGCCAGCAGTGGACAGTATAATTCGCCCCTCTACTTT	CASSGQYNSPLYF	TRBV13-3	TRBD1*00(25)	TRBJ1-6*00(240, 3)
212	TGTGCCAGCAGCGGACAGTATAATTCGCCCCTCTACTTT	CASSGQYNSPLYF	TRBV13-1	TRBD1*00(30)	TRBJ1-6*00(245)
213	TGTGCCAGCAGAGGACAATATAATTCGCCCCTCTACTTT	CASRGQYNSPLYF	TRBV13-3	TRBD1*00(25)	TRBJ1-6*00(245)
214	TGTGCCAGCAGTGGACAGTATAATTCGCCCCTCTACTTT	CASSGQYNSPLYF	TRBV13-3	TRBD1*00(25)	TRBJ1-6*00(245)
215	TGTGCCAGCAGTGGACAATATAATTCGCCCCTCTACTTT	CASSGQYNSPLYF	TRBV13-3	NA	TRBJ1-6*00(245)
216	TGTGCCTGGAGTCCGGGACAGTATAATTCGCCCCTCTACTTT	CAWSPGQYNSPLYF	TRBV31	TRBD1*00(40)	TRBJ1-6*00(245)
217	TGTGCCTGGAGTCCGGGACAGTATAATTCGCCCCTCTACTTT	CAWSPGQYNSPLYF	TRBV31	TRBD1*00(40)	TRBJ1-6*00(245)
218	TGTGCCTGGAGTCCCGGACAATATAATTCGCCCCTCTACTTT	CAWSPGQYNSPLYF	TRBV31	TRBD1*00(25)	TRBJ1-6*00(245)
219	TGTGCCAGCAGCCAAGGACAGGGTAGTGCAGAAACGCTGTATTTT	CASSQGQGSAETLYF	TRBV5	TRBD1*00(35)	TRBJ2-3*00(251, 4)
220	TGTGCCAGCAGTCCTGACTGGGGGAGTGCAGAAACGCTGTATTTT	CASSPDWGSAETLYF	TRBV13-1	TRBD2*00(45)	TRBJ2-3*00(244, 7)
221	TGTGCCAGCAGTGATTCTGGGGGTAGTGCAGAAACGCTGTATTTT	CASSDSGGSAETLYF	TRBV13-1	TRBD2*00(35)	TRBJ2-3*00(249, 7)
222	TGTGCCAGCAGCCAAGAGGGGAGTGCAGAAACGCTGTATTTT	CASSQEGSAETLYF	TRBV5	NA	TRBJ2-3*00(244)
223	TGTGCCAGCAGTGAAGGGGGGAGTGCAGAAACGCTGTATTTT	CASSEGGSAETLYF	TRBV13-1	TRBD1*00(30), TRBD2*00(30)	TRBJ2-3*00(244, 4)
224	TGTGCCTGGAGTCTATCCTGGGGGAGTGCAGAAACGCTGTATTTT	CAWSLSWGSAETLYF	TRBV31	TRBD2*00(35)	TRBJ2-3*00(245)
225	TGTGCCAGCAGCCGGGACTGGGGGGGTAGTGCAGAAACGCTGTATTTT	CASSRDWGGSAETLYF	TRBV5	TRBD2*00(65)	TRBJ2-3*00(249, 2)
226	TGTGCCTGGAGTCCGACTGGGGGTAGTGCAGAAACGCTGTATTTT	CAWSPTGGSAETLYF	TRBV31	TRBD1*00(25), TRBD2*00(25)	TRBJ2-3*00(274, 8)
227	TGTGCCAGCAGTGGGGACAGGGGGAGTGCAGAAACGCTGTATTTT	CASSGDRGSAETLYF	TRBV13-1	TRBD1*00(55)	TRBJ2-3*00(243, 8)
228	TGTGGTGCTAGGGATCGAGGGGGTAGTGCAGAAACGCTGTATTTT	CGARDRGGSAETLYF	TRBV20	TRBD1*00(30)	TRBJ2-3*00(250)
229	TGTGCCAGCAAACAGGGTAGTGCAGAAACGCTGTATTTT	CASKQGSAETLYF	TRBV13-3	TRBD1*00(30)	TRBJ2-3*00(248, 9)
230	TGTGCCAGCGGGGGTAGTGCAGAAACGCTGTATTTT	CASGGSAETLYF	TRBV13-1	TRBD1*00(25), TRBD2*00(25)	TRBJ2-3*00(247, 2)
231	TGTGCCAGCAGGACTGGGAGTGCAGAAACGCTGTATTTT	CASRTGSAETLYF	TRBV13-1	TRBD2*00(35)	TRBJ2-3*00(245)
232	TGTGCCTGGTCTGGGGGTAGTGCAGAAACGCTGTATTTT	CAWSGGSAETLYF	TRBV31	TRBD2*00(35)	TRBJ2-3*00(249, 2)
233	TGTGCCAGCAGCCAAGAAGGATCCGCAGAAACGCTGTATTTT	CASSQEGSAETLYF	TRBV5	NA	TRBJ2-3*00(228, 9)
234	TGTGCCAGCGGTGATGCCCTGGGGGGTAGTGCAGAAACGCTGTATTTT	CASGDALGGSAETLYF	TRBV13-2	TRBD2*00(40)	TRBJ2-3*00(250)
235	TGTGCCAGCAGCCAAGATCTTGGGGGGAGTGCAGAAACGCTGTATTTT	CASSQDLGGSAETLYF	TRBV5	NA	TRBJ2-3*00(243, 4)
236	TGTGCCAGCAGTGGGGGTAGTGCAGAAACGCTGTATTTT	CASSGGSAETLYF	TRBV13-3	NA	TRBJ2-3*00(250)
237	TGTGCCAGCAGCCAAGAAGGGAGTGCAGAAACGCTGTATTTT	CASSQEGSAETLYF	TRBV5	NA	TRBJ2-3*00(245)
238	TGTGCCAGCAGCCAAGAGGGGAGTGCAGAAACGCTGTATTTT	CASSQEGSAETLYF	TRBV5	NA	TRBJ2-3*00(245)
239	TGTGCCAGCGGTGATGCAACTGGGGGAAGTGCAGAAACGCTGTATTTT	CASGDATGGSAETLYF	TRBV13-2	TRBD2*00(40)	TRBJ2-3*00(245)
240	TGTGCCTGGAGCCCCGACTGGGGGGGCAGTGCAGAAACGCTGTATTTT	CAWSPDWGGSAETLYF	TRBV31	TRBD2*00(60)	TRBJ2-3*00(245)
241	TGTGCCTGGAGTCCGACTGGGGGGAGTGCAGAAACGCTGTATTTT	CAWSPTGGSAETLYF	TRBV31	TRBD2*00(30)	TRBJ2-3*00(245)
242	TGTGCCAGCAGTGGGGGGTCTGCAGAAACGCTGTATTTT	CASSGGSAETLYF	TRBV13-1	TRBD1*00(25), TRBD2*00(25)	TRBJ2-3*00(235)
243	TGTGCCAGCAGGACAGGGAGTGCAGAAACGCTGTATTTT	CASRTGSAETLYF	TRBV13-1	TRBD1*00(35)	TRBJ2-3*00(245)
244	TGTGCCAGCAGCCCTGACTGGGGGAGTGCAGAAACGCTGTATTTT	CASSPDWGSAETLYF	TRBV5	TRBD2*00(45)	TRBJ2-3*00(245)
245	TGTGCCAGCAGTGGCAGTGCAGAAACGCTGTATTTT	CASSGSAETLYF	TRBV13-1	NA	TRBJ2-3*00(244, 3)
246	TGTGCCTGGAGTCGGACTGGGGGTAGTGCAGAAACGCTGTATTTT	CAWSRTGGSAETLYF	TRBV31	TRBD1*00(25), TRBD2*00(25)	TRBJ2-3*00(250)
247	TGTGCCAGCAGTGGTAGTGCAGAAACGCTGTATTTT	CASSGSAETLYF	TRBV13-1	NA	TRBJ2-3*00(248, 3)
248	TGTGCCAGCAGTGGCAGTGCAGAAACGCTGTATTTT	CASSGSAETLYF	TRBV13-1	NA	TRBJ2-3*00(245)
249	TGTGCCAGCAGCCAAGCAGGGAGTGCAGAAACGCTGTATTTT	CASSQAGSAETLYF	TRBV5	TRBD1*00(25)	TRBJ2-3*00(245)
250	TGTGCCAGCAGCAGCGGGGGTAGTGCAGAAACGCTGTATTTT	CASSSGGSAETLYF	TRBV4	TRBD1*00(25), TRBD2*00(25)	TRBJ2-3*00(250)
251	TGTGCCAGCAGCCCTGACTGGGGTAGTGCAGAAACGCTGTATTTT	CASSPDWGSAETLYF	TRBV5	TRBD2*00(40)	TRBJ2-3*00(250)
252	TGTGCCAGCAGCCACGACTGGGGGGGAAGTGCAGAAACGCTGTATTTT	CASSHDWGGSAETLYF	TRBV5	TRBD2*00(45)	TRBJ2-3*00(245)
253	TGTGCCAGCAGTGGTAGTGCAGAAACGCTGTATTTT	CASSGSAETLYF	TRBV13-1	NA	TRBJ2-3*00(250)
254	TGTGCCTGGAGTCGTACTGGGGGTAGTGCAGAAACGCTGTATTTT	CAWSRTGGSAETLYF	TRBV31	TRBD1*00(25), TRBD2*00(25)	TRBJ2-3*00(250)
255	TGTGCCAGCAGTGGTAGTGCAGAAACGCTGTATTTT	CASSGSAETLYF	TRBV13-1	NA	TRBJ2-3*00(250)
256	TGTGCCAGCAGCCAAGCGGGGAGTGCAGAAACGCTGTATTTT	CASSQAGSAETLYF	TRBV5	NA	TRBJ2-3*00(245)
257	TGTGCCAGCAGTCCAGACTGGGGGAGTGCAGAAACGCTGTATTTT	CASSPDWGSAETLYF	TRBV14	TRBD2*00(45)	TRBJ2-3*00(245)
258	TGTGCCAGCAGCCAAGCTGGGAGTGCAGAAACGCTGTATTTT	CASSQAGSAETLYF	TRBV5	TRBD2*00(25)	TRBJ2-3*00(245)
259	TGTGCTAGCAGTAGTGGGGGGAGTGCAGAAACGCTGTATTTT	CASSSGGSAETLYF	TRBV17	TRBD2*00(35)	TRBJ2-3*00(245)
260	TGTGCCAGCAGTGATGGAGGGAGTGCAGAAACGCTGTATTTT	CASSDGGSAETLYF	TRBV13-1	NA	TRBJ2-3*00(245)
261	TGTGCCAGCAGTGGTAGTGCAGAAACGCTGTATTTT	CASSGSAETLYF	TRBV13-1	NA	TRBJ2-3*00(247, 6)
262	TGTGCCAGCAGTGGTAGTGCAGAAACGCTGTATTTT	CASSGSAETLYF	TRBV13-1	NA	TRBJ2-3*00(249)
263	TGTGCCAGCAGTGGAGGTAGTGCAGAAACGCTGTATTTT	CASSGGSAETLYF	TRBV13-1	NA	TRBJ2-3*00(249, 1)
264	TGTGCTAGCAGTCCGACAGGTAGTGCAGAAACGCTGTATTTT	CASSPTGSAETLYF	TRBV17	TRBD1*00(30)	TRBJ2-3*00(250)
265	TGTGCCAGCAGTGATGGGGGTAGTGCAGAAACGCTGTATTTT	CASSDGGSAETLYF	TRBV13-1	NA	TRBJ2-3*00(248, 7)
266	TGTGCCAGCAGTACAGGTAGTGCAGAAACGCTGTATTTT	CASSTGSAETLYF	TRBV13-1	TRBD1*00(25)	TRBJ2-3*00(250)
267	TGTGCCAGCAGCTACAGGGGAAGTGCAGAAACGCTGTATTTT	CASSYRGSAETLYF	TRBV4	TRBD1*00(30)	TRBJ2-3*00(243, 7)
268	TGTGCCAGCAGCCCCGGGAGTGCAGAAACGCTGTATTTT	CASSPGSAETLYF	TRBV13-1	TRBD1*00(30), TRBD2*00(30)	TRBJ2-3*00(245)
269	TGTGCCTGGAGTCTAGGGACTGGGGGAAGTGCAGAAACGCTGTATTTT	CAWSLGTGGSAETLYF	TRBV31	TRBD2*00(55)	TRBJ2-3*00(245)
270	TGTGCCAGCAGCCCCGGCAGTGCAGAAACGCTGTATTTT	CASSPGSAETLYF	TRBV14	TRBD1*00(25), TRBD2*00(25)	TRBJ2-3*00(245)
271	TGTGCCAGCAGTGGAGGGAGTGCAGAAACGCTGTATTTT	CASSGGSAETLYF	TRBV13-1	NA	TRBJ2-3*00(245)
272	TGTGCCAGCAGTGATGGGGGTAGTGCAGAAACGCTGTATTTT	CASSDGGSAETLYF	TRBV13-1	NA	TRBJ2-3*00(250)
273	TGTGCCAGCAGTGGTAGTGCAGAAACGCTGTATTTT	CASSGSAETLYF	TRBV13-1	NA	TRBJ2-3*00(246, 5)
274	TGTGCCAGCAGTGATGGGGGTAGTGCAGAAACGCTGTATTTT	CASSDGGSAETLYF	TRBV13-3	NA	TRBJ2-3*00(250)
275	TGTGCCTGGAGTCTCGGGACTGGGGGAAGTGCAGAAACGCTGTATTTT	CAWSLGTGGSAETLYF	TRBV31	TRBD2*00(60)	TRBJ2-3*00(245)
276	TGTGCCAGCAGTGGAAGTGCAGAAACGCTGTATTTT	CASSGSAETLYF	TRBV13-3	NA	TRBJ2-3*00(245)
277	TGTGCCAGCAGCTACAGGGGTAGTGCAGAAACGCTGTATTTT	CASSYRGSAETLYF	TRBV4	TRBD1*00(30)	TRBJ2-3*00(246, 5)
278	TGTGCCTGGAGTCTAGGGACTGGGGGTAGTGCAGAAACGCTGTATTTT	CAWSLGTGGSAETLYF	TRBV31	TRBD2*00(55)	TRBJ2-3*00(250)
279	TGTGCCAGCAGTGGGGGTAGTGCAGAAACGCTGTATTTT	CASSGGSAETLYF	TRBV13-1	NA	TRBJ2-3*00(250)
280	TGTGCCTGGAGTCTAGGGACAGGGGGCAGTGCAGAAACGCTGTATTTT	CAWSLGTGGSAETLYF	TRBV31	TRBD1*00(60)	TRBJ2-3*00(245)
281	TGTGCCAGCAGTGACGGGGGTAGTGCAGAAACGCTGTATTTT	CASSDGGSAETLYF	TRBV13-3	TRBD1*00(25), TRBD2*00(25)	TRBJ2-3*00(250)
282	TGTGCCAGCAGCCAAGAGGGTTCTGGAAATACGCTCTATTTT	CASSQEGSGNTLYF	TRBV5	NA	TRBJ1-3*00(248, 5)
283	TGTGCCAGCAGTCTCGTGGACAGGGGATCGGGGAATACGCTCTATTTT	CASSLVDRGSGNTLYF	TRBV13-3	TRBD1*00(45)	TRBJ1-3*00(216, 1)
284	TGTGCCAGCAGCCAAGACAGGGGTTCTGGAAATACGCTCTATTTT	CASSQDRGSGNTLYF	TRBV5	TRBD1*00(30)	TRBJ1-3*00(249, 5)
285	TGTGCCTGGAGTCTGGGGTCTGGAAATACGCTCTATTTT	CAWSLGSGNTLYF	TRBV31	TRBD2*00(25)	TRBJ1-3*00(243, 7)
286	TGTGCCAGCAGTGAAGGGGGTTCTGGAAATACGCTCTATTTT	CASSEGGSGNTLYF	TRBV13-1	TRBD1*00(30)	TRBJ1-3*00(250)
287	TGTGCCAGCAGTGGTTCTGGAAATACGCTCTATTTT	CASSGSGNTLYF	TRBV13-1	NA	TRBJ1-3*00(249, 4)
288	TGTGCCTGGAGTCTCCGGGGTTCTGGAAATACGCTCTATTTT	CAWSLRGSGNTLYF	TRBV31	TRBD1*00(25), TRBD2*00(25)	TRBJ1-3*00(255, 9)
289	TGTGCCTGGAGTCTAGGATCTGGAAATACGCTCTATTTT	CAWSLGSGNTLYF	TRBV31	NA	TRBJ1-3*00(245)
290	TGTGCCAGCAGCCAAGATCGGGGATCTGGAAATACGCTCTATTTT	CASSQDRGSGNTLYF	TRBV5	NA	TRBJ1-3*00(244, 1)
291	TGTGCCAGCAGCCAACAGGGTTCTGGAAATACGCTCTATTTT	CASSQQGSGNTLYF	TRBV5	TRBD1*00(25)	TRBJ1-3*00(250)
292	TGTGCCAGCAGGGACAGGGGGTCTGGAAATACGCTCTATTTT	CASRDRGSGNTLYF	TRBV4	TRBD1*00(50)	TRBJ1-3*00(242, 2)
293	TGTGCCAGCAGACCGGGTTCTGGAAATACGCTCTATTTT	CASRPGSGNTLYF	TRBV13-3	TRBD1*00(25), TRBD2*00(25)	TRBJ1-3*00(272, 2)
294	TGTGCCAGCAGTGGTTCTGGAAATACGCTCTATTTT	CASSGSGNTLYF	TRBV13-1	NA	TRBJ1-3*00(247, 2)
295	TGTGCCAGCAGGGACAGGGGATCTGGAAATACGCTCTATTTT	CASRDRGSGNTLYF	TRBV19	TRBD1*00(45)	TRBJ1-3*00(245)
296	TGTGCCAGCAGGGACAGGGGGAGTGGAAATACGCTCTATTTT	CASRDRGSGNTLYF	TRBV19	TRBD1*00(50)	TRBJ1-3*00(235)
297	TGTGCCAGCAGCCAGACAGGGGGTTCTGGAAATACGCTCTATTTT	CASSQTGGSGNTLYF	TRBV19	TRBD1*00(45)	TRBJ1-3*00(248, 1)
298	TGTGCCAGCAGTGATGAGGGGGGATCTGGAAATACGCTCTATTTT	CASSDEGGSGNTLYF	TRBV13-1	TRBD1*00(30), TRBD2*00(30)	TRBJ1-3*00(245)
299	TGTGCCAGCAGTCAGGGTTCTGGAAATACGCTCTATTTT	CASSQGSGNTLYF	TRBV13-3	TRBD1*00(25)	TRBJ1-3*00(248, 3)
300	TGTGCCAGCAGTGACCCAGGGGGCTCTGGAAATACGCTCTATTTT	CASSDPGGSGNTLYF	TRBV13-1	TRBD1*00(40)	TRBJ1-3*00(245)
301	TGTGCCAGCAGTGAACAGGGTTCTGGAAATACGCTCTATTTT	CASSEQGSGNTLYF	TRBV13-3	TRBD1*00(30)	TRBJ1-3*00(250)
302	TGTGCCAGCAGTATCGGGGGTTCTGGAAATACGCTCTATTTT	CASSIGGSGNTLYF	TRBV19	TRBD1*00(25), TRBD2*00(25)	TRBJ1-3*00(250)
303	TGTGCCAGCAGTCAGGGTTCTGGAAATACGCTCTATTTT	CASSQGSGNTLYF	TRBV13-3	TRBD1*00(25)	TRBJ1-3*00(247, 2)
304	TGTGCCAGCAGCCAGGGATCTGGAAATACGCTCTATTTT	CASSQGSGNTLYF	TRBV13-1	TRBD1*00(25)	TRBJ1-3*00(245)
305	TGTGCCAGCAGCCAGGGTTCTGGAAATACGCTCTATTTT	CASSQGSGNTLYF	TRBV13-3	NA	TRBJ1-3*00(252)
306	TGTGCCAGCAGTGGGACAGGGGGTTCTGGAAATACGCTCTATTTT	CASSGTGGSGNTLYF	TRBV13-3	TRBD1*00(50)	TRBJ1-3*00(247, 7)
307	TGTGCCAGCAGCAGACAGGGGTCTGGAAATACGCTCTATTTT	CASSRQGSGNTLYF	TRBV13-3	TRBD1*00(40)	TRBJ1-3*00(243, 1)
308	TGTGCCAGCAGCCAGGGCTCTGGAAATACGCTCTATTTT	CASSQGSGNTLYF	TRBV4	TRBD1*00(25)	TRBJ1-3*00(243, 8)
309	TGTGCCTGGAGGGGTTCTGGAAATACGCTCTATTTT	CAWRGSGNTLYF	TRBV31	NA	TRBJ1-3*00(250)
310	TGTGCCAGCAGTAGAGGGGGTTCTGGAAATACGCTCTATTTT	CASSRGGSGNTLYF	TRBV19	NA	TRBJ1-3*00(248, 6)
311	TGTGCCAGCAGCCACAGGGGTTCTGGAAATACGCTCTATTTT	CASSHRGSGNTLYF	TRBV13-1	TRBD1*00(35)	TRBJ1-3*00(248, 6)
312	TGTGCCAGCAGCCGACAGGGCTCCGGAAATACGCTCTATTTT	CASSRQGSGNTLYF	TRBV13-1	TRBD1*00(35)	TRBJ1-3*00(228, 7)
313	TGTGCCAGCAGTCAGGGTTCTGGAAATACGCTCTATTTT	CASSQGSGNTLYF	TRBV13-3	TRBD1*00(25)	TRBJ1-3*00(247, 2)
314	TGTGCCAGCAGTGGGACAGGGGGTTCTGGAAATACGCTCTATTTT	CASSGTGGSGNTLYF	TRBV13-3	TRBD1*00(50)	TRBJ1-3*00(250)
315	TGTGCTAGCAGTCGACAGGGCTCTGGAAATACGCTCTATTTT	CASSRQGSGNTLYF	TRBV29	TRBD1*00(35)	TRBJ1-3*00(245)
316	TGTGCCAGCAGTGGGACAGGGGGGTCTGGAAATACGCTCTATTTT	CASSGTGGSGNTLYF	TRBV13-3	TRBD1*00(50)	TRBJ1-3*00(245)
317	TGTGCCAGCAGTGAGGGGACAGCAAACTCCGACTACACCTTC	CASSEGTANSDYTF	TRBV13-1	TRBD1*00(30)	TRBJ1-2*00(244, 2)
318	TGCACCTGCAGTGCAGATGGGACAGCAAACTCCGACTACACCTTC	CTCSADGTANSDYTF	TRBV1	TRBD1*00(30)	TRBJ1-2*00(243, 5)
319	TGTGCCAGCAGAGGGACAGCAAACTCCGACTACACCTTC	CASRGTANSDYTF	TRBV13-1	TRBD1*00(30)	TRBJ1-2*00(244, 3)
320	TGCACCTGCAGTGGGACAGCAAACTCCGACTACACCTTC	CTCSGTANSDYTF	TRBV1	TRBD1*00(25)	TRBJ1-2*00(245)
321	TGTGCCAGCAGGGGGACAGCAAACTCCGACTACACCTTC	CASRGTANSDYTF	TRBV13-3	TRBD1*00(30)	TRBJ1-2*00(245)
322	TGCACCTGCAGTGGGACAGCAAACTCCGACTACACCTTC	CTCSGTANSDYTF	TRBV1	TRBD1*00(25)	TRBJ1-2*00(245)
323	TGTGCCAGCAGAGGGACAGCAAACTCCGACTACACCTTC	CASRGTANSDYTF	TRBV13-3	TRBD1*00(30)	TRBJ1-2*00(245)
324	TGTGCCAGCGTCGGGACTGGGGGGTATGAACAGTACTTC	CASVGTGGYEQYF	TRBV13-2	TRBD2*00(65)	TRBJ2-7*00(214, 3)
325	TGTGCCAGCAGAACCGGGACAGGGGGCTATGAACAGTACTTC	CASRTGTGGYEQYF	TRBV13-1	TRBD1*00(65)	TRBJ2-7*00(218, 4)
326	TGTGGTGCTACCGGGACTGGGGGATATGAACAGTACTTC	CGATGTGGYEQYF	TRBV20	TRBD2*00(65)	TRBJ2-7*00(213, 9)
327	TGTGCCAGCAGGACCGGGACTGGGGGGTATGAACAGTACTTC	CASRTGTGGYEQYF	TRBV13-1	TRBD2*00(70)	TRBJ2-7*00(213, 3)
328	TGTGCCAGCAGCCATACCGGGACTGGGGGGTATGAACAGTACTTC	CASSHTGTGGYEQYF	TRBV2	TRBD2*00(70)	TRBJ2-7*00(214, 3)
329	TGTGCCAGCAGTTCAGGGACAGGGGGCTATGAACAGTACTTC	CASSSGTGGYEQYF	TRBV13-3	TRBD1*00(55)	TRBJ2-7*00(219, 5)
330	TGTGCCAGCAGCTCCGGGACTGGGGGGTATGAACAGTACTTC	CASSSGTGGYEQYF	TRBV5	TRBD2*00(70)	TRBJ2-7*00(215)
331	TGTGCCAGCGGGGGGACTGGGGGCTATGAACAGTACTTC	CASGGTGGYEQYF	TRBV13-2	TRBD2*00(55)	TRBJ2-7*00(220)
332	TGTGCCAGCGTCGGGACTGGGGGGTATGAACAGTACTTC	CASVGTGGYEQYF	TRBV13-2	TRBD2*00(65)	TRBJ2-7*00(213)
333	TGTGCCAGCAGCTCCGGGACTGGGGGGTATGAACAGTACTTC	CASSSGTGGYEQYF	TRBV5	TRBD2*00(70)	TRBJ2-7*00(213, 9)
334	TGTGCTAGCAGTTCCGGGACTGGGGGGTATGAACAGTACTTC	CASSSGTGGYEQYF	TRBV17	TRBD2*00(70)	TRBJ2-7*00(211, 5)
335	TGTGCTAGCAGTTCCGGGACAGGGGGCTATGAACAGTACTTC	CASSSGTGGYEQYF	TRBV29	TRBD1*00(65)	TRBJ2-7*00(218, 3)
336	TGTGCCAGCGGTGGGACAGGAGGCTATGAACAGTACTTC	CASGGTGGYEQYF	TRBV13-2	TRBD1*00(36)	TRBJ2-7*00(220)
337	TGTGCCAGCGTAGGGACTGGGGGGTATGAACAGTACTTC	CASVGTGGYEQYF	TRBV13-2	TRBD2*00(60)	TRBJ2-7*00(213)
338	TGTGCCAGCGGTGGGACTGGGGGCTATGAACAGTACTTC	CASGGTGGYEQYF	TRBV13-2	TRBD2*00(50)	TRBJ2-7*00(214, 4)
339	TGTGCCAGCAGTTCCGGGACTGGGGGGTATGAACAGTACTTC	CASSSGTGGYEQYF	TRBV13-1	TRBD2*00(70)	TRBJ2-7*00(215)
340	TGTGCCAGCAGCTCCGGGACAGGGGGCTATGAACAGTACTTC	CASSSGTGGYEQYF	TRBV5	TRBD1*00(65)	TRBJ2-7*00(220)
341	TGTGCCAGCGGGGGGACAGGGGGCTATGAACAGTACTTC	CASGGTGGYEQYF	TRBV13-2	TRBD1*00(55)	TRBJ2-7*00(220)
342	TGTGCCAGCGGTGGGACTGGGGGTTATGAACAGTACTTC	CASGGTGGYEQYF	TRBV13-2	TRBD2*00(50)	TRBJ2-7*00(215)
343	TGTGCCAGCGGTGGGACAGGGGGATATGAACAGTACTTC	CASGGTGGYEQYF	TRBV13-2	TRBD1*00(50)	TRBJ2-7*00(215)
344	TGTGCCTGGAGTCCCGGGACTGGGGGATATGAACAGTACTTC	CAWSPGTGGYEQYF	TRBV31	TRBD2*00(65)	TRBJ2-7*00(215)
345	TGTGCCTGGAGTCCCGGGACAGGGGGTTATGAACAGTACTTC	CAWSPGTGGYEQYF	TRBV31	TRBD1*00(65)	TRBJ2-7*00(213, 9)
346	TGTGCCAGCCGCGGGACTGGGGGGTATGAACAGTACTTC	CASRGTGGYEQYF	TRBV19	TRBD2*00(65)	TRBJ2-7*00(229, 3)
347	TGTGCCTGGAGCCCCGGGACTGGGGGATATGAACAGTACTTC	CAWSPGTGGYEQYF	TRBV31	TRBD2*00(70)	TRBJ2-7*00(215)
348	TGTGCCAGCAGGGGGACTGGGGGCTATGAACAGTACTTC	CASRGTGGYEQYF	TRBV13-1	TRBD2*00(55)	TRBJ2-7*00(220)
349	TGTGCTAGCAGGGGGACTGGGGGTTATGAACAGTACTTC	CASRGTGGYEQYF	TRBV29	TRBD2*00(55)	TRBJ2-7*00(215)
350	TGTGCCTGGAGTCCCGGGACTGGGGGCTATGAACAGTACTTC	CAWSPGTGGYEQYF	TRBV31	TRBD2*00(65)	TRBJ2-7*00(220)
351	TGTGCCTGGAGTCCCGGGACTGGGGGGTATGAACAGTACTTC	CAWSPGTGGYEQYF	TRBV31	TRBD2*00(70)	TRBJ2-7*00(215)
352	TGTGCCTGGAGTCCCGGGACAGGGGGGTATGAACAGTACTTC	CAWSPGTGGYEQYF	TRBV31	TRBD1*00(65), TRBD2*00(56)	TRBJ2-7*00(215)
353	TGTGCCAGCAGGGGGACTGGGGGCTATGAACAGTACTTC	CASRGTGGYEQYF	TRBV13-1	TRBD2*00(55)	TRBJ2-7*00(220)
354	TGTGCCAGCAGTACCGGGACTGGGGGTTATGAACAGTACTTC	CASSTGTGGYEQYF	TRBV19	TRBD2*00(65)	TRBJ2-7*00(215)
355	TGTGCCAGCAGTGGGACAACAAACACAGAAGTCTTCTTT	CASSGTTNTEVFF	TRBV13-1	TRBD1*00(25)	TRBJ1-1*00(239)
356	TGTGCCAGCAGCCAAGGGACAACAAACACAGAAGTCTTCTTT	CASSQGTTNTEVFF	TRBV5	TRBD1*00(25)	TRBJ1-1*00(240)
357	TGTGCCAGCAGGGGGACAACAAACACAGAAGTCTTCTTT	CASRGTTNTEVFF	TRBV4	TRBD1*00(30)	TRBJ1-1*00(240)
358	TGTGCCAGCAGCCAAGGGACAACAAACACAGAAGTCTTCTTT	CASSQGTTNTEVFF	TRBV2	TRBD1*00(25)	TRBJ1-1*00(240)
359	TGTGCCAGCAGTGGGACAACAAACACAGAAGTCTTCTTT	CASSGTTNTEVFF	TRBV13-1	TRBD1*00(25)	TRBJ1-1*00(238, 6)
360	TGTGCCAGCAGTGGGACAACAAACACAGAAGTCTTCTTT	CASSGTTNTEVFF	TRBV13-3	TRBD1*00(25)	TRBJ1-1*00(226)
361	TGTGCCTGGAGTCTGGGGACAACAAACACAGAAGTCTTCTTT	CAWSLGTTNTEVFF	TRBV31	TRBD1*00(30)	TRBJ1-1*00(240)
362	TGTGCCAGCCGACACAATTCTGGAAATACGCTCTATTTT	CASRHNSGNTLYF	TRBV13-1	NA	TRBJ1-3*00(260, 1)
363	TGTGCCAGCAGTCACAATTCTGGAAATACGCTCTATTTT	CASSHNSGNTLYF	TRBV19	NA	TRBJ1-3*00(261)
364	TGTGCCAGCAGACATAATTCTGGAAATACGCTCTATTTT	CASRHNSGNTLYF	TRBV13-3	NA	TRBJ1-3*00(255, 8)
365	TGTGCCGGACAGTTAAACACCGGGCAGCTCTACTTT	CAGQLNTGQLYF	TRBV13-3	NA	TRBJ2-2*00(250)
366	TGTGCCAGCAGCTTAAACACCGGGCAGCTCTACTTT	CASSLNTGQLYF	TRBV4	NA	TRBJ2-2*00(249, 1)
367	TGTGCCAGCAGCTTAAACACCGGGCAGCTCTACTTT	CASSLNTGQLYF	TRBV4	NA	TRBJ2-2*00(250)
368	TGTGCCAGCAGCCTAAACACCGGGCAGCTCTACTTT	CASSLNTGQLYF	TRBV4	NA	TRBJ2-2*00(250)
369	TGTGCTAGCAGTTTAAACACCGGGCAGCTCTACTTT	CASSLNTGQLYF	TRBV29	NA	TRBJ2-2*00(250)
370	TGTGCCAGCAGCCTTAACACCGGGCAGCTCTACTTT	CASSLNTGQLYF	TRBV4	NA	TRBJ2-2*00(245)
371	TGTGCCAGCAGCTTAAACACCGGGCAGCTCTACTTT	CASSLNTGQLYF	TRBV4	NA	TRBJ2-2*00(250)
372	TGTGCTAGCAGTTTAAACACCGGGCAGCTCTACTTT	CASSLNTGQLYF	TRBV29	NA	TRBJ2-2*00(249)
373	TGTGCCTGGAGTCTAAACACCGGGCAGCTCTACTTT	CAWSLNTGQLYF	TRBV31	NA	TRBJ2-2*00(250)
374	TGTGCCTGGAGTCTAAACACCGGGCAGCTCTACTTT	CAWSLNTGQLYF	TRBV31	NA	TRBJ2-2*00(250)
375	TGTGCCAGCAGCTTAAACACCGGGCAGCTCTACTTT	CASSLNTGQLYF	TRBV4	NA	TRBJ2-2*00(250)
376	TGTGCCAGCAGTTTAAACACCGGGCAGCTCTACTTT	CASSLNTGQLYF	TRBV14	NA	TRBJ2-2*00(250)
377	TGTGCCAGCAGTGATCCGGGACAGGGGCAAGACACCCAGTACTTT	CASSDPGQGQDTQYF	TRBV13-3	TRBD1*00(60)	TRBJ2-5*00(230)
378	TGTGGTGCTAGCCCGGGACAGGGGCAAGACACCCAGTACTTT	CGASPGQGQDTQYF	TRBV20	TRBD1*00(65)	TRBJ2-5*00(225, 2)
379	TGTGCCAGCAGACCGGGACAGGGGCAAGACACCCAGTACTTT	CASRPGQGQDTQYF	TRBV13-3	TRBD1*00(60)	TRBJ2-5*00(230)
380	TGTGCCAGCAGCCCCGGACAGGGTCAAGACACCCAGTACTTT	CASSPGQGQDTQYF	TRBV5	TRBD1*00(40)	TRBJ2-5*00(230)
381	TGTGCCAGCAGCCCGGGACAGGGGCAAGACACCCAGTACTTT	CASSPGQGQDTQYF	TRBV5	TRBD1*00(55)	TRBJ2-5*00(230)
382	TGTGCTAGCAGTCCCGGACAGGGGCAAGACACCCAGTACTTT	CASSPGQGQDTQYF	TRBV29	TRBD1*00(48)	TRBJ2-5*00(230)
383	TGTGCCAGCAGCCCCGGACAGGGCCAAGACACCCAGTACTTT	CASSPGQGQDTQYF	TRBV5	TRBD1*00(40)	TRBJ2-5*00(235)
384	TGTGCCAGCGGTCCGGGACAGCAAGACACCCAGTACTTT	CASGPGQQDTQYF	TRBV13-2	TRBD1*00(45)	TRBJ2-5*00(229, 3)
385	TGTGCCAGCAGCCCGGGACAGCAAGACACCCAGTACTTT	CASSPGQQDTQYF	TRBV5	TRBD1*00(40)	TRBJ2-5*00(228, 8)
386	TGTGCCAGCAGTCCGGGACAGCAAGACACCCAGTACTTT	CASSPGQQDTQYF	TRBV13-1	TRBD1*00(45)	TRBJ2-5*00(230)
387	TGTGCCAGCAGTCCGGGACAGCAAGACACCCAGTACTTT	CASSPGQQDTQYF	TRBV13-1	TRBD1*00(45)	TRBJ2-5*00(230)
388	TGTGCCAGCAGCCCGGGACAACAAGACACCCAGTACTTT	CASSPGQQDTQYF	TRBV5	TRBD1*00(35), TRBD2*00(30)	TRBJ2-5*00(230)
389	TGTGCCAGCAGCCCGGGACAGCAAGACACCCAGTACTTT	CASSPGQQDTQYF	TRBV5	TRBD1*00(40)	TRBJ2-5*00(228)
390	TGTGCTAGCAGTCCGGGACAGCAAGACACCCAGTACTTT	CASSPGQQDTQYF	TRBV29	TRBD1*00(45)	TRBJ2-5*00(230)
391	TGTGCCAGCAGTCCGGGACAGCAAGACACCCAGTACTTT	CASSPGQQDTQYF	TRBV14	TRBD1*00(45)	TRBJ2-5*00(230)
392	TGTGCCAGCAGCCCGGGACAACAAGACACCCAGTACTTT	CASSPGQQDTQYF	TRBV5	TRBD1*00(35), TRBD2*00(30)	TRBJ2-5*00(230)
393	TGTGCCAGCAGTCAGGGGGACTCCGACTACACCTTC	CASSQGDSDYTF	TRBV19	TRBD1*00(35)	TRBJ1-2*00(224)
394	TGTGCCAGCAAACAGGGGGACTCCGACTACACCTTC	CASKQGDSDYTF	TRBV4	TRBD1*00(40)	TRBJ1-2*00(225)
395	TGTGCCAGCAGTCAAGGGGACTCCGACTACACCTTC	CASSQGDSDYTF	TRBV19	TRBD1*00(25)	TRBJ1-2*00(225)
396	TGTGCCAGCAGCCAGGGTCAAAACACCTTGTACTTT	CASSQGQNTLYF	TRBV5	NA	TRBJ2-4*00(240)
397	TGTGCCAGCAGCATACAGGGTCAAAACACCTTGTACTTT	CASSIQGQNTLYF	TRBV14	TRBD1*00(25)	TRBJ2-4*00(240)
398	TGTGCCAGCGGGGGACAGGGTCAAAACACCTTGTACTTT	CASGGQGQNTLYF	TRBV13-2	TRBD1*00(40)	TRBJ2-4*00(238, 3)
399	TGTGCCAGCAGTCAGGGTCAAAACACCTTGTACTTT	CASSQGQNTLYF	TRBV14	NA	TRBJ2-4*00(238)
400	TGTGCCAGTCGACAGGGGCAAAACACCTTGTACTTT	CASRQGQNTLYF	TRBV4	TRBD1*00(40)	TRBJ2-4*00(229)
401	TGTGCCAGCAGGCAGGGTCAAAACACCTTGTACTTT	CASRQGQNTLYF	TRBV14	NA	TRBJ2-4*00(240)
402	TGCACCTGCAGTGGTATACAGCAAGACACCCAGTACTTT	CTCSGIQQDTQYF	TRBV1	NA	TRBJ2-5*00(230, 6)
403	TGTGGTGCTAGGAGGCAGCAAGACACCCAGTACTTT	CGARRQQDTQYF	TRBV20	NA	TRBJ2-5*00(230)
404	TGTGGTGCTAGACAGCAAGACACCCAGTACTTT	CGARQQDTQYF	TRBV20	NA	TRBJ2-5*00(230)
405	TGTGCCAGCAGCCAACAAGACACCCAGTACTTT	CASSQQDTQYF	TRBV5	NA	TRBJ2-5*00(228, 9)
406	TGTGGTGCTAGACAACAAGACACCCAGTACTTT	CGARQQDTQYF	TRBV20	NA	TRBJ2-5*00(230)
407	TGTGCCAGCAGCCAACAAGACACCCAGTACTTT	CASSQQDTQYF	TRBV5	NA	TRBJ2-5*00(227, 7)
408	TGTGCCAGCAGCCAACAAGACACCCAGTACTTT	CASSQQDTQYF	TRBV5	NA	TRBJ2-5*00(230)
409	TGTGCCAGCAGCCAGCAAGACACCCAGTACTTT	CASSQQDTQYF	TRBV5	NA	TRBJ2-5*00(230)
410	TGTGCCAGCAGCCAACAAGACACCCAGTACTTT	CASSQQDTQYF	TRBV5	NA	TRBJ2-5*00(230)
411	TGTGCCAGCAGTGGACAACAAGACACCCAGTACTTT	CASSGQQDTQYF	TRBV13-1	NA	TRBJ2-5*00(230)
412	TGTGCCAGCAGTGGACAACAAGACACCCAGTACTTT	CASSGQQDTQYF	TRBV13-3	NA	TRBJ2-5*00(230)
413	TGTGCCAGCAGGAGACAGGGGGCAAACACCGGGCAGCTCTACTTT	CASRRQGANTGQLYF	TRBV14	TRBD1*00(40)	TRBJ2-2*00(259, 6)
414	TGTGCCAGCAGGCGACAGGGGGCAAACACCGGGCAGCTCTACTTT	CASRRQGANTGQLYF	TRBV5	TRBD1*00(40)	TRBJ2-2*00(259)
415	TGTGCCAGCAGGCGACAGGGGGCGAACACCGGGCAGCTCTACTTT	CASRRQGANTGQLYF	TRBV4	TRBD1*00(40)	TRBJ2-2*00(246)
416	TGTGCCAGCAGCAGACAGGGGGCAAACACCGGGCAGCTCTACTTT	CASSRQGANTGQLYF	TRBV4	TRBD1*00(40)	TRBJ2-2*00(260)
417	TGTGCCAGCAGCCGACAGGGGGCAAACACCGGGCAGCTCTACTTT	CASSRQGANTGQLYF	TRBV4	TRBD1*00(40)	TRBJ2-2*00(260)
418	TGTGCCAGCTCCAGACAGGGAGCAAACACCGGGCAGCTCTACTTT	CASSRQGANTGQLYF	TRBV13-1	TRBD1*00(35)	TRBJ2-2*00(260)
419	TGTGCCAGCAGTCGACAGGGAGCAAACACCGGGCAGCTCTACTTT	CASSRQGANTGQLYF	TRBV19	TRBD1*00(35)	TRBJ2-2*00(260)
420	TGTGCCAGCAGCCGACAGGGGGCAAACACCGGGCAGCTCTACTTT	CASSRQGANTGQLYF	TRBV4	TRBD1*00(40)	TRBJ2-2*00(260)
421	TGTGCTAGCAGCAGACAGGGGGCGAACACCGGGCAGCTCTACTTT	CASSRQGANTGQLYF	TRBV17	TRBD1*00(30)	TRBJ2-2*00(246)
422	TGTGCCAGCAGCCGACAGGGGGCAAACACCGGGCAGCTCTACTTT	CASSRQGANTGQLYF	TRBV4	TRBD1*00(40)	TRBJ2-2*00(260)
423	TGTGCCAGCAGTCGACAGGGGGCGAACACCGGGCAGCTCTACTTT	CASSRQGANTGQLYF	TRBV13-3	TRBD1*00(40)	TRBJ2-2*00(246)
424	TGTGCCAGCAGCCAAGTGGGGACAACAGCAAACACAGAAGTCTTCTTT	CASSQVGTTANTEVFF	TRBV5	TRBD1*00(30)	TRBJ1-1*00(244, 6)
425	TGTGCCAGCGGTGGGACAGCAAACACAGAAGTCTTCTTT	CASGGTANTEVFF	TRBV13-2	TRBD1*00(25)	TRBJ1-1*00(242, 8)
426	TGTGCCAGCAGTGGGACAGCAAACACAGAAGTCTTCTTT	CASSGTANTEVFF	TRBV13-3	TRBD1*00(25)	TRBJ1-1*00(245)
427	TGTGCTAGCAGTAGGGGGACAGCAAACACAGAAGTCTTCTTT	CASSRGTANTEVFF	TRBV17	TRBD1*00(30)	TRBJ1-1*00(245)
428	TGTGCCAGCAGTGGGACAGCAAACACAGAAGTCTTCTTT	CASSGTANTEVFF	TRBV13-1	TRBD1*00(25)	TRBJ1-1*00(243, 3)
429	TGTGCCAGCAGCGGGACAGCAAACACAGAAGTCTTCTTT	CASSGTANTEVFF	TRBV13-1	TRBD1*00(35), TRBD2*00(30)	TRBJ1-1*00(245)
430	TGTGCCAGCAGGACGGCAAACACAGAAGTCTTCTTT	CASRTANTEVFF	TRBV13-1	NA	TRBJ1-1*00(245)
431	TGTGGTGCTGGGACAGCAAACACAGAAGTCTTCTTT	CGAGTANTEVFF	TRBV20	NA	TRBJ1-1*00(243, 6)
432	TGTGCCAGCAGGACAGCAAACACAGAAGTCTTCTTT	CASRTANTEVFF	TRBV13-3	NA	TRBJ1-1*00(243)
433	TGTGCCAGCAGGACAGCAAACACAGAAGTCTTCTTT	CASRTANTEVFF	TRBV13-1	NA	TRBJ1-1*00(245)
434	TGTGCTAGCAGGACAGCAAACACAGAAGTCTTCTTT	CASRTANTEVFF	TRBV29	NA	TRBJ1-1*00(245)
435	TGTGCCAGCAGTGGGACAGCAAACACAGAAGTCTTCTTT	CASSGTANTEVFF	TRBV13-1	TRBD1*00(25)	TRBJ1-1*00(244, 1)
436	TGTGCCAGCAGCCCGACAGCAAACACAGAAGTCTTCTTT	CASSPTANTEVFF	TRBV5	NA	TRBJ1-1*00(245)
437	TGTGCCAGCAGTGGGACAGCAAACACAGAAGTCTTCTTT	CASSGTANTEVFF	TRBV19	TRBD1*00(30)	TRBJ1-1*00(245)
438	TGTGCCAGCAGTGGGACAGCAAACACAGAAGTCTTCTTT	CASSGTANTEVFF	TRBV13-1	TRBD1*00(25)	TRBJ1-1*00(245)
439	TGTGCCAGCAGTGGGACAGCAAACACAGAAGTCTTCTTT	CASSGTANTEVFF	TRBV13-1	TRBD1*00(25)	TRBJ1-1*00(245)
440	TGTGCCAGCTCCGGGACGGCAAACACAGAAGTCTTCTTT	CASSGTANTEVFF	TRBV19	TRBD1*00(35), TRBD2*00(35)	TRBJ1-1*00(245)
441	TGTGCCAGCAGTGGGACAACAAACTCCGACTACACCTTC	CASSGTTNSDYTF	TRBV13-1	TRBD1*00(25)	TRBJ1-2*00(239, 5)
442	TGTGCCAGCGGGACAACAAACTCCGACTACACCTTC	CASGTTNSDYTF	TRBV13-1	TRBD1*00(30)	TRBJ1-2*00(240)
443	TGTGCCAGCAGTCGGACAACAAACTCCGACTACACCTTC	CASSRTTNSDYTF	TRBV13-1	TRBD1*00(25)	TRBJ1-2*00(240)
444	TGCACCTGCAGTGCGGGGACAACAAACTCCGACTACACCTTC	CTCSAGTTNSDYTF	TRBV1	TRBD1*00(30)	TRBJ1-2*00(240)
445	TGTGCCAGCAGTGGGACAACAAACTCCGACTACACCTTC	CASSGTTNSDYTF	TRBV13-3	TRBD1*00(25)	TRBJ1-2*00(240)
446	TGTGCCAGCAGTGGGACAACAAACTCCGACTACACCTTC	CASSGTTNSDYTF	TRBV13-1	TRBD1*00(25)	TRBJ1-2*00(240)
447	TGTGCCAGCGGGACAACAAACTCCGACTACACCTTC	CASGTTNSDYTF	TRBV13-2	NA	TRBJ1-2*00(240)
448	TGTGGTGCTAGGACAACAAACTCCGACTACACCTTC	CGARTTNSDYTF	TRBV20	NA	TRBJ1-2*00(238, 3)
449	TGTGGTGCTAGGACAACAAACTCCGACTACACCTTC	CGARTTNSDYTF	TRBV20	NA	TRBJ1-2*00(240)
450	TGTGCCAGCAGTGGGACAACAAACTCCGACTACACCTTC	CASSGTTNSDYTF	TRBV13-1	TRBD1*00(25)	TRBJ1-2*00(240)
451	TGTGCCAGCAGTGGGACAACAAACTCCGACTACACCTTC	CASSGTTNSDYTF	TRBV13-1	TRBD1*00(25)	TRBJ1-2*00(237, 7)
452	TGTGCCAGCAGTGGTACAACAAACTCCGACTACACCTTC	CASSGTTNSDYTF	TRBV13-1	NA	TRBJ1-2*00(240)
453	TGTGCCAGCAGTGGCACAACAAACTCCGACTACACCTTC	CASSGTTNSDYTF	TRBV13-3	NA	TRBJ1-2*00(240)
454	TGCACCTGCAGTGTTAGTGCAGAAACGCTGTATTTT	CTCSVSAETLYF	TRBV1	NA	TRBJ2-3*00(248, 3)
455	TGTGGTGCTAGGGTTAGTGCAGAAACGCTGTATTTT	CGARVSAETLYF	TRBV20	NA	TRBJ2-3*00(250)
456	TGCACCTGCAGTGCAGGGGTTAGTGCAGAAACGCTGTATTTT	CTCSAGVSAETLYF	TRBV1	NA	TRBJ2-3*00(250)
457	TGCACCTGCAGTGCAGGAGTTAGTGCAGAAACGCTGTATTTT	CTCSAGVSAETLYF	TRBV1	NA	TRBJ2-3*00(250)
458	TGTGGTGCTAGGGTTAGTGCAGAAACGCTGTATTTT	CGARVSAETLYF	TRBV20	NA	TRBJ2-3*00(250)
459	TGTGCCAGCAGTGATGGGTACGCAAACACAGAAGTCTTCTTT	CASSDGYANTEVFF	TRBV13-1	NA	TRBJ1-1*00(244, 5)
460	TGTGCCAGCGGTGATGCCAACACAGAAGTCTTCTTT	CASGDANTEVFF	TRBV13-2	NA	TRBJ1-1*00(235, 2)
461	TGTGCCAGCGGTGATGCAAACACAGAAGTCTTCTTT	CASGDANTEVFF	TRBV13-2	NA	TRBJ1-1*00(242, 4)
462	TGTGCCAGCGGTGGCGGGACAAATTCTGGAAATACGCTCTATTTT	CASGGGTNSGNTLYF	TRBV13-2	TRBD1*00(35), TRBD2*00(30)	TRBJ1-3*00(260)
463	TGTGCCAGCGGTGATGGGACAAATTCTGGAAATACGCTCTATTTT	CASGDGTNSGNTLYF	TRBV13-2	TRBD1*00(25)	TRBJ1-3*00(260)
464	TGTGCCAGCGGTGACGGGACAAATTCTGGAAATACGCTCTATTTT	CASGDGTNSGNTLYF	TRBV13-2	TRBD1*00(35), TRBD2*00(30)	TRBJ1-3*00(260)
465	TGTGCCAGCAGCCAAGGGGTAAACACAGAAGTCTTCTTT	CASSQGVNTEVFF	TRBV5	NA	TRBJ1-1*00(233, 7)
466	TGTGCCAGCGGTGGGACAAATACCAACGAAAGATTATTTTTC	CASGGTNTNERLFF	TRBV13-2	NA	TRBJ1-4*00(240, 5)
467	TGCACCTGCAGTGCCCAGGGTGGTCAAAACACCTTGTACTTT	CTCSAQGGQNTLYF	TRBV1	TRBD1*00(25)	TRBJ2-4*00(238, 6)
468	TGTGCCTGGAGTCTCGGGGGACAAAACACCTTGTACTTT	CAWSLGGQNTLYF	TRBV31	TRBD1*00(25), TRBD2*00(25)	TRBJ2-4*00(229, 4)
469	TGTGCCAGCAGTTCGAAGGGTGGCAACACAGAAGTCTTCTTT	CASSSKGGNTEVFF	TRBV19	NA	TRBJ1-1*00(229, 7)
470	TGTGCCAGCAGCCCCGGACAGGGTGCAAACACAGAAGTCTTCTTT	CASSPGQGANTEVFF	TRBV5	TRBD1*00(40)	TRBJ1-1*00(250)
471	TGTGCCAGCAGTCTGGGGGGGCCGAACACCCAGTACTTT	CASSLGGPNTQYF	TRBV13-1	TRBD2*00(50)	TRBJ2-5*00(209, 6)
472	TGTGCCAGCAGTTTTGGTGCAAACACAGAAGTCTTCTTT	CASSFGANTEVFF	TRBV14	NA	TRBJ1-1*00(249, 5)
473	TGCACCTGCAGTGCAGGACAGAACACCGGGCAGCTCTACTTT	CTCSAGQNTGQLYF	TRBV1	TRBD1*00(25)	TRBJ2-2*00(242, 8)
474	TGTGCCAGCAGTATAGGACAGAACACCGGGCAGCTCTACTTT	CASSIGQNTGQLYF	TRBV19	TRBD1*00(25)	TRBJ2-2*00(244, 5)
475	TGTGCCAGCAGCCAAGATTGGGGGGGCGCGAACACCTTGTACTTT	CASSQDWGGANTLYF	TRBV5	TRBD2*00(55)	TRBJ2-4*00(213)
476	TGTGCCTGGAGGTGGGGGGGCGCTGGTCAAAACACCTTGTACTTT	CAWRWGGAGQNTLYF	TRBV31	TRBD2*00(50)	TRBJ2-4*00(240, 4)
477	TGTGCCAGCAGTGTGGGACAGGGTGGTCAAAACACCTTGTACTTT	CASSVGQGGQNTLYF	TRBV13-1	TRBD1*00(45)	TRBJ2-4*00(239, 4)
478	TGTGCCAGCAGCCCCGACAGGGGCGGTCAAAACACCTTGTACTTT	CASSPDRGGQNTLYF	TRBV5	TRBD1*00(40)	TRBJ2-4*00(239, 7)
479	TGTGCCAGCAGTATATGGGACAGGGGAGGAAATACGCTCTATTTT	CASSIWDRGGNTLYF	TRBV19	TRBD1*00(50)	TRBJ1-3*00(232, 2)
480	TGTGCCAGCGGGAGGGACTGGGGGGGCGCTGGTCAAAACACCTTGTACTTT	CASGRDWGGAGQNTLYF	TRBV13-2	TRBD2*00(75)	TRBJ2-4*00(239, 7)
481	TGTGCCAGCAGTGATGGACAAAACACCTTGTACTTT	CASSDGQNTLYF	TRBV13-1	NA	TRBJ2-4*00(228, 8)
482	TGTGCCAGCAGTGAACTGGGGGGGCAAAACACCTTGTACTTT	CASSELGGQNTLYF	TRBV13-3	TRBD2*00(50)	TRBJ2-4*00(229, 5)
483	TGTGCCTGGAGTCTACAGGGCGGAAATACGCTCTATTTT	CAWSLQGGNTLYF	TRBV31	NA	TRBJ1-3*00(229, 5)
484	TGTGCCAGCAGCCCCGACTGGGGGGCGAACACCTTGTACTTT	CASSPDWGANTLYF	TRBV14	TRBD2*00(50)	TRBJ2-4*00(215)
485	TGTGCCTGGAGTCTAGGGGGGGCAAACACCGGGCAGCTCTACTTT	CAWSLGGANTGQLYF	TRBV31	TRBD1*00(30), TRBD2*00(30)	TRBJ2-2*00(259, 1)
486	TGTGCCTGGAGTCTGGGACAGAACACAGAAGTCTTCTTT	CAWSLGQNTEVFF	TRBV31	TRBD1*00(35)	TRBJ1-1*00(229, 2)
487	TGCACCTGCAGTGCAGGACAAAACACCGGGCAGCTCTACTTT	CTCSAGQNTGQLYF	TRBV1	NA	TRBJ2-2*00(249, 1)
488	TGTGCCAGCAGCTGGACAGGAGCAAACACCGGGCAGCTCTACTTT	CASSWTGANTGQLYF	TRBV4	TRBD1*00(35)	TRBJ2-2*00(260)
489	TGTGCCAGCAGGCGACAGGGGGCGAACACAGAAGTCTTCTTT	CASRRQGANTEVFF	TRBV13-3	TRBD1*00(40)	TRBJ1-1*00(228, 5)
490	TGTGCCAGCAGTCCCGGACAGAACACCGGGCAGCTCTACTTT	CASSPGQNTGQLYF	TRBV19	TRBD1*00(33)	TRBJ2-2*00(243, 8)
491	TGTGCCTGGAGTCGGGGGAGCAACACAGAAGTCTTCTTT	CAWSRGSNTEVFF	TRBV31	NA	TRBJ1-1*00(230)
492	TGTGCCAGCAGAGCAGGGGGTCAAAACACCTTGTACTTT	CASRAGGQNTLYF	TRBV13-3	TRBD1*00(30)	TRBJ2-4*00(236, 7)
493	TGTGCCAGCGGTGATCAGGGAGCAAACACCGGGCAGCTCTACTTT	CASGDQGANTGQLYF	TRBV13-2	TRBD1*00(25)	TRBJ2-2*00(259, 1)
494	TGTGCCAGCAGCCAAGGTGCAAACACCGGGCAGCTCTACTTT	CASSQGANTGQLYF	TRBV5	NA	TRBJ2-2*00(264)
495	TGTGCCAGCAGTGTATCAGGGGGACAAAACACCTTGTACTTT	CASSVSGGQNTLYF	TRBV13-3	TRBD1*00(35)	TRBJ2-4*00(229, 1)
496	TGTGCCAGCGGTGATGCTGGTCAAAACACCTTGTACTTT	CASGDAGQNTLYF	TRBV13-2	NA	TRBJ2-4*00(241)
497	TGTGCCAGCGGGGAAAACACCTTGTACTTT	CASGENTLYF	TRBV13-2	NA	TRBJ2-4*00(224, 3)
498	TGTGCCTGGAGTCTAGGTCAAAACACCTTGTACTTT	CAWSLGQNTLYF	TRBV31	NA	TRBJ2-4*00(242, 5)
499	TGTGCCAGCAGTATCGGGGGTGGTCAAAACACCTTGTACTTT	CASSIGGGQNTLYF	TRBV19	TRBD1*00(25), TRBD2*00(25)	TRBJ2-4*00(238, 7)
500	TGTGCCAGCGGTGATGCCTGGGGGGCGAACACCGGGCAGCTCTACTTT	CASGDAWGANTGQLYF	TRBV13-2	TRBD2*00(35)	TRBJ2-2*00(245, 5)
501	TGTGCCAGCAGGCGACAGGGGGCAAACACAGAAGTCTTCTTT	CASRRQGANTEVFF	TRBV19	TRBD1*00(40)	TRBJ1-1*00(244, 5)
502	TGTGCCAGCAGCCCCAGGGACAGGGGGCAAAACACCGGGCAGCTCTACTTT	CASSPRDRGQNTGQLYF	TRBV5	TRBD1*00(61)	TRBJ2-2*00(249, 8)
503	TGTGGTGCGTCAGGGGGTCAAAACACCTTGTACTTT	CGASGGQNTLYF	TRBV20	NA	TRBJ2-4*00(238, 9)
504	TGTGCCAGCAGCCAGGACAGGGGCCAAAACACCTTGTACTTT	CASSQDRGQNTLYF	TRBV2	TRBD1*00(30)	TRBJ2-4*00(229, 4)
505	TGTGCCAGCAGTCGGGGGCGAGGTCAAAACACCTTGTACTTT	CASSRGRGQNTLYF	TRBV13-3	TRBD1*00(35), TRBD2*00(35)	TRBJ2-4*00(240)
506	TGTGCCAGCAGCTTAGCAGACAGGGGTCAAAACACCTTGTACTTT	CASSLADRGQNTLYF	TRBV3	TRBD1*00(35)	TRBJ2-4*00(240)
507	TGTGCCAGCAGCCAAGACTGGGGGGGAGAAAACACCTTGTACTTT	CASSQDWGGENTLYF	TRBV5	TRBD2*00(45)	TRBJ2-4*00(223, 8)
508	TGTGCCAGCGGTGACAACACCTTGTACTTT	CASGDNTLYF	TRBV13-2	NA	TRBJ2-4*00(215)
509	TGTGCCAGCAGTGATAGAGGTCAAAACACCTTGTACTTT	CASSDRGQNTLYF	TRBV13-3	NA	TRBJ2-4*00(237, 7)
510	TGTGCCAGCAGTATAGGAGGGGCTGGTCAAAACACCTTGTACTTT	CASSIGGAGQNTLYF	TRBV19	TRBD1*00(25)	TRBJ2-4*00(241)
511	TGTGCCAGCACCACGGGACAGGGGTCAAACACAGAAGTCTTCTTT	CASTTGQGSNTEVFF	TRBV13-1	TRBD1*00(55)	TRBJ1-1*00(239, 1)
512	TGTGCCAGCAGTGGGACTGGGCAAAACACCTTGTACTTT	CASSGTGQNTLYF	TRBV13-1	NA	TRBJ2-4*00(237)
513	TGTGCCAGCAGACCCGACTGGGGGCAAAACACCTTGTACTTT	CASRPDWGQNTLYF	TRBV19	TRBD2*00(45)	TRBJ2-4*00(230)
514	TGTGCCAGCGGTCGGACTGGGGGTCAAAACACCTTGTACTTT	CASGRTGGQNTLYF	TRBV13-2	TRBD2*00(45)	TRBJ2-4*00(240)
515	TGTGCCAGCAGCCACACAGGGGCAAACACAGAAGTCTTCTTT	CASSHTGANTEVFF	TRBV5	TRBD1*00(30)	TRBJ1-1*00(245)
516	TGTGCCAGCAGTAGGACTGGGGGTCAAAACACCTTGTACTTT	CASSRTGGQNTLYF	TRBV19	TRBD2*00(45)	TRBJ2-4*00(238, 6)
517	TGTGCCAGCAGACAGGGAGGAAACACAGAAGTCTTCTTT	CASRQGGNTEVFF	TRBV13-1	TRBD1*00(30)	TRBJ1-1*00(233, 1)
518	TGTGCCAGCAAGACAGGGGGAAACACCGGGCAGCTCTACTTT	CASKTGGNTGQLYF	TRBV13-1	TRBD1*00(45)	TRBJ2-2*00(249, 2)
519	TGTGCCAGCGGTGATGCCAGGGGCCAAAACACCTTGTACTTT	CASGDARGQNTLYF	TRBV13-2	TRBD1*00(30)	TRBJ2-4*00(227, 7)
520	TGTGCCAGCAGTGGGACAGGGGGAAACACCTTGTACTTT	CASSGTGGNTLYF	TRBV4	TRBD1*00(55)	TRBJ2-4*00(217, 4)
521	TGTGCCTGGAGTCTCGCGTGGGGGGCGGGTCAAAACACCTTGTACTTT	CAWSLAWGAGQNTLYF	TRBV31	TRBD2*00(40), TRBD1*00(35)	TRBJ2-4*00(240)
522	TGTGCCAGCGGTGATGCGGGGGGGCGAAACACCTTGTACTTT	CASGDAGGRNTLYF	TRBV13-2	TRBD2*00(45)	TRBJ2-4*00(220)
523	TGTGCCAGCAGTCTGACAGGGGGTCAAAACACCTTGTACTTT	CASSLTGGQNTLYF	TRBV13-3	TRBD1*00(40)	TRBJ2-4*00(238, 3)
524	TGTGCCTGGAGTCTCCCAGGGGCAAACACCGGGCAGCTCTACTTT	CAWSLPGANTGQLYF	TRBV31	TRBD1*00(25), TRBD2*00(25)	TRBJ2-2*00(260)
525	TGTGCCAGCAGCCAGGGGGCGAACACCGGGCAGCTCTACTTT	CASSQGANTGQLYF	TRBV5	NA	TRBJ2-2*00(245)
526	TGTGCCAGCAGTGATCGGGGGGGTAACACCTTGTACTTT	CASSDRGGNTLYF	TRBV13-3	TRBD2*00(35)	TRBJ2-4*00(215)
527	TGTGCCTGGAGTCTGGGGGGTCAAAACACCTTGTACTTT	CAWSLGGQNTLYF	TRBV31	TRBD2*00(30)	TRBJ2-4*00(240)
528	TGTGCCAGCAGCCAAGATTGGGGGAAGAACACCTTGTACTTT	CASSQDWGKNTLYF	TRBV5	TRBD2*00(30)	TRBJ2-4*00(215)
529	TGCACCTGCAGTGCCGGCAGGGGAGGCAACACAGAAGTCTTCTTT	CTCSAGRGGNTEVFF	TRBV1	TRBD1*00(30), TRBD2*00(26)	TRBJ1-1*00(228)
530	TGTGCCTGGAGTCTGGGGGGGCAAAACACCTTGTACTTT	CAWSLGGQNTLYF	TRBV31	TRBD2*00(40)	TRBJ2-4*00(230)
531	TGTGCCTGGAGTCTAAGGGGGGGGCGCGGACAAAACACCTTGTACTTT	CAWSLRGGRGQNTLYF	TRBV31	TRBD2*00(50)	TRBJ2-4*00(230)
532	TGTGGTGCTAGGCCAGGTGGAAATACGCTCTATTTT	CGARPGGNTLYF	TRBV20	NA	TRBJ1-3*00(235)
533	TGTGCCAGCGGTGGGACTGGGAGAAACACCTTGTACTTT	CASGGTGRNTLYF	TRBV13-2	TRBD2*00(40)	TRBJ2-4*00(220)
534	TGTGCCAGCGGTGATCAGGGGGCGAACACCGGGCAGCTCTACTTT	CASGDQGANTGQLYF	TRBV13-2	TRBD1*00(30)	TRBJ2-2*00(246)
535	TGTGCCAGCAGTGATGCGACAGGGGGAAACACAGAAGTCTTCTTT	CASSDATGGNTEVFF	TRBV13-1	TRBD1*00(45)	TRBJ1-1*00(233, 4)
536	TGTGCCAGCAGCGACTGGGGGGGAAACACCGGGCAGCTCTACTTT	CASSDWGGNTGQLYF	TRBV4	TRBD2*00(55)	TRBJ2-2*00(250)
537	TGTGCCAGCAGGGACCTGGGGGGGCAAAACACCTTGTACTTT	CASRDLGGQNTLYF	TRBV19	TRBD2*00(48)	TRBJ2-4*00(230)
538	TGTGCCTGGAGTCTGGGGAGGAACACAGAAGTCTTCTTT	CAWSLGRNTEVFF	TRBV31	TRBD2*00(26)	TRBJ1-1*00(230)
539	TGTGCCAGCAGTATTGGCGCAAACACAGAAGTCTTCTTT	CASSIGANTEVFF	TRBV19	NA	TRBJ1-1*00(245)
540	TGTGCCAGCAGTATTGGGGGACAAAACACCTTGTACTTT	CASSIGGQNTLYF	TRBV19	TRBD2*00(30)	TRBJ2-4*00(230)
541	TGTGCCAGCAGCCAAGATTCGGGGGGGGCAAACACCGGGCAGCTCTACTTT	CASSQDSGGANTGQLYF	TRBV5	TRBD2*00(35)	TRBJ2-2*00(260)
542	TGTGCCAGCAGTGATGGTCAAAACACCTTGTACTTT	CASSDGQNTLYF	TRBV13-3	NA	TRBJ2-4*00(240)
543	TGTGCCAGCAGTGACAGGGGTGGAAATACGCTCTATTTT	CASSDRGGNTLYF	TRBV13-1	TRBD1*00(30)	TRBJ1-3*00(235)
544	TGTGGTGCTAGTGGGGGACAAAACACCTTGTACTTT	CGASGGQNTLYF	TRBV20	TRBD2*00(30)	TRBJ2-4*00(230)
545	TGTGCCAGCAGTATGGGGGGAAACACAGAAGTCTTCTTT	CASSMGGNTEVFF	TRBV19	TRBD2*00(30)	TRBJ1-1*00(233, 8)
546	TGTGCCAGCAGCCAAGAAGCAGGGGGCCAAAACACCTTGTACTTT	CASSQEAGGQNTLYF	TRBV5	TRBD1*00(40)	TRBJ2-4*00(228, 8)
547	TGTGCCTGGAGGGCTACTGGGGGGGGAAACACCGGGCAGCTCTACTTT	CAWRATGGGNTGQLYF	TRBV31	TRBD2*00(50)	TRBJ2-2*00(250)
548	TGTGCCAGCAGTGATCGGGGGGGGAACACCTTGTACTTT	CASSDRGGNTLYF	TRBV13-3	TRBD2*00(35)	TRBJ2-4*00(215)
549	TGTGCCAGCAGCCCCGGACAGGGTGGAAATACGCTCTATTTT	CASSPGQGGNTLYF	TRBV4	TRBD1*00(43)	TRBJ1-3*00(235)
550	TGTGCCAGCAGCCGACTGGGGGAAAACACCTTGTACTTT	CASSRLGENTLYF	TRBV4	TRBD2*00(45)	TRBJ2-4*00(221, 5)
551	TGTGCCAGCAAGAGGGTGGGACAGAACACAGAAGTCTTCTTT	CASKRVGQNTEVFF	TRBV19	TRBD1*00(35)	TRBJ1-1*00(230)
552	TGTGCCAGCGGTCGGGACTGGGGGGGCGCGGGTCAAAACACCTTGTACTTT	CASGRDWGGAGQNTLYF	TRBV13-2	TRBD2*00(85)	TRBJ2-4*00(230, 7)
553	TGTGCCAGCAGTGACTGGGGGGGAAACACCGGGCAGCTCTACTTT	CASSDWGGNTGQLYF	TRBV13-3	TRBD2*00(45)	TRBJ2-2*00(250)
554	TGTGCCAGCAGCCAAGATCGGGGTCAAAACACCTTGTACTTT	CASSQDRGQNTLYF	TRBV5	NA	TRBJ2-4*00(240)
555	TGTGCCAGCAGTGGGACTGGCCAAAACACCTTGTACTTT	CASSGTGQNTLYF	TRBV13-1	NA	TRBJ2-4*00(237)
556	TGTGCCAGCAGAAGACAGGGGGCAAACACAGAAGTCTTCTTT	CASRRQGANTEVFF	TRBV4	TRBD1*00(40)	TRBJ1-1*00(245)
557	TGTGCCAGCAGCCAGGACTGGGGGGGCGCGAACACCTTGTACTTT	CASSQDWGGANTLYF	TRBV5	TRBD2*00(60)	TRBJ2-4*00(212, 7)
558	TGTGCCAGCAGGCGACAGGGGGCAAACACAGAAGTCTTCTTT	CASRRQGANTEVFF	TRBV4	TRBD1*00(40)	TRBJ1-1*00(245)
559	TGTGCCTGGAGTCTAGGGGGGCAAAACACCTTGTACTTT	CAWSLGGQNTLYF	TRBV31	TRBD1*00(30), TRBD2*00(30)	TRBJ2-4*00(227, 2)
560	TGTGCCAGCGGTGATGCCGGTCAAAACACCTTGTACTTT	CASGDAGQNTLYF	TRBV13-2	NA	TRBJ2-4*00(240)
561	TGTGCCAGCAGTGGGACAGGTCAAAACACCTTGTACTTT	CASSGTGQNTLYF	TRBV13-1	TRBD1*00(30)	TRBJ2-4*00(240)
562	TGTGCCAGCAGCCAAGACTGGGGCAAAAACACCTTGTACTTT	CASSQDWGKNTLYF	TRBV5	TRBD2*00(30)	TRBJ2-4*00(225)
563	TGTGCCAGCGGTGAAAACACCTTGTACTTT	CASGENTLYF	TRBV13-2	NA	TRBJ2-4*00(218)
564	TGTGCCAGCAGTATAGGGGGAGGTCAAAACACCTTGTACTTT	CASSIGGGQNTLYF	TRBV19	NA	TRBJ2-4*00(240)
565	TGTGCCAGCAGTATAGGACAAAACACCGGGCAGCTCTACTTT	CASSIGQNTGQLYF	TRBV19	NA	TRBJ2-2*00(250)
566	TGTGCCAGCAGCCAGGACAGGGGTCAAAACACCTTGTACTTT	CASSQDRGQNTLYF	TRBV5	TRBD1*00(25)	TRBJ2-4*00(240)
567	TGTGCCAGCAGTATAGGTGCAAACACAGAAGTCTTCTTT	CASSIGANTEVFF	TRBV19	NA	TRBJ1-1*00(250)
568	TGTGCCAGCAGCCAAGATAGAGGTCAAAACACCTTGTACTTT	CASSQDRGQNTLYF	TRBV5	NA	TRBJ2-4*00(240)
569	TGTGCCAGCAGTTTCGGGGCAAACACAGAAGTCTTCTTT	CASSFGANTEVFF	TRBV14	NA	TRBJ1-1*00(245)
570	TGTGCCAGCAGTATTGGGGGACAAAACACCTTGTACTTT	CASSIGGQNTLYF	TRBV19	TRBD2*00(30)	TRBJ2-4*00(230)
571	TGCACCTGCAGTGCAGGACAGAACACCGGGCAGCTCTACTTT	CTCSAGQNTGQLYF	TRBV1	TRBD1*00(25)	TRBJ2-2*00(231)
572	TGTGCCAGCAGCTTAACAGGCGGTCAAAACACCTTGTACTTT	CASSLTGGQNTLYF	TRBV4	TRBD1*00(25)	TRBJ2-4*00(240)
573	TGTGCCTGGAGTCTTGGGGGGAACACCGGGCAGCTCTACTTT	CAWSLGGNTGQLYF	TRBV31	TRBD2*00(35)	TRBJ2-2*00(245)
574	TGTGCCAGCAGTGGCTGGGGGGAAAACACCTTGTACTTT	CASSGWGENTLYF	TRBV13-1	TRBD2*00(40)	TRBJ2-4*00(223, 8)
575	TGTGCCAGCAGTGATGCAGGCACAAACACAGAAGTCTTCTTT	CASSDAGTNTEVFF	TRBV13-1	NA	TRBJ1-1*00(240)
576	TGTGCCTGGAGTCCCGGACTGGGGGGAAACACCGGGCAGCTCTACTTT	CAWSPGLGGNTGQLYF	TRBV31	TRBD2*00(55)	TRBJ2-2*00(249, 3)
577	TGTGCCAGCAGCCAACTGGGGGGTGCAAACACCGGGCAGCTCTACTTT	CASSQLGGANTGQLYF	TRBV5	TRBD2*00(40)	TRBJ2-2*00(265)
578	TGTGCCAGCAGTGCAGGGGGCTCAAACACCGGGCAGCTCTACTTT	CASSAGGSNTGQLYF	TRBV13-1	TRBD1*00(40)	TRBJ2-2*00(251, 7)
579	TGTGCCAGCAGTCCGGGGGGTCAAAACACCTTGTACTTT	CASSPGGQNTLYF	TRBV13-1	TRBD1*00(25), TRBD2*00(25)	TRBJ2-4*00(240)
580	TGTGCCAGCAGCCAAGGGACTGGGACAAACACCGGGCAGCTCTACTTT	CASSQGTGTNTGQLYF	TRBV2	TRBD2*00(40)	TRBJ2-2*00(253, 9)
581	TGTGCCAGCAGCTTGGGACAAAACACAGAAGTCTTCTTT	CASSLGQNTEVFF	TRBV4	TRBD1*00(30)	TRBJ1-1*00(235)
582	TGTGCCAGCAGCCAGGGTGCAAACACAGAAGTCTTCTTT	CASSQGANTEVFF	TRBV5	NA	TRBJ1-1*00(246, 5)
583	TGTGCCAGCAGTGATGGGGCAAACACAGAAGTCTTCTTT	CASSDGANTEVFF	TRBV13-3	NA	TRBJ1-1*00(245)
584	TGTGCCAGCAGCCAAGAGGGAACAAACACAGAAGTCTTCTTT	CASSQEGTNTEVFF	TRBV5	NA	TRBJ1-1*00(240)
585	TGTGCCAGCAGTGAAGGGGGGAACACCGGGCAGCTCTACTTT	CASSEGGNTGQLYF	TRBV13-1	TRBD1*00(30), TRBD2*00(30)	TRBJ2-2*00(245)
586	TGTGCCTGGAGCCGACTGGGGGCAAACACCGGGCAGCTCTACTTT	CAWSRLGANTGQLYF	TRBV31	NA	TRBJ2-2*00(260)
587	TGTGCCAGCAGCCGGGACAGGGGTCAAAACACCTTGTACTTT	CASSRDRGQNTLYF	TRBV4	TRBD1*00(50)	TRBJ2-4*00(240)
588	TGTGCCAGCAGTATAACCGGTGGTCAAAACACCTTGTACTTT	CASSITGGQNTLYF	TRBV19	NA	TRBJ2-4*00(240)
589	TGTGCCTGGAGTCTCCAGGGTGCAAACACCGGGCAGCTCTACTTT	CAWSLQGANTGQLYF	TRBV31	TRBD1*00(25)	TRBJ2-2*00(263, 4)
590	TGTGCCAGCAGCCAAGACTGGGGGGGCGCGAACACCCAGTACTTT	CASSQDWGGANTQYF	TRBV5	TRBD2*00(60)	TRBJ2-5*00(210)
591	TGTGCCAGCAGCCAAGACTGGGGGGAAAACACCTTGTACTTT	CASSQDWGENTLYF	TRBV2	TRBD2*00(40)	TRBJ2-4*00(225)
592	TGTGCCTGGAGTCTAGGGGGGTCAAACACAGAAGTCTTCTTT	CAWSLGGSNTEVFF	TRBV31	TRBD1*00(30), TRBD2*00(30)	TRBJ1-1*00(240)
593	TGTGCCTGGAGTCTAGGAGGGAACACCGGGCAGCTCTACTTT	CAWSLGGNTGQLYF	TRBV31	NA	TRBJ2-2*00(243, 4)
594	TGTGCCTGGAGTCTGTGGGGTGCAAACACCGGGCAGCTCTACTTT	CAWSLWGANTGQLYF	TRBV31	TRBD2*00(25)	TRBJ2-2*00(265)
595	TGTGCCAGCAGCCGCACAGGGGGGAACACCGGGCAGCTCTACTTT	CASSRTGGNTGQLYF	TRBV4	TRBD1*00(40)	TRBJ2-2*00(245)
596	TGTGCCTGGAGTCTAGGCGGAAACACCGGGCAGCTCTACTTT	CAWSLGGNTGQLYF	TRBV31	NA	TRBJ2-2*00(250)
597	TGTGCCAGCAGCCAGGACTGGGGGGAAAACACCTTGTACTTT	CASSQDWGENTLYF	TRBV5	TRBD2*00(40)	TRBJ2-4*00(223)
598	TGTGCCAGCAGTGAGGGGGGGAACACCGGGCAGCTCTACTTT	CASSEGGNTGQLYF	TRBV13-1	TRBD2*00(35)	TRBJ2-2*00(245)
599	TGTGCCTGGAGTCTAGGTGGAAACACCGGGCAGCTCTACTTT	CAWSLGGNTGQLYF	TRBV31	NA	TRBJ2-2*00(251)
600	TGTGCCAGCAGTGATGCAGGAACAAACACAGAAGTCTTCTTT	CASSDAGTNTEVFF	TRBV13-1	NA	TRBJ1-1*00(240)
601	TGTGCCTGGAGTCTAGGGGGGTCAAACACAGAAGTCTTCTTT	CAWSLGGSNTEVFF	TRBV31	TRBD1*00(30), TRBD2*00(30)	TRBJ1-1*00(240)
602	TGTGCCAGCAGCCCCGGGGGACAAAACACCTTGTACTTT	CASSPGGQNTLYF	TRBV4	TRBD1*00(30), TRBD2*00(30)	TRBJ2-4*00(230)
603	TGTGCCAGCAGCCAGGGGGCAAACACAGAAGTCTTCTTT	CASSQGANTEVFF	TRBV5	NA	TRBJ1-1*00(245)
604	TGTGCCTGGAGTCCGGGACTGGGGGGGAACACCGGGCAGCTCTACTTT	CAWSPGLGGNTGQLYF	TRBV31	TRBD2*00(70)	TRBJ2-2*00(245)
605	TGTGCCAGCAGTGGCTGGGGGGAAAACACCTTGTACTTT	CASSGWGENTLYF	TRBV13-1	TRBD2*00(40)	TRBJ2-4*00(225)
606	TGTGCCTGGAGTCTCTGGGGGGCAAACACCGGGCAGCTCTACTTT	CAWSLWGANTGQLYF	TRBV31	TRBD2*00(35)	TRBJ2-2*00(260)
607	TGTGCCAGCAGCCAAGGGACAGGGACAAACACCGGGCAGCTCTACTTT	CASSQGTGTNTGQLYF	TRBV5	TRBD1*00(40)	TRBJ2-2*00(255)
608	TGTGCCAGCAGTCCAGGGGGTCAAAACACCTTGTACTTT	CASSPGGQNTLYF	TRBV13-3	TRBD1*00(30)	TRBJ2-4*00(240)
609	TGTGCCAGCAGTGAGGGGGGAAACACCGGGCAGCTCTACTTT	CASSEGGNTGQLYF	TRBV13-1	TRBD2*00(30)	TRBJ2-2*00(250)
610	TGTGCCAGCAGCCAACTGGGGGGCGCAAACACCGGGCAGCTCTACTTT	CASSQLGGANTGQLYF	TRBV5	TRBD2*00(40)	TRBJ2-2*00(260)
611	TGTGCTAGCAGCCAGGGTGCAAACACAGAAGTCTTCTTT	CASSQGANTEVFF	TRBV5	NA	TRBJ1-1*00(243)
612	TGTGCCTGGAGTCTGGGGGGAAACACCGGGCAGCTCTACTTT	CAWSLGGNTGQLYF	TRBV31	TRBD2*00(35)	TRBJ2-2*00(250)
613	TGTGCCAGCAGCCTGGGACAGAACACAGAAGTCTTCTTT	CASSLGQNTEVFF	TRBV13-3	TRBD1*00(36)	TRBJ1-1*00(230)
614	TGTGCCAGCAGCCAAGGTGCAAACACAGAAGTCTTCTTT	CASSQGANTEVFF	TRBV5	NA	TRBJ1-1*00(250)
615	TGTGCCTGGAGTCTGGGGGGTTCAAACACAGAAGTCTTCTTT	CAWSLGGSNTEVFF	TRBV31	TRBD2*00(35)	TRBJ1-1*00(240)
616	TGTGCCTGGAGTCTAGGGGGAAACACCGGGCAGCTCTACTTT	CAWSLGGNTGQLYF	TRBV31	TRBD1*00(30)	TRBJ2-2*00(250)
617	TGTGCCAGCAGCCCCGGGGGTCAAAACACCTTGTACTTT	CASSPGGQNTLYF	TRBV13-1	TRBD1*00(30), TRBD2*00(30)	TRBJ2-4*00(240)
618	TGTGCCAGCAGCCAACTGGGGGGTCAAAACACCTTGTACTTT	CASSQLGGQNTLYF	TRBV5	TRBD2*00(35)	TRBJ2-4*00(238, 7)
619	TGTGCCAGCAGTGACCAGGGGTCAAACACAGAAGTCTTCTTT	CASSDQGSNTEVFF	TRBV13-3	TRBD1*00(30)	TRBJ1-1*00(239, 4)
620	TGTGCCTGGAGTCTAGAGGGGGGTCAAAACACCTTGTACTTT	CAWSLEGGQNTLYF	TRBV31	TRBD1*00(30)	TRBJ2-4*00(240)
621	TGTGCCAGCAGTGGCGGGCAAAACACCTTGTACTTT	CASSGGQNTLYF	TRBV13-1	NA	TRBJ2-4*00(229, 3)
622	TGTGCCAGCAGTCCGGGACAAAACACAGAAGTCTTCTTT	CASSPGQNTEVFF	TRBV13-3	TRBD1*00(40), TRBD2*00(35)	TRBJ1-1*00(235)
623	TGTGCCTGGAGTCTAGGGGGGACAAATACAGAAGTCTTCTTT	CAWSLGGTNTEVFF	TRBV31	TRBD1*00(30), TRBD2*00(30)	TRBJ1-1*00(225, 3)
624	TGTGCCAGCAGTGATGCGGGGAAAAACACCGGGCAGCTCTACTTT	CASSDAGKNTGQLYF	TRBV13-1	NA	TRBJ2-2*00(248)
625	TGTGCCAGCAGGGGGACTGGAACAAACACCGGGCAGCTCTACTTT	CASRGTGTNTGQLYF	TRBV5	TRBD2*00(40)	TRBJ2-2*00(255)
626	TGTGCCTGGAGTCGAGGGACCAACACAGAAGTCTTCTTT	CAWSRGTNTEVFF	TRBV31	TRBD1*00(25), TRBD2*00(25)	TRBJ1-1*00(230)
627	TGTGCCAGCAGTGATCGGGGTCAAAACACCTTGTACTTT	CASSDRGQNTLYF	TRBV13-1	NA	TRBJ2-4*00(240)
628	TGTGCCAGCAGTGATGGGGGGAACACCGGGCAGCTCTACTTT	CASSDGGNTGQLYF	TRBV13-1	TRBD1*00(25), TRBD2*00(25)	TRBJ2-2*00(245)
629	TGTGCCAGCAGGAGGACAGGGGGAAACACAGAAGTCTTCTTT	CASRRTGGNTEVFF	TRBV13-1	TRBD1*00(50)	TRBJ1-1*00(235)
630	TGTGCCAGCAGTATTGGACAGAACACCGGGCAGCTCTACTTT	CASSIGQNTGQLYF	TRBV19	TRBD1*00(30)	TRBJ2-2*00(245)
631	TGCACCTGCAGTGCCGGACAGAACACCGGGCAGCTCTACTTT	CTCSAGQNTGQLYF	TRBV1	TRBD1*00(30)	TRBJ2-2*00(244, 5)
632	TGTGCCAGCAGTGAGGGACAGAACACCGGGCAGCTCTACTTT	CASSEGQNTGQLYF	TRBV13-1	TRBD1*00(35)	TRBJ2-2*00(245)
633	TGTGCCTGGAGCCGGGACGGCCAAAACACCTTGTACTTT	CAWSRDGQNTLYF	TRBV31	NA	TRBJ2-4*00(226, 5)
634	TGTGCCAGCAGCCAAGACTGGGGGCAAAACACCTTGTACTTT	CASSQDWGQNTLYF	TRBV5	TRBD2*00(35)	TRBJ2-4*00(226, 5)
635	TGTGCCAGCAGCCAAGAGGCGGGGGGAAACACCGGGCAGCTCTACTTT	CASSQEAGGNTGQLYF	TRBV5	TRBD2*00(30)	TRBJ2-2*00(250)
636	TGTGCCAGCAGGAGGACTGGTCAAAACACCTTGTACTTT	CASRRTGQNTLYF	TRBV13-3	NA	TRBJ2-4*00(251)
637	TGTGCCAGCAGGCGGACAGGGGGCAACACAGAAGTCTTCTTT	CASRRTGGNTEVFF	TRBV13-1	TRBD1*00(55)	TRBJ1-1*00(230)
638	TGTGCCAGCAGTGGAGGACAAAACACCTTGTACTTT	CASSGGQNTLYF	TRBV13-1	NA	TRBJ2-4*00(230)
639	TGTGCCAGCAGCCCCGGACAGAACACAGAAGTCTTCTTT	CASSPGQNTEVFF	TRBV5	TRBD1*00(30)	TRBJ1-1*00(230)
640	TGTGCCAGCAGTGACAGGGGTCAAAACACCTTGTACTTT	CASSDRGQNTLYF	TRBV13-1	TRBD1*00(25)	TRBJ2-4*00(237, 2)
641	TGTGCCAGCAGTGATCGGGGTCAAAACACCTTGTACTTT	CASSDRGQNTLYF	TRBV13-1	NA	TRBJ2-4*00(240)
642	TGTGCCAGCAGTGATGGGGGAAACACCGGGCAGCTCTACTTT	CASSDGGNTGQLYF	TRBV13-3	NA	TRBJ2-2*00(250)
643	TGTGCCAGCAGCCAAGACTGGGGCCAAAACACCTTGTACTTT	CASSQDWGQNTLYF	TRBV5	TRBD2*00(30)	TRBJ2-4*00(230)
644	TGTGCCTGGAGTCTAGGGGGTACAAACACAGAAGTCTTCTTT	CAWSLGGTNTEVFF	TRBV31	TRBD1*00(30)	TRBJ1-1*00(240)
645	TGTGCCAGCAGTGGGGGTCAAAACACCTTGTACTTT	CASSGGQNTLYF	TRBV13-1	NA	TRBJ2-4*00(240)
646	TGTGCCAGCAGTGACAGGGGGCAAAACACCTTGTACTTT	CASSDRGQNTLYF	TRBV13-1	TRBD1*00(35)	TRBJ2-4*00(230)
647	TGTGCCAGCAGTCCGGGACAAAACACAGAAGTCTTCTTT	CASSPGQNTEVFF	TRBV13-1	TRBD1*00(40), TRBD2*00(35)	TRBJ1-1*00(235)
648	TGTGCCAGCAGTCCCGGACAAAACACAGAAGTCTTCTTT	CASSPGQNTEVFF	TRBV13-1	TRBD1*00(28), TRBD2*00(25)	TRBJ1-1*00(235)
649	TGTGCCAGCAGTGATGGGGGAAACACCGGGCAGCTCTACTTT	CASSDGGNTGQLYF	TRBV13-1	NA	TRBJ2-2*00(250)
650	TGTGCCAGCAGTGACAGGGGTCAAAACACCTTGTACTTT	CASSDRGQNTLYF	TRBV13-3	TRBD1*00(25)	TRBJ2-4*00(230, 7)
651	TGTGCCAGCAGTGGGGGTCAAAACACCTTGTACTTT	CASSGGQNTLYF	TRBV13-1	NA	TRBJ2-4*00(240)
652	TGTGCCAGCAGTGATGGGGGAAACACCGGGCAGCTCTACTTT	CASSDGGNTGQLYF	TRBV13-1	NA	TRBJ2-2*00(250)
653	TGTGCCAGCAGCCAAGACTGGGGGCAAAACACCTTGTACTTT	CASSQDWGQNTLYF	TRBV5	TRBD2*00(35)	TRBJ2-4*00(230)
654	TGTGCCAGCAGCGAGGGACAGAACACCGGGCAGCTCTACTTT	CASSEGQNTGQLYF	TRBV19	TRBD1*00(35)	TRBJ2-2*00(245)
655	TGTGCCAGCAGGCGGACAGGGGGCAACACAGAAGTCTTCTTT	CASRRTGGNTEVFF	TRBV4	TRBD1*00(55)	TRBJ1-1*00(230)
656	TGTGCCAGCGGGGGGACAGATTCTGGAAATACGCTCTATTTT	CASGGTDSGNTLYF	TRBV13-2	NA	TRBJ1-3*00(255, 5)
657	TGTGCCAGCGGCGGGACGGATTCTGGAAATACGCTCTATTTT	CASGGTDSGNTLYF	TRBV13-2	TRBD1*00(30), TRBD2*00(30)	TRBJ1-3*00(255)
658	TGTGCCAGCGGTGGGACAGATTCTGGAAATACGCTCTATTTT	CASGGTDSGNTLYF	TRBV13-2	NA	TRBJ1-3*00(258)
659	TGTAGTTCTAGAGGAGAGTATGAACAGTACTTC	CSSRGEYEQYF	TRBV30	NA	TRBJ2-7*00(214, 1)
660	TGTGCCAGCGGTGATGCAGGCAGGTATGAACAGTACTTC	CASGDAGRYEQYF	TRBV13-2	NA	TRBJ2-7*00(214, 2)
661	TGTGCCAGCGGGGGACAGTATGAACAGTACTTC	CASGGQYEQYF	TRBV13-2	TRBD1*00(35)	TRBJ2-7*00(214, 5)
662	TGTGCCAGCAGTGGGCAGGGGGCCTATGAACAGTACTTC	CASSGQGAYEQYF	TRBV13-1	TRBD1*00(35)	TRBJ2-7*00(224, 7)
663	TGTGCCAGCAGCCAAGATGCACTGGGGGTTTATGAACAGTACTTC	CASSQDALGVYEQYF	TRBV5	TRBD2*00(40)	TRBJ2-7*00(214, 3)
664	TGTGCCAGCAGCAATTGGGGGGCTTATGAACAGTACTTC	CASSNWGAYEQYF	TRBV4	TRBD2*00(35), TRBD1*00(30)	TRBJ2-7*00(214, 7)
665	TGTGCCAGCAGTGGGGACAGGGGTTCCTATGAACAGTACTTC	CASSGDRGSYEQYF	TRBV13-1	TRBD1*00(25), TRBD2*00(25)	TRBJ2-7*00(230, 8)
666	TGTGCCAGCAGGCCCGGGACTGGGGTTTATGAACAGTACTTC	CASRPGTGVYEQYF	TRBV5	TRBD2*00(65)	TRBJ2-7*00(213)
667	TGTGCCAGCAGTGGCCGGGACAGGGGACTCTATGAACAGTACTTC	CASSGRDRGLYEQYF	TRBV13-1	TRBD1*00(50)	TRBJ2-7*00(220, 2)
668	TGTGCCAGCAGCTACACTGGGGGGTATGAACAGTACTTC	CASSYTGGYEQYF	TRBV4	TRBD2*00(45)	TRBJ2-7*00(214, 5)
669	TGTGCCAGCGGTGAGTATGAACAGTACTTC	CASGEYEQYF	TRBV13-2	NA	TRBJ2-7*00(213, 9)
670	TGTGCCAGCAGTATCTGGGGATCCTATGAACAGTACTTC	CASSIWGSYEQYF	TRBV19	TRBD2*00(30)	TRBJ2-7*00(233, 9)
671	TGCACCTGCAGTGCCGGGACAGGGACCTATGAACAGTACTTC	CTCSAGTGTYEQYF	TRBV1	TRBD1*00(50)	TRBJ2-7*00(223, 6)
672	TGTGCCAGCAGTGGACTGGGGGGGTATGAACAGTACTTC	CASSGLGGYEQYF	TRBV13-1	TRBD2*00(55)	TRBJ2-7*00(215)
673	TGTGCCAGCAGCATCACTGGGTCCTATGAACAGTACTTC	CASSITGSYEQYF	TRBV5	TRBD2*00(30)	TRBJ2-7*00(228, 7)
674	TGTGGTGCTAAGACAGGGGGCAGTTATGAACAGTACTTC	CGAKTGGSYEQYF	TRBV20	TRBD1*00(50)	TRBJ2-7*00(212, 9)
675	TGTGCCTGGAGTAGGACTGGGGGCTATGAACAGTACTTC	CAWSRTGGYEQYF	TRBV31	TRBD2*00(50)	TRBJ2-7*00(220)
676	TGTGCCAGCAGCCAAGTCGGGGGGCGGTATGAACAGTACTTC	CASSQVGGRYEQYF	TRBV5	TRBD2*00(40), TRBD1*00(35)	TRBJ2-7*00(215)
677	TGTGCCAGCAGCCAGCCGGGACAGGGTTCCTATGAACAGTACTTC	CASSQPGQGSYEQYF	TRBV5	TRBD1*00(55)	TRBJ2-7*00(228, 9)
678	TGTGCCAGCAGCCAAGATTTAGGGGGCCCGTATGAACAGTACTTC	CASSQDLGGPYEQYF	TRBV5	TRBD1*00(35), TRBD2*00(30)	TRBJ2-7*00(215)
679	TGCACCTGCAGTGGACTGGGGGGTTTTTATGAACAGTACTTC	CTCSGLGGFYEQYF	TRBV1	TRBD2*00(50)	TRBJ2-7*00(215)
680	TGTGCCAGCAGTGATGCGGGCAACTATGAACAGTACTTC	CASSDAGNYEQYF	TRBV13-1	NA	TRBJ2-7*00(220)
681	TGTGCCTGGAGTCGGGACTGGGGGGGCTATGAACAGTACTTC	CAWSRDWGGYEQYF	TRBV31	TRBD2*00(60)	TRBJ2-7*00(220)
682	TGTGCCAGCAGTCAGGGACAGTATGAACAGTACTTC	CASSQGQYEQYF	TRBV19	TRBD1*00(35)	TRBJ2-7*00(215)
683	TGTGCCAGCGGTGATGCTAAGGACTGGGGGGGGTATGAACAGTACTTC	CASGDAKDWGGYEQYF	TRBV13-2	TRBD2*00(60)	TRBJ2-7*00(213)
684	TGTGCCAGCAGCTTCCGGGACTGGGGCCTCTATGAACAGTACTTC	CASSFRDWGLYEQYF	TRBV4	TRBD2*00(60)	TRBJ2-7*00(219, 3)
685	TGTGCCTGGAGTCTCTGGGGGGCCTATGAACAGTACTTC	CAWSLWGAYEQYF	TRBV31	TRBD2*00(40)	TRBJ2-7*00(225)
686	TGTGCCAGCAGCCAGGGACTGGGGGGCTCCTATGAACAGTACTTC	CASSQGLGGSYEQYF	TRBV5	TRBD2*00(40)	TRBJ2-7*00(240, 3)
687	TGTGGTGCTAGTGGGGGGTCCTATGAACAGTACTTC	CGASGGSYEQYF	TRBV20	TRBD2*00(35)	TRBJ2-7*00(230)
688	TGTGGTGCTAGAGGACAATATGAACAGTACTTC	CGARGQYEQYF	TRBV20	NA	TRBJ2-7*00(215)
689	TGTGCCAGCGGGGGACAATATGAACAGTACTTC	CASGGQYEQYF	TRBV13-2	TRBD1*00(30)	TRBJ2-7*00(215)
690	TGTGCCAGCGGTCGACTGGGGGTCTATGAACAGTACTTC	CASGRLGVYEQYF	TRBV13-2	TRBD2*00(45)	TRBJ2-7*00(219, 2)
691	TGTGCCAGCAGTGGCTCAGGGAAGTATGAACAGTACTTC	CASSGSGKYEQYF	TRBV13-1	TRBD1*00(25)	TRBJ2-7*00(213, 3)
692	TGTGCCAGCAGCTCATCACTGGGGGGACCCTATGAACAGTACTTC	CASSSSLGGPYEQYF	TRBV13-3	TRBD2*00(45)	TRBJ2-7*00(224)
693	TGTGCCAGCAGTGACTGGGGGTCGTATGAACAGTACTTC	CASSDWGSYEQYF	TRBV13-1	TRBD2*00(35)	TRBJ2-7*00(214, 9)
694	TGTGCCAGCAGCCAACCGGGACAGGGGTCCTATGAACAGTACTTC	CASSQPGQGSYEQYF	TRBV5	TRBD1*00(60)	TRBJ2-7*00(230)
695	TGTGCCAGCAGTCGGGACTGGGGGGACTATGAACAGTACTTC	CASSRDWGDYEQYF	TRBV13-3	TRBD2*00(65)	TRBJ2-7*00(218)
696	TGTGCCAGCAGTGGACTGGGGGGATATGAACAGTACTTC	CASSGLGGYEQYF	TRBV13-1	TRBD2*00(50)	TRBJ2-7*00(214)
697	TGTGCTAGCAGTAGACTCGACTGGGGGGGGTATGAACAGTACTTC	CASSRLDWGGYEQYF	TRBV17	TRBD2*00(55)	TRBJ2-7*00(213, 7)
698	TGTGCCTGGAGTCTTGGGGGGCCCTATGAACAGTACTTC	CAWSLGGPYEQYF	TRBV31	TRBD2*00(35), TRBD1*00(30)	TRBJ2-7*00(225)
699	TGTGCCAGCGGTGAGTATGAACAGTACTTC	CASGEYEQYF	TRBV13-2	NA	TRBJ2-7*00(211, 2)
700	TGTGCCAGCGGGTTCTATGAACAGTACTTC	CASGFYEQYF	TRBV13-2	NA	TRBJ2-7*00(218, 9)
701	TGTGCCAGCAGTAGAGGACAATATGAACAGTACTTC	CASSRGQYEQYF	TRBV19	NA	TRBJ2-7*00(215)
702	TGTGCCAGCAGTTTATGGGGGGGTTATGAACAGTACTTC	CASSLWGGYEQYF	TRBV14	TRBD2*00(40)	TRBJ2-7*00(212, 7)
703	TGTGCCTGGAGTCTCGCTGGGGGGCCCTATGAACAGTACTTC	CAWSLAGGPYEQYF	TRBV31	TRBD2*00(40)	TRBJ2-7*00(222, 8)
704	TGTGCCAGCTTGGGGTTCTATGAACAGTACTTC	CASLGFYEQYF	TRBV19	TRBD2*00(25)	TRBJ2-7*00(220)
705	TGTGCCAGCGGTGGGGATTATGAACAGTACTTC	CASGGDYEQYF	TRBV13-2	NA	TRBJ2-7*00(215)
706	TGTGCCAGCGGACAATATGAACAGTACTTC	CASGQYEQYF	TRBV13-2	NA	TRBJ2-7*00(215)
707	TGTGCCAGCAGCCAAGACTGGGGGGAATATGAACAGTACTTC	CASSQDWGEYEQYF	TRBV5	TRBD2*00(40)	TRBJ2-7*00(215)
708	TGTGCCAGCAGCCAAGAATCTGGGGGGGCCTATGAACAGTACTTC	CASSQESGGAYEQYF	TRBV5	NA	TRBJ2-7*00(225)
709	TGTGCCTGGAGCAGGACTGGGGGCTATGAACAGTACTTC	CAWSRTGGYEQYF	TRBV31	TRBD2*00(50)	TRBJ2-7*00(220)
710	TGTGCCAGCAGCCGGGACTGGGGGGACTATGAACAGTACTTC	CASSRDWGDYEQYF	TRBV5	TRBD2*00(60)	TRBJ2-7*00(220)
711	TGCACCTGCAGTGCTGGGACTGGGACCTATGAACAGTACTTC	CTCSAGTGTYEQYF	TRBV1	TRBD2*00(45)	TRBJ2-7*00(222, 7)
712	TGTGCTAGCAGCCGGGGACAATATGAACAGTACTTC	CASSRGQYEQYF	TRBV29	TRBD1*00(31)	TRBJ2-7*00(215)
713	TGTGCCAGCGGGGGACAGTATGAACAGTACTTC	CASGGQYEQYF	TRBV13-2	TRBD1*00(35)	TRBJ2-7*00(215)
714	TGTGGTGCTAGGGGACAGTATGAACAGTACTTC	CGARGQYEQYF	TRBV20	TRBD1*00(25)	TRBJ2-7*00(215)
715	TGTGCTAGCAGTAGGGGACAGTATGAACAGTACTTC	CASSRGQYEQYF	TRBV17	TRBD1*00(35)	TRBJ2-7*00(215)
716	TGTGCCAGCAGCCAAGGACAATATGAACAGTACTTC	CASSQGQYEQYF	TRBV2	NA	TRBJ2-7*00(215)
717	TGTGGTGCTAGGGGACAGTATGAACAGTACTTC	CGARGQYEQYF	TRBV20	TRBD1*00(25)	TRBJ2-7*00(208)
718	TGTGCCTGGAGTCGGACAGGGGGCTATGAACAGTACTTC	CAWSRTGGYEQYF	TRBV31	TRBD1*00(45)	TRBJ2-7*00(220)
719	TGTGCCTGGAGTCCCGGGCTGGGGGGCGCTTATGAACAGTACTTC	CAWSPGLGGAYEQYF	TRBV31	TRBD2*00(56)	TRBJ2-7*00(215)
720	TGTGCCAGCAGCCAAGAGAGGGGCTCTTATGAACAGTACTTC	CASSQERGSYEQYF	TRBV5	NA	TRBJ2-7*00(232)
721	TGTGCCTGGAGTCTGACTGGGGGGTATGAACAGTACTTC	CAWSLTGGYEQYF	TRBV31	TRBD2*00(30)	TRBJ2-7*00(215)
722	TGTGCTAGCAGTAGAGATCAGGGACAGTATGAACAGTACTTC	CASSRDQGQYEQYF	TRBV17	TRBD1*00(35)	TRBJ2-7*00(213, 7)
723	TGTGCCAGCAGTCGGACTGGGGGGTATGAACAGTACTTC	CASSRTGGYEQYF	TRBV14	TRBD2*00(55)	TRBJ2-7*00(214)
724	TGTGCCAGCAGTGATGCTGGGGGTTATGAACAGTACTTC	CASSDAGGYEQYF	TRBV13-1	TRBD2*00(30)	TRBJ2-7*00(213, 9)
725	TGTGCCAGCGGTGATCCTGGGGGGTCCTATGAACAGTACTTC	CASGDPGGSYEQYF	TRBV13-2	TRBD2*00(40)	TRBJ2-7*00(230)
726	TGTGCTAGCAGCAGACTGGGGCCTTATGAACAGTACTTC	CASSRLGPYEQYF	TRBV17	TRBD2*00(30)	TRBJ2-7*00(215)
727	TGTGCCAGCAGTGGACTGGGGGGCTATGAACAGTACTTC	CASSGLGGYEQYF	TRBV13-1	TRBD2*00(50)	TRBJ2-7*00(220)
728	TGTGCCAGCAGCTCGGGACAGTATGAACAGTACTTC	CASSSGQYEQYF	TRBV13-1	TRBD1*00(40)	TRBJ2-7*00(215)
729	TGTGCCTGGAGTCTAACAGGGGGCTCCTATGAACAGTACTTC	CAWSLTGGSYEQYF	TRBV31	NA	TRBJ2-7*00(241)
730	TGTGCCAGCAGCCCCCCGGGACAATATGAACAGTACTTC	CASSPPGQYEQYF	TRBV5	TRBD1*00(45), TRBD2*00(40)	TRBJ2-7*00(215)
731	TGTGCCAGCAGTCCGGGACAGGGTTCCTATGAACAGTACTTC	CASSPGQGSYEQYF	TRBV13-3	TRBD1*00(55)	TRBJ2-7*00(230)
732	TGTGCCAGCAGTGATCCGGGGGGATATGAACAGTACTTC	CASSDPGGYEQYF	TRBV13-3	TRBD2*00(30)	TRBJ2-7*00(199, 7)
733	TGTGCTAGCAGTCAGACAGGGGGCTCCTATGAACAGTACTTC	CASSQTGGSYEQYF	TRBV29	TRBD1*00(25)	TRBJ2-7*00(241)
734	TGTGCCAGCAGCCAGGAGACTGGGGGGGTGTATGAACAGTACTTC	CASSQETGGVYEQYF	TRBV5	TRBD2*00(55)	TRBJ2-7*00(215)
735	TGTGCCAGCAGTGGGTCCTATGAACAGTACTTC	CASSGSYEQYF	TRBV13-3	NA	TRBJ2-7*00(230)
736	TGTGCCAGCAGTATAGGGTGGGGGGGCGCTTATGAACAGTACTTC	CASSIGWGGAYEQYF	TRBV19	TRBD2*00(55)	TRBJ2-7*00(213, 3)
737	TGTGCCAGCAGTAGGACAGGGGGCTATGAACAGTACTTC	CASSRTGGYEQYF	TRBV13-1	TRBD1*00(50)	TRBJ2-7*00(220)
738	TGTGCCAGCAGTGGACTGGGGGGGTATGAACAGTACTTC	CASSGLGGYEQYF	TRBV13-1	TRBD2*00(55)	TRBJ2-7*00(215)
739	TGTGCCAGCAGCCCACCGGGACAGTATGAACAGTACTTC	CASSPPGQYEQYF	TRBV5	TRBD1*00(45)	TRBJ2-7*00(215)
740	TGTGCCAGCAGTGGACTGGGGGGTTATGAACAGTACTTC	CASSGLGGYEQYF	TRBV13-3	TRBD2*00(50)	TRBJ2-7*00(215)
741	TGTGCCTGGAGTCTAACTGGGGGGTATGAACAGTACTTC	CAWSLTGGYEQYF	TRBV31	TRBD2*00(45)	TRBJ2-7*00(215)
742	TGTGCCAGCAGCCGGACTGGGGGATATGAACAGTACTTC	CASSRTGGYEQYF	TRBV4	TRBD2*00(50)	TRBJ2-7*00(215)
743	TGTGCCTGGAGTCTAACAGGGGGCTATGAACAGTACTTC	CAWSLTGGYEQYF	TRBV31	TRBD1*00(40)	TRBJ2-7*00(220)
744	TGTGCTAGCAGTTCGGGACAGTATGAACAGTACTTC	CASSSGQYEQYF	TRBV29	TRBD1*00(40)	TRBJ2-7*00(215)
745	TGTGCCAGCAGTAGGACTGGGGGATATGAACAGTACTTC	CASSRTGGYEQYF	TRBV13-3	TRBD2*00(50)	TRBJ2-7*00(215)
746	TGTGCCTGGAGTCTGACTGGGGGGTCATATGAACAGTACTTC	CAWSLTGGSYEQYF	TRBV31	TRBD2*00(30)	TRBJ2-7*00(216)
747	TGTGCCAGCGGTGATCCTGGGGGGTCCTATGAACAGTACTTC	CASGDPGGSYEQYF	TRBV13-2	TRBD2*00(40)	TRBJ2-7*00(230)
748	TGTGCCAGCAGTCCGGGACAGGGCTCCTATGAACAGTACTTC	CASSPGQGSYEQYF	TRBV13-1	TRBD1*00(35), TRBD2*00(35)	TRBJ2-7*00(243)
749	TGTGCCAGCAGCCGGACTGGGGGTTATGAACAGTACTTC	CASSRTGGYEQYF	TRBV4	TRBD2*00(50)	TRBJ2-7*00(215)
750	TGTGCCAGCAGTGGATCCTATGAACAGTACTTC	CASSGSYEQYF	TRBV13-1	NA	TRBJ2-7*00(202)
751	TGTGCCAGCAGTGATGCTGGGGGGTATGAACAGTACTTC	CASSDAGGYEQYF	TRBV13-3	TRBD2*00(35)	TRBJ2-7*00(215)
752	TGTGCCAGCAGTGGACTGGGGGGATATGAACAGTACTTC	CASSGLGGYEQYF	TRBV13-1	TRBD2*00(50)	TRBJ2-7*00(215)
753	TGTGCCAGCAGCTCGGGACAATATGAACAGTACTTC	CASSSGQYEQYF	TRBV4	TRBD1*00(35), TRBD2*00(30)	TRBJ2-7*00(215)
754	TGTGCCAGCAGCCAAACAGGGGGCTCCTATGAACAGTACTTC	CASSQTGGSYEQYF	TRBV5	NA	TRBJ2-7*00(241)
755	TGTGCCTGGAGTCTAACTGGGGGCTCCTATGAACAGTACTTC	CAWSLTGGSYEQYF	TRBV31	NA	TRBJ2-7*00(241)
756	TGTGCCTGGAGTCTAACTGGGGGGTCGTATGAACAGTACTTC	CAWSLTGGSYEQYF	TRBV31	TRBD2*00(45)	TRBJ2-7*00(216)
757	TGTGCCAGCAGTGATGCAGGGGGGTATGAACAGTACTTC	CASSDAGGYEQYF	TRBV13-1	TRBD2*00(30)	TRBJ2-7*00(215)
758	TGTGCCAGCAGCCCGCCGGGACAGTATGAACAGTACTTC	CASSPPGQYEQYF	TRBV2	TRBD1*00(45)	TRBJ2-7*00(215)
759	TGTGCCAGCAGCGGGCTGGGGGGCTATGAACAGTACTTC	CASSGLGGYEQYF	TRBV5	TRBD2*00(43)	TRBJ2-7*00(220)
760	TGTGCCAGCAGCAGGACAGGGGGGTATGAACAGTACTTC	CASSRTGGYEQYF	TRBV4	TRBD1*00(50)	TRBJ2-7*00(215)
761	TGTGCCAGCAGCAGACTGGGGCCCTATGAACAGTACTTC	CASSRLGPYEQYF	TRBV13-1	TRBD2*00(40)	TRBJ2-7*00(225)
762	TGTGCCAGCAGTGGACTGGGGGGCTATGAACAGTACTTC	CASSGLGGYEQYF	TRBV13-1	TRBD2*00(50)	TRBJ2-7*00(220)
763	TGTGCCAGCAGTCGGGACTGGGGGGGCTATGAACAGTACTTC	CASSRDWGGYEQYF	TRBV14	TRBD2*00(70)	TRBJ2-7*00(220)
764	TGTGCCTGGAGTCTACTGGGAGTCTATGAACAGTACTTC	CAWSLLGVYEQYF	TRBV31	NA	TRBJ2-7*00(221)
765	TGTGCCAGCAGGGGACAGTATGAACAGTACTTC	CASRGQYEQYF	TRBV13-1	TRBD1*00(35)	TRBJ2-7*00(215)
766	TGTGCCAGCAGCCAAGACTGGGGGGGCGCCTATGAACAGTACTTC	CASSQDWGGAYEQYF	TRBV5	TRBD2*00(25)	TRBJ2-7*00(225, 9)
767	TGTGCCAGCAGTGGACAGTATGAACAGTACTTC	CASSGQYEQYF	TRBV13-1	TRBD1*00(25)	TRBJ2-7*00(214, 1)
768	TGTGCCAGCAGTGATGCGGGGGGCTCCTATGAACAGTACTTC	CASSDAGGSYEQYF	TRBV13-3	NA	TRBJ2-7*00(241)
769	TGTGCCAGCAGTGAGCAGGGGGCCTATGAACAGTACTTC	CASSEQGAYEQYF	TRBV13-3	TRBD1*00(25), TRBD2*00(25)	TRBJ2-7*00(224, 3)
770	TGTGCCAGCGGTGGACTGTATGAACAGTACTTC	CASGGLYEQYF	TRBV13-2	TRBD2*00(25)	TRBJ2-7*00(215)
771	TGTGCCAGCAGTTTGACTGGGGGGGGTTATGAACAGTACTTC	CASSLTGGGYEQYF	TRBV14	TRBD2*00(55)	TRBJ2-7*00(213, 4)
772	TGTGCCAGCAGCCCGACTGGGGGGTATGAACAGTACTTC	CASSPTGGYEQYF	TRBV5	TRBD2*00(50)	TRBJ2-7*00(215)
773	TGTGCCTGGAGTTTGGGTGACTATGAACAGTACTTC	CAWSLGDYEQYF	TRBV31	NA	TRBJ2-7*00(218, 6)
774	TGTGCCTGGAGTCCTGGGGGGTATGAACAGTACTTC	CAWSPGGYEQYF	TRBV31	TRBD2*00(40)	TRBJ2-7*00(215)
775	TGTGCCAGCAGCCGGGACTGGGGGGGCTATGAACAGTACTTC	CASSRDWGGYEQYF	TRBV5	TRBD2*00(65)	TRBJ2-7*00(220)
776	TGTGCCAGCAGTCGGGACTGGGGGGGTTATGAACAGTACTTC	CASSRDWGGYEQYF	TRBV13-1	TRBD2*00(70)	TRBJ2-7*00(215)
777	TGTGCCTGGAGTCCTGGGGGGTATGAACAGTACTTC	CAWSPGGYEQYF	TRBV31	TRBD2*00(40)	TRBJ2-7*00(211, 5)
778	TGTGCCAGCAGTGGACAATATGAACAGTACTTC	CASSGQYEQYF	TRBV13-3	NA	TRBJ2-7*00(215)
779	TGTGCCTGGAGTCCTGGGGGCTATGAACAGTACTTC	CAWSPGGYEQYF	TRBV31	TRBD2*00(35)	TRBJ2-7*00(213)
780	TGTGCCAGCAGTGGACAATATGAACAGTACTTC	CASSGQYEQYF	TRBV14	TRBD1*00(25)	TRBJ2-7*00(215)
781	TGTGCCTGGAGTCCTGGGGGGTATGAACAGTACTTC	CAWSPGGYEQYF	TRBV31	TRBD2*00(40)	TRBJ2-7*00(215)
782	TGTGCCTGGAGTCCAGGGGGGTATGAACAGTACTTC	CAWSPGGYEQYF	TRBV31	TRBD1*00(35), TRBD2*00(30)	TRBJ2-7*00(215)
783	TGTGCCTGGAGCCCAGGGGGGTATGAACAGTACTTC	CAWSPGGYEQYF	TRBV31	TRBD1*00(35), TRBD2*00(30)	TRBJ2-7*00(215)
784	TGTGCCAGCAGTGGACAATATGAACAGTACTTC	CASSGQYEQYF	TRBV13-1	NA	TRBJ2-7*00(215)
785	TGTGCCAGCAGCCAAGATTGGGGGGGCGCCTATGAACAGTACTTC	CASSQDWGGAYEQYF	TRBV2	NA	TRBJ2-7*00(227)
786	TGTGCCTGGAGTCTCCTGGGGGTCTATGAACAGTACTTC	CAWSLLGVYEQYF	TRBV31	TRBD2*00(35)	TRBJ2-7*00(220)
787	TGTGCCAGCAGCCCCACAGGGGGCTATGAACAGTACTTC	CASSPTGGYEQYF	TRBV5	TRBD1*00(40)	TRBJ2-7*00(220)
788	TGTGCTAGCAGGGGACAGTATGAACAGTACTTC	CASRGQYEQYF	TRBV29	TRBD1*00(35)	TRBJ2-7*00(215)
789	TGTGCCAGCAGTGATGCAGGGGGCTCCTATGAACAGTACTTC	CASSDAGGSYEQYF	TRBV13-1	NA	TRBJ2-7*00(241)
790	TGTGCCTGGAGTCGAGGACTGGGGGACCAAGACACCCAGTACTTT	CAWSRGLGDQDTQYF	TRBV31	TRBD2*00(50)	TRBJ2-5*00(240, 5)
791	TGTGCCAGCGGTGATGCCTGGCAGGGCGACCAAGACACCCAGTACTTT	CASGDAWQGDQDTQYF	TRBV13-2	TRBD2*00(27), TRBD1*00(25)	TRBJ2-5*00(239, 5)
792	TGTGCCTGGAGCCGGACAGGGGACCAAGACACCCAGTACTTT	CAWSRTGDQDTQYF	TRBV31	TRBD1*00(40)	TRBJ2-5*00(238, 9)
793	TGTGCCAGCAGCCAAGACTGGGGGGACCAAGACACCCAGTACTTT	CASSQDWGDQDTQYF	TRBV5	TRBD2*00(40)	TRBJ2-5*00(239, 3)
794	TGTGCCTGGAGTCGGACTGGGGATCAAGACACCCAGTACTTT	CAWSRTGDQDTQYF	TRBV31	NA	TRBJ2-5*00(230)
795	TGTGCCAGCGGTGATGTGGACACCCAGTACTTT	CASGDVDTQYF	TRBV13-2	NA	TRBJ2-5*00(215)
796	TGTGCCAGCAGCCAAGATTGGGGGGACCAAGACACCCAGTACTTT	CASSQDWGDQDTQYF	TRBV5	TRBD2*00(35)	TRBJ2-5*00(240)
797	TGTGCCAGCAGCCAAGACAGGGGAGACCAAGACACCCAGTACTTT	CASSQDRGDQDTQYF	TRBV5	TRBD1*00(30)	TRBJ2-5*00(238, 6)
798	TGTGCCAGCAGCTGGGGGGACCAAGACACCCAGTACTTT	CASSWGDQDTQYF	TRBV4	TRBD2*00(30)	TRBJ2-5*00(239, 6)
799	TGTGCAAGCAGCTTGGAGGGGGACCAAGACACCCAGTACTTT	CASSLEGDQDTQYF	TRBV16	TRBD1*00(25), TRBD2*00(25)	TRBJ2-5*00(240)
800	TGTGCCAGCGGTGATGTGGACACCCAGTACTTT	CASGDVDTQYF	TRBV13-2	NA	TRBJ2-5*00(213, 3)
801	TGTGCCAGCGGTGATGTGGACACCCAGTACTTT	CASGDVDTQYF	TRBV13-2	NA	TRBJ2-5*00(215)
802	TGTGCAAGCAGCTTAGAGGGAGACCAAGACACCCAGTACTTT	CASSLEGDQDTQYF	TRBV16	NA	TRBJ2-5*00(240)
803	TGTGCAAGCAGCTTAGAGGGAGACCAAGACACCCAGTACTTT	CASSLEGDQDTQYF	TRBV16	NA	TRBJ2-5*00(240)
804	TGTGCAAGCAGCTTAGAAGGGGACCAAGACACCCAGTACTTT	CASSLEGDQDTQYF	TRBV16	TRBD1*00(25)	TRBJ2-5*00(240)
805	TGTGCCAGCGGTGATGTGGACACCCAGTACTTT	CASGDVDTQYF	TRBV13-2	NA	TRBJ2-5*00(215)
806	TGTGCCAGCGGTGATGTAGACACCCAGTACTTT	CASGDVDTQYF	TRBV13-2	NA	TRBJ2-5*00(220)
807	TGTGCCAGCGGTGATGCGGGGGGCGCGGACACCCAGTACTTT	CASGDAGGADTQYF	TRBV13-2	TRBD2*00(45), TRBD1*00(40)	TRBJ2-5*00(215)
808	TGTGCCAGCGGTGATGCTGGGGGGGCGGACACCCAGTACTTT	CASGDAGGADTQYF	TRBV13-2	TRBD2*00(50)	TRBJ2-5*00(215)
809	TGTGCCAGCGGTGACTGGGGGGGCGCAGACACCCAGTACTTT	CASGDWGGADTQYF	TRBV13-2	TRBD2*00(60)	TRBJ2-5*00(220)
810	TGTGCCAGCGGTGATGCTAGTCAAAACACCTTGTACTTT	CASGDASQNTLYF	TRBV13-2	NA	TRBJ2-4*00(250, 3)
811	TGTGCCAGCGGTGATGCCAGTCAAAACACCTTGTACTTT	CASGDASQNTLYF	TRBV13-2	NA	TRBJ2-4*00(243, 7)
812	TGTGCCAGCAGTGGGGACAATAGTCAAAACACCTTGTACTTT	CASSGDNSQNTLYF	TRBV13-1	TRBD1*00(30)	TRBJ2-4*00(248, 9)
813	TGTGCCAGCGGTGATGCGCTGGGGGGTGCAGAAACGCTGTATTTT	CASGDALGGAETLYF	TRBV13-2	TRBD2*00(35)	TRBJ2-3*00(239, 5)
814	TGTGCCAGCGGTGATGCAGGGGGCGGTGCAGAAACGCTGTATTTT	CASGDAGGGAETLYF	TRBV13-2	TRBD1*00(35), TRBD2*00(35)	TRBJ2-3*00(240)
815	TGTGCCAGCGGTGATGCCACAGGGGGTGCAGAAACGCTGTATTTT	CASGDATGGAETLYF	TRBV13-2	TRBD1*00(35)	TRBJ2-3*00(238, 8)
816	TGTGCCAGCGGCGACGCACAGTATGAACAGTACTTC	CASGDAQYEQYF	TRBV13-2	NA	TRBJ2-7*00(214, 5)
817	TGTGCCAGCGGTGATGCCTTTTATGAACAGTACTTC	CASGDAFYEQYF	TRBV13-2	NA	TRBJ2-7*00(215)
818	TGTGCCAGCGGTGATGCATTCTATGAACAGTACTTC	CASGDAFYEQYF	TRBV13-2	NA	TRBJ2-7*00(216, 5)
819	TGTGCCAGCGGGGACTGGGTCCAAGACACCCAGTACTTT	CASGDWVQDTQYF	TRBV13-2	TRBD2*00(25)	TRBJ2-5*00(234, 4)
820	TGTGCCAGCGGTGACTGGGGGCAAGACACCCAGTACTTT	CASGDWGQDTQYF	TRBV13-2	TRBD2*00(35)	TRBJ2-5*00(230)
821	TGTGCCAGCGGTGATTGGGTTCAAGACACCCAGTACTTT	CASGDWVQDTQYF	TRBV13-2	NA	TRBJ2-5*00(229, 1)
822	TGTGCCAGCGGTGATTGGGTCCAAGACACCCAGTACTTT	CASGDWVQDTQYF	TRBV13-2	NA	TRBJ2-5*00(234, 1)
823	TGTGCCAGCGGTGACTGGGTCCAAGACACCCAGTACTTT	CASGDWVQDTQYF	TRBV13-2	TRBD2*00(25)	TRBJ2-5*00(235)
824	TGTGCCAGCGGTGACTGGGGCCAAGACACCCAGTACTTT	CASGDWGQDTQYF	TRBV13-2	TRBD2*00(30)	TRBJ2-5*00(235)
825	TGTGCCTGGGGGGACTGGGGTCAAGACACCCAGTACTTT	CAWGDWGQDTQYF	TRBV31	TRBD2*00(50)	TRBJ2-5*00(230)
826	TGTGCCTGGGGGGACTGGGGGCAAGACACCCAGTACTTT	CAWGDWGQDTQYF	TRBV31	TRBD2*00(55)	TRBJ2-5*00(230)
827	TGTGCCAGCGGGGACTGGGGCAGCTCCTATGAACAGTACTTC	CASGDWGSSYEQYF	TRBV13-2	TRBD2*00(30)	TRBJ2-7*00(243)
828	TGTGCCAGCGGTGACTGGGGGGGTGCAGAAACGCTGTATTTT	CASGDWGGAETLYF	TRBV13-2	TRBD2*00(40)	TRBJ2-3*00(238, 8)
829	TGTGCCAGCGGGGACTGGGGGGGTGCAGAAACGCTGTATTTT	CASGDWGGAETLYF	TRBV13-2	TRBD2*00(40)	TRBJ2-3*00(240)
830	TGTGCCAGCGGGGACTGGGGTGGTGCAGAAACGCTGTATTTT	CASGDWGGAETLYF	TRBV13-2	TRBD2*00(30)	TRBJ2-3*00(240)
831	TGTGCCAGCGGGGGACAGTCAAACACAGAAGTCTTCTTT	CASGGQSNTEVFF	TRBV13-2	TRBD1*00(35)	TRBJ1-1*00(239, 2)
832	TGTGCCAGCAGTGGGGGACAAAAAAACACAGAAGTCTTCTTT	CASSGGQKNTEVFF	TRBV13-3	TRBD1*00(30)	TRBJ1-1*00(235)
833	TGTGCCAGCGGTGGGACACATTCTGGAAATACGCTCTATTTT	CASGGTHSGNTLYF	TRBV13-2	TRBD1*00(25)	TRBJ1-3*00(254, 5)
834	TGTGCCAGCAGTGGCACAGGGAACTCCGACTACACCTTC	CASSGTGNSDYTF	TRBV13-1	TRBD1*00(30)	TRBJ1-2*00(229, 5)
835	TGTGCCAGCAGTGGGACAGAAAACTCCGACTACACCTTC	CASSGTENSDYTF	TRBV13-1	TRBD1*00(30)	TRBJ1-2*00(234, 2)
836	TGTGCCAGCAGTGCCGGGACACCCAACTCCGACTACACCTTC	CASSAGTPNSDYTF	TRBV13-1	TRBD1*00(40), TRBD2*00(35)	TRBJ1-2*00(229, 1)
837	TGTGCCAGCAGTGGGACAGAAAACTCCGACTACACCTTC	CASSGTENSDYTF	TRBV13-3	TRBD1*00(30)	TRBJ1-2*00(234, 2)
838	TGTGCCAGCAGTGGGACACCAAACTCCGACTACACCTTC	CASSGTPNSDYTF	TRBV13-3	TRBD1*00(25)	TRBJ1-2*00(239, 5)
839	TGTGCCAGCGGGACATCAAACTCCGACTACACCTTC	CASGTSNSDYTF	TRBV13-1	TRBD1*00(30)	TRBJ1-2*00(239, 5)
840	TGTGCCAGCGGTGACGGGACAATAAACTCCGACTACACCTTC	CASGDGTINSDYTF	TRBV13-2	TRBD1*00(35), TRBD2*00(30)	TRBJ1-2*00(235)
841	TGTGCCAGCGGTGATGCAGGGACAGGGAACTCCGACTACACCTTC	CASGDAGTGNSDYTF	TRBV13-2	TRBD1*00(45)	TRBJ1-2*00(230)
842	TGTGCCAGCGGGACATCAAACTCCGACTACACCTTC	CASGTSNSDYTF	TRBV13-2	NA	TRBJ1-2*00(240)
843	TGTGCCAGCAGCGCCGGGACAGGGAACTCCGACTACACCTTC	CASSAGTGNSDYTF	TRBV13-1	TRBD1*00(55)	TRBJ1-2*00(230)
844	TGTGCCAGCAGTGCCGGGACAGGGAACTCCGACTACACCTTC	CASSAGTGNSDYTF	TRBV13-3	TRBD1*00(55)	TRBJ1-2*00(230)
845	TGTGCCTGGAGTCTCTGGGGGGGTAACTATGCTGAGCAGTTCTTC	CAWSLWGGNYAEQFF	TRBV31	TRBD2*00(45)	TRBJ2-1*00(250)
846	TGTGCCTGGAGTCTATGGGGGGGTGCAGAAACGCTGTATTTT	CAWSLWGGAETLYF	TRBV31	TRBD2*00(35)	TRBJ2-3*00(240)
847	TGTGCCTGGAGTCTATGGGGGGGGAACTATGCTGAGCAGTTCTTC	CAWSLWGGNYAEQFF	TRBV31	TRBD2*00(40)	TRBJ2-1*00(245)
848	TGTGCCTGGAGTCTCTGGGGGGGTGCAGAAACGCTGTATTTT	CAWSLWGGAETLYF	TRBV31	TRBD2*00(40)	TRBJ2-3*00(226)
849	TGTGCCTGGAGTCTGTGGGGGGGTAACTATGCTGAGCAGTTCTTC	CAWSLWGGNYAEQFF	TRBV31	TRBD2*00(40)	TRBJ2-1*00(250)
850	TGTGCCTGGAGTCTTTGGGGGGGAAACCAAGACACCCAGTACTTT	CAWSLWGGNQDTQYF	TRBV31	TRBD2*00(40)	TRBJ2-5*00(244, 1)
851	TGTGCCAGCAGCAGCAGGGGGGATTCTGGAAATACGCTCTATTTT	CASSSRGDSGNTLYF	TRBV13-1	TRBD1*00(35), TRBD2*00(30)	TRBJ1-3*00(253, 5)
852	TGTGGTGCTAGGGTGGATTCTGGAAATACGCTCTATTTT	CGARVDSGNTLYF	TRBV20	NA	TRBJ1-3*00(255)
853	TGTGCCAGCAGGACAGATTCTGGAAATACGCTCTATTTT	CASRTDSGNTLYF	TRBV13-3	NA	TRBJ1-3*00(257, 4)
854	TGTGCCAGCAGGACGGATTCTGGAAATACGCTCTATTTT	CASRTDSGNTLYF	TRBV13-3	NA	TRBJ1-3*00(255)
855	TGTGCCAGCAGAACAGATTCTGGAAATACGCTCTATTTT	CASRTDSGNTLYF	TRBV13-3	NA	TRBJ1-3*00(258)
856	TGTGCTAGCAGTAGAAGGGATTCTGGAAATACGCTCTATTTT	CASSRRDSGNTLYF	TRBV17	NA	TRBJ1-3*00(255)
857	TGTGCCAGCAGGACAGATTCTGGAAATACGCTCTATTTT	CASRTDSGNTLYF	TRBV13-3	NA	TRBJ1-3*00(258)
858	TGTGCCAGTAGGACAGATTCTGGAAATACGCTCTATTTT	CASRTDSGNTLYF	TRBV13-1	NA	TRBJ1-3*00(258)
859	TGTGCCAGCAGGGCAGGGGCAAACTCCGACTACACCTTC	CASRAGANSDYTF	TRBV13-3	TRBD1*00(25)	TRBJ1-2*00(245)
860	TGTGCCAGCAGGCAGGGCGCAAACTCCGACTACACCTTC	CASRQGANSDYTF	TRBV13-3	TRBD1*00(25)	TRBJ1-2*00(245)
861	TGTGCCAGCAGGGCGGGAGCAAACTCCGACTACACCTTC	CASRAGANSDYTF	TRBV13-3	TRBD1*00(25), TRBD2*00(25)	TRBJ1-2*00(245)
862	TGTGGTGCTAGACAGGGGGCAAACTCCGACTACACCTTC	CGARQGANSDYTF	TRBV20	TRBD1*00(35)	TRBJ1-2*00(245)
863	TGTGCCTGGAGTCGACAGGGTGCAAACTCCGACTACACCTTC	CAWSRQGANSDYTF	TRBV31	NA	TRBJ1-2*00(250)
864	TGTGGTGCTAGACAGGGGGCAAACTCCGACTACACCTTC	CGARQGANSDYTF	TRBV20	TRBD1*00(35)	TRBJ1-2*00(238)
865	TGTGCCAGCAGCCGACTGGGGGGAGCAGAAACGCTGTATTTT	CASSRLGGAETLYF	TRBV4	TRBD2*00(50)	TRBJ2-3*00(230)
866	TGTGGTGCTAGGACTGGGGGTGCAGAAACGCTGTATTTT	CGARTGGAETLYF	TRBV20	TRBD2*00(35)	TRBJ2-3*00(239, 5)
867	TGTGCCAGCAGACAGGGGGGTGCAGAAACGCTGTATTTT	CASRQGGAETLYF	TRBV13-3	TRBD1*00(40)	TRBJ2-3*00(240)
868	TGTGCCAGCAGTATTCGACAGGGTGGTGCAGAAACGCTGTATTTT	CASSIRQGGAETLYF	TRBV19	TRBD1*00(35)	TRBJ2-3*00(240)
869	TGTGCCAGCAGCCGACTGGGGGGTGCAGAAACGCTGTATTTT	CASSRLGGAETLYF	TRBV4	TRBD2*00(45)	TRBJ2-3*00(239, 2)
870	TGTGGTGCTAGAACAGGGGGCGCAGAAACGCTGTATTTT	CGARTGGAETLYF	TRBV20	TRBD1*00(45)	TRBJ2-3*00(230)
871	TGTGCCAGCAGAGCCGGGACTGGTTATGAACAGTACTTC	CASRAGTGYEQYF	TRBV13-1	TRBD2*00(50)	TRBJ2-7*00(214, 6)
872	TGTGCCAGCAGGCCCGGGACTGGGTATGAACAGTACTTC	CASRPGTGYEQYF	TRBV13-3	TRBD2*00(60)	TRBJ2-7*00(213, 6)
873	TGTGCCAGCAGGCCTGGGACTGGGTATGAACAGTACTTC	CASRPGTGYEQYF	TRBV19	TRBD2*00(46)	TRBJ2-7*00(215)
874	TGTGCCAGCAGGCCCGGGACAGGGTATGAACAGTACTTC	CASRPGTGYEQYF	TRBV14	TRBD1*00(60)	TRBJ2-7*00(213, 7)
875	TGTGCCAGCAGTGACAGGGGAATTTCCAACGAAAGATTATTTTTC	CASSDRGISNERLFF	TRBV13-1	NA	TRBJ1-4*00(266)
876	TGTGCCAGCAGTGATAGGGGGATTTCCAACGAAAGATTATTTTTC	CASSDRGISNERLFF	TRBV13-3	TRBD1*00(30)	TRBJ1-4*00(260)
877	TGTGCCAGCAGTTTACGGGGCATTTCCAACGAAAGATTATTTTTC	CASSLRGISNERLFF	TRBV14	TRBD1*00(25), TRBD2*00(25)	TRBJ1-4*00(258, 9)
878	TGTGGTGCTAGGACAATTTCCAACGAAAGATTATTTTTC	CGARTISNERLFF	TRBV20	NA	TRBJ1-4*00(268)
879	TGTGGTGCTAGGCAGATTTCCAACGAAAGATTATTTTTC	CGARQISNERLFF	TRBV20	NA	TRBJ1-4*00(260)
880	TGTGCCAGCAGCGATAGACAGATTTCCAACGAAAGATTATTTTTC	CASSDRQISNERLFF	TRBV4	TRBD1*00(25)	TRBJ1-4*00(258, 6)
881	TGTGGTGCTAGGACAATTTCCAACGAAAGATTATTTTTC	CGARTISNERLFF	TRBV20	NA	TRBJ1-4*00(268)
882	TGTGGTGCTCGACAAATTTCCAACGAAAGATTATTTTTC	CGARQISNERLFF	TRBV20	NA	TRBJ1-4*00(270)
883	TGTGGTGCTAGGACAATTTCCAACGAAAGATTATTTTTC	CGARTISNERLFF	TRBV20	NA	TRBJ1-4*00(261)
884	TGTGGTGCAAGACAGATTTCCAACGAAAGATTATTTTTC	CGARQISNERLFF	TRBV20	NA	TRBJ1-4*00(260)
885	TGTGGTGCCAGGACAATTTCCAACGAAAGATTATTTTTC	CGARTISNERLFF	TRBV20	NA	TRBJ1-4*00(261)
886	TGTGCCAGCAGCCGGGACAATTCTGGAAATACGCTCTATTTT	CASSRDNSGNTLYF	TRBV14	TRBD1*00(35), TRBD2*00(35)	TRBJ1-3*00(260)
887	TGTGCCAGCAGTATCCGGGACAATTCTGGAAATACGCTCTATTTT	CASSIRDNSGNTLYF	TRBV19	TRBD1*00(35), TRBD2*00(35)	TRBJ1-3*00(280, 8)
888	TGTGCCAGCAGGCGACAGAATTCTGGAAATACGCTCTATTTT	CASRRQNSGNTLYF	TRBV13-3	NA	TRBJ1-3*00(275)
889	TGTGCCAGCAGCCGGGACAATTCTGGAAATACGCTCTATTTT	CASSRDNSGNTLYF	TRBV5	TRBD1*00(25), TRBD2*00(25)	TRBJ1-3*00(260)
890	TGTGCTAGCAGCAGGGACAATTCTGGAAATACGCTCTATTTT	CASSRDNSGNTLYF	TRBV29	TRBD1*00(25), TRBD2*00(25)	TRBJ1-3*00(257, 7)
891	TGTGCCAGCAGAAGGCAAAATTCTGGAAATACGCTCTATTTT	CASRRQNSGNTLYF	TRBV13-3	NA	TRBJ1-3*00(256, 3)
892	TGTGCCAGCAGCCGGGACAATTCTGGAAATACGCTCTATTTT	CASSRDNSGNTLYF	TRBV4	TRBD1*00(30), TRBD2*00(30)	TRBJ1-3*00(246)
893	TGTGCCAGAGACAATTCTGGAAATACGCTCTATTTT	CARDNSGNTLYF	TRBV19	NA	TRBJ1-3*00(260)
894	TGTGCCAGCAGTGATAGGGAGAATTCTGGAAATACGCTCTATTTT	CASSDRENSGNTLYF	TRBV13-3	NA	TRBJ1-3*00(270)
895	TGTGCCAGCAGGGACAATTCTGGAAATACGCTCTATTTT	CASRDNSGNTLYF	TRBV13-3	NA	TRBJ1-3*00(259, 2)
896	TGTGCCAGCCGGGACAATTCTGGAAATACGCTCTATTTT	CASRDNSGNTLYF	TRBV13-3	TRBD1*00(30), TRBD2*00(30)	TRBJ1-3*00(259, 6)
897	TGTGCCAGCAGGGACAATTCTGGAAATACGCTCTATTTT	CASRDNSGNTLYF	TRBV13-3	NA	TRBJ1-3*00(258, 6)
898	TGTGCCAGCAGAGACAATTCTGGAAATACGCTCTATTTT	CASRDNSGNTLYF	TRBV13-3	NA	TRBJ1-3*00(260)
899	TGTGCCAGCCGGGACAATTCTGGAAATACGCTCTATTTT	CASRDNSGNTLYF	TRBV13-3	TRBD1*00(30), TRBD2*00(30)	TRBJ1-3*00(260)
900	TGTGCCAGCAGGGACAATTCTGGAAATACGCTCTATTTT	CASRDNSGNTLYF	TRBV13-1	NA	TRBJ1-3*00(260)
901	TGTGCCAGCAGGGACAATTCTGGAAATACGCTCTATTTT	CASRDNSGNTLYF	TRBV13-3	NA	TRBJ1-3*00(260)
902	TGTGCCAGCAGAGACAATTCTGGAAATACGCTCTATTTT	CASRDNSGNTLYF	TRBV13-3	NA	TRBJ1-3*00(260)
903	TGTGGTGCTAGGGTTCAAGACACCCAGTACTTT	CGARVQDTQYF	TRBV20	NA	TRBJ2-5*00(229, 1)
904	TGTGCCAGCAGCTTAGACAGGGGGCAAGACACCCAGTACTTT	CASSLDRGQDTQYF	TRBV3	TRBD1*00(40)	TRBJ2-5*00(228, 4)
905	TGTGGTGCTAGGGCCCAAGACACCCAGTACTTT	CGARAQDTQYF	TRBV20	NA	TRBJ2-5*00(183, 4)
906	TGTGCCAGCAGCCGCAGGGACCAAGACACCCAGTACTTT	CASSRRDQDTQYF	TRBV4	TRBD1*00(25)	TRBJ2-5*00(239, 3)
907	TGTGCCAGCAGGGGGCAAGACACCCAGTACTTT	CASRGQDTQYF	TRBV19	NA	TRBJ2-5*00(230)
908	TGCACCTGCAGTGCAAGGGGGCAAGACACCCAGTACTTT	CTCSARGQDTQYF	TRBV1	TRBD1*00(30)	TRBJ2-5*00(230)
909	TGTGGTGCTCGGGTCCAAGACACCCAGTACTTT	CGARVQDTQYF	TRBV20	NA	TRBJ2-5*00(235)
910	TGTGCCAGCAGAGGCCAAGACACCCAGTACTTT	CASRGQDTQYF	TRBV13-1	NA	TRBJ2-5*00(235)
911	TGTGGTGCTAGGGTCCAAGACACCCAGTACTTT	CGARVQDTQYF	TRBV20	NA	TRBJ2-5*00(235)
912	TGTGCCAGCAGTATAAGGGGGCAAGACACCCAGTACTTT	CASSIRGQDTQYF	TRBV19	TRBD1*00(30)	TRBJ2-5*00(247, 4)
913	TGTGCCAGCAGTCGGGACCAAGACACCCAGTACTTT	CASSRDQDTQYF	TRBV13-1	NA	TRBJ2-5*00(240)
914	TGTGCCAGCAGTATTCGGGGGCAAGACACCCAGTACTTT	CASSIRGQDTQYF	TRBV19	TRBD1*00(25), TRBD2*00(25)	TRBJ2-5*00(230)
915	TGTGCCAGCAGTAGGGACAGGGGGCAAGACACCCAGTACTTT	CASSRDRGQDTQYF	TRBV13-3	TRBD1*00(55)	TRBJ2-5*00(229, 1)
916	TGTGCCAGCAGTGAGGGCAGGGGGCAAGACACCCAGTACTTT	CASSEGRGQDTQYF	TRBV13-1	TRBD1*00(38)	TRBJ2-5*00(230)
917	TGTGCCAGCAGTGATGCACGGAACCAAGACACCCAGTACTTT	CASSDARNQDTQYF	TRBV13-1	NA	TRBJ2-5*00(241, 4)
918	TGTGCCAGCAGTGGAAGGGGGCAAGACACCCAGTACTTT	CASSGRGQDTQYF	TRBV13-1	TRBD1*00(30)	TRBJ2-5*00(230)
919	TGTGCCAGCAGTGAGGGCCGGGGGCAAGACACCCAGTACTTT	CASSEGRGQDTQYF	TRBV13-1	TRBD1*00(25), TRBD2*00(25)	TRBJ2-5*00(230)
920	TGTGCCAGCAGTCGCGACAGGGGGCAAGACACCCAGTACTTT	CASSRDRGQDTQYF	TRBV14	TRBD1*00(46)	TRBJ2-5*00(228, 3)
921	TGTGCCAGCAGTGATGCACGTAACCAAGACACCCAGTACTTT	CASSDARNQDTQYF	TRBV13-1	NA	TRBJ2-5*00(250)
922	TGTGCCAGCAGTGATGCTCGCAACCAAGACACCCAGTACTTT	CASSDARNQDTQYF	TRBV13-1	NA	TRBJ2-5*00(245)
923	TGTGCCAGCAGCAGGGACAGGGGACAAGACACCCAGTACTTT	CASSRDRGQDTQYF	TRBV13-3	TRBD1*00(50)	TRBJ2-5*00(230)
924	TGTGCCAGCAGTGATGCCAGGAACCAAGACACCCAGTACTTT	CASSDARNQDTQYF	TRBV13-1	NA	TRBJ2-5*00(245)
925	TGTGCCAGCAGTGATGCTCGGAACCAAGACACCCAGTACTTT	CASSDARNQDTQYF	TRBV13-1	NA	TRBJ2-5*00(245)
926	TGTGGTGCTAGGGTGACAGCTAGTGCAGAAACGCTGTATTTT	CGARVTASAETLYF	TRBV20	TRBD1*00(25)	TRBJ2-3*00(254)
927	TGTGCCAGCAGAGGGACGGCTAGTGCAGAAACGCTGTATTTT	CASRGTASAETLYF	TRBV13-1	TRBD1*00(25), TRBD2*00(25)	TRBJ2-3*00(255)
928	TGTGCCAGCAGAGGGACAGCTAGTGCAGAAACGCTGTATTTT	CASRGTASAETLYF	TRBV13-1	TRBD1*00(35)	TRBJ2-3*00(255)
929	TGTGGTGCTAGGGACACAAACTCCGACTACACCTTC	CGARDTNSDYTF	TRBV20	NA	TRBJ1-2*00(240)
930	TGTGGTGCTAGGGACACAAACTCCGACTACACCTTC	CGARDTNSDYTF	TRBV20	NA	TRBJ1-2*00(240)
931	TGTGGTGCTAGGGACACAAACTCCGACTACACCTTC	CGARDTNSDYTF	TRBV20	NA	TRBJ1-2*00(240)
932	TGTGCCAGCAGAGACAATAACTATGCTGAGCAGTTCTTC	CASRDNNYAEQFF	TRBV19	NA	TRBJ2-1*00(253)
933	TGTGCTAGCAGAGACAATAACTATGCTGAGCAGTTCTTC	CASRDNNYAEQFF	TRBV17	NA	TRBJ2-1*00(190)
934	TGTGGTGCTAGGGACAGTAACTATGCTGAGCAGTTCTTC	CGARDSNYAEQFF	TRBV20	NA	TRBJ2-1*00(248)
935	TGTGGTGCTAGGGACAGCAACTATGCTGAGCAGTTCTTC	CGARDSNYAEQFF	TRBV20	NA	TRBJ2-1*00(245)
936	TGTGGTGCTAGGGACAGTAACTATGCTGAGCAGTTCTTC	CGARDSNYAEQFF	TRBV20	NA	TRBJ2-1*00(250)
937	TGTGGTGCTAGGGACAGTAACTATGCTGAGCAGTTCTTC	CGARDSNYAEQFF	TRBV20	NA	TRBJ2-1*00(250)
938	TGTGCCAGCAGGGACAATAACTATGCTGAGCAGTTCTTC	CASRDNNYAEQFF	TRBV14	TRBD1*00(25)	TRBJ2-1*00(252, 8)
939	TGTGCCAGCAGGGACAATAACTATGCTGAGCAGTTCTTC	CASRDNNYAEQFF	TRBV19	TRBD1*00(25)	TRBJ2-1*00(255)
940	TGTGGTGCTAGGGATCCTAGTCAAAACACCTTGTACTTT	CGARDPSQNTLYF	TRBV20	NA	TRBJ2-4*00(250)
941	TGTGGTGCTAGGGATCCTAGTCAAAACACCTTGTACTTT	CGARDPSQNTLYF	TRBV20	NA	TRBJ2-4*00(249, 3)
942	TGTGGTGCTAGGGATCCCAGTCAAAACACCTTGTACTTT	CGARDPSQNTLYF	TRBV20	NA	TRBJ2-4*00(245)
943	TGTGCCAGCAGGGACAACTCCTATGAACAGTACTTC	CASRDNSYEQYF	TRBV19	TRBD1*00(25)	TRBJ2-7*00(235)
944	TGTGCCAGCAGCCGGGACAACTCCTATGAACAGTACTTC	CASSRDNSYEQYF	TRBV4	TRBD1*00(35), TRBD2*00(30)	TRBJ2-7*00(251, 1)
945	TGTGCTAGCAGTAGAGATAACAGCTATGAACAGTACTTC	CASSRDNSYEQYF	TRBV17	NA	TRBJ2-7*00(220)
946	TGTGCCAGCAGTCGGGACAACTCCTATGAACAGTACTTC	CASSRDNSYEQYF	TRBV13-3	TRBD1*00(35), TRBD2*00(30)	TRBJ2-7*00(235)
947	TGTGCCAGCAGCCGGGACAGGTCTGGAAATACGCTCTATTTT	CASSRDRSGNTLYF	TRBV5	TRBD1*00(40)	TRBJ1-3*00(245)
948	TGTGGTGCTAGGGACAGGGCTGGAAATACGCTCTATTTT	CGARDRAGNTLYF	TRBV20	TRBD1*00(25)	TRBJ1-3*00(240)
949	TGTGGTGCAAGGGACAGGGTTGGGAACACCTTGTACTTT	CGARDRVGNTLYF	TRBV20	TRBD1*00(25)	TRBJ2-4*00(215)
950	TGTGGTGCTAGGGACAGGGTTGGAAATACGCTCTATTTT	CGARDRVGNTLYF	TRBV20	TRBD1*00(25)	TRBJ1-3*00(235)
951	TGTGGTGCTAGGGACAGGGCTGGAAATACGCTCTATTTT	CGARDRAGNTLYF	TRBV20	TRBD1*00(25)	TRBJ1-3*00(240)
952	TGTGGTGCTAGGGACAGGGCTGGAAATACGCTCTATTTT	CGARDRAGNTLYF	TRBV20	TRBD1*00(25)	TRBJ1-3*00(240)
953	TGTGCCAGCCGGGACAGGGGAAACGAAAGATTATTTTTC	CASRDRGNERLFF	TRBV13-3	TRBD1*00(55)	TRBJ1-4*00(228, 8)
954	TGTGCCTGGAGCCTCCGGGACAGGGGGAACGAAAGATTATTTTTC	CAWSLRDRGNERLFF	TRBV31	TRBD1*00(65)	TRBJ1-4*00(230)
955	TGTGCCAGCAGCCGGGACAGGGGCAACGAAAGATTATTTTTC	CASSRDRGNERLFF	TRBV4	TRBD1*00(55)	TRBJ1-4*00(235)
956	TGTGCCAGCCGGGACAGGGACAACGAAAGATTATTTTTC	CASRDRDNERLFF	TRBV13-3	TRBD1*00(50)	TRBJ1-4*00(235)
957	TGTGCCAGCAGCCGGGACAGGGGCAACGAAAGATTATTTTTC	CASSRDRGNERLFF	TRBV5	TRBD1*00(50)	TRBJ1-4*00(235)
958	TGTGCCAGCCGGGACAGGGGAAACGAAAGATTATTTTTC	CASRDRGNERLFF	TRBV13-3	TRBD1*00(55)	TRBJ1-4*00(230)
959	TGTGCCTGGAGTCTGCGGGACAGGGGCAACGAAAGATTATTTTTC	CAWSLRDRGNERLFF	TRBV31	TRBD1*00(55)	TRBJ1-4*00(235)
960	TGTGCCAGCCGGGACAGGGGCAACGAAAGATTATTTTTC	CASRDRGNERLFF	TRBV13-3	TRBD1*00(55)	TRBJ1-4*00(228)
961	TGTGCCAGCAGGGACAGGGACAACGAAAGATTATTTTTC	CASRDRDNERLFF	TRBV13-3	TRBD1*00(25)	TRBJ1-4*00(235)
962	TGTGGTGCTAGGGACAGGGGGCGGGGAAATACGCTCTATTTT	CGARDRGRGNTLYF	TRBV20	TRBD1*00(45)	TRBJ1-3*00(230)
963	TGTGCCAGCAGCCGAGACAGGGGGCTGGGAAATACGCTCTATTTT	CASSRDRGLGNTLYF	TRBV2	TRBD1*00(40)	TRBJ1-3*00(230)
964	TGTGGTGCTAGGGACAGGGGGCCTGGAAATACGCTCTATTTT	CGARDRGPGNTLYF	TRBV20	TRBD1*00(40)	TRBJ1-3*00(236, 5)
965	TGTGGTGCTAGGGACAGGGGGCCTGGAAATACGCTCTATTTT	CGARDRGPGNTLYF	TRBV20	TRBD1*00(40)	TRBJ1-3*00(240)
966	TGTGGTGCTAGGGACAGGGGGCCTGGAAATACGCTCTATTTT	CGARDRGPGNTLYF	TRBV20	TRBD1*00(40)	TRBJ1-3*00(240)
967	TGTGGTGCTAGAGACAGGGGGCCTGGAAATACGCTCTATTTT	CGARDRGPGNTLYF	TRBV20	TRBD1*00(40)	TRBJ1-3*00(240)
968	TGTGGTGCTAGGGACAGGGGGCCTGGAAATACGCTCTATTTT	CGARDRGPGNTLYF	TRBV20	TRBD1*00(40)	TRBJ1-3*00(240)
969	TGTGGTGCTAGGGACAGGGGGCCTGGAAATACGCTCTATTTT	CGARDRGPGNTLYF	TRBV20	TRBD1*00(40)	TRBJ1-3*00(240)
970	TGTGGTGCTAGGGACAGGGGGCCTGGAAATACGCTCTATTTT	CGARDRGPGNTLYF	TRBV20	TRBD1*00(40)	TRBJ1-3*00(240)
971	TGTGGTGCTAGGGATCGGGGCCCTGGAAATACGCTCTATTTT	CGARDRGPGNTLYF	TRBV20	TRBD1*00(25), TRBD2*00(25)	TRBJ1-3*00(240)
972	TGTGCCAGCAGCCGGGACACAAACCAGGCTCCGCTTTTT	CASSRDTNQAPLF	TRBV5	TRBD1*00(30)	TRBJ1-5*00(227, 8)
973	TGTGCCAGCAGTCGCGACACGAACACCGGGCAGCTCTACTTT	CASSRDTNTGQLYF	TRBV5	NA	TRBJ2-2*00(245)
974	TGTGGTGCTAGGGACACAAACAACCAGGCTCCGCTTTTT	CGARDTNNQAPLF	TRBV20	NA	TRBJ1-5*00(243, 8)
975	TGTGCAAGCAGCCGGGACACAAACACCGGGCAGCTCTACTTT	CASSRDTNTGQLYF	TRBV16	TRBD1*00(35), TRBD2*00(30)	TRBJ2-2*00(255)
976	TGTGCCAGCAGTCGGGACACAAACACCGGGCAGCTCTACTTT	CASSRDTNTGQLYF	TRBV14	TRBD1*00(35), TRBD2*00(30)	TRBJ2-2*00(255)
977	TGTGCCAGCAGCAGGGACACTAACACCGGGCAGCTCTACTTT	CASSRDTNTGQLYF	TRBV5	TRBD1*00(30)	TRBJ2-2*00(245)
978	TGTGCCAGCAGCCGGGACACAAACACCGGGCAGCTCTACTTT	CASSRDTNTGQLYF	TRBV13-3	TRBD1*00(40), TRBD2*00(35)	TRBJ2-2*00(255)
979	TGTGCCAGCAGCCGGGACACAAACACCGGGCAGCTCTACTTT	CASSRDTNTGQLYF	TRBV5	TRBD1*00(30)	TRBJ2-2*00(255)
980	TGTGGTGCTAGGGACACCAACGAAAGATTATTTTTC	CGARDTNERLFF	TRBV20	NA	TRBJ1-4*00(240)
981	TGTGGTGCTAGGGACTGGGGGAACTATGCTGAGCAGTTCTTC	CGARDWGNYAEQFF	TRBV20	TRBD2*00(35)	TRBJ2-1*00(245)
982	TGTGGTGCTCGAGACTGGGGCAACTATGCTGAGCAGTTCTTC	CGARDWGNYAEQFF	TRBV20	TRBD2*00(41)	TRBJ2-1*00(245)
983	TGTGCCAGCAGGGACTGGGGGAACTATGCTGAGCAGTTCTTC	CASRDWGNYAEQFF	TRBV13-3	TRBD2*00(35)	TRBJ2-1*00(245)
984	TGTGCTAGCAGAGACTGGGGTAACTATGCTGAGCAGTTCTTC	CASRDWGNYAEQFF	TRBV29	TRBD2*00(40)	TRBJ2-1*00(250)
985	TGTGCCAGCAGAGACTGGGGGAACTATGCTGAGCAGTTCTTC	CASRDWGNYAEQFF	TRBV13-3	TRBD2*00(35)	TRBJ2-1*00(245)
986	TGTAGTTCTAGGGGGGGGGCTAGTGCAGAAACGCTGTATTTT	CSSRGGASAETLYF	TRBV30	TRBD2*00(35)	TRBJ2-3*00(254, 5)
987	TGTGCCAGCAGAGGGACAACCAACGAAAGATTATTTTTC	CASRGTTNERLFF	TRBV13-1	TRBD1*00(30)	TRBJ1-4*00(240)
988	TGTGGTGCTAGGGGACAGACCAACGAAAGATTATTTTTC	CGARGQTNERLFF	TRBV20	TRBD1*00(25)	TRBJ1-4*00(239, 5)
989	TGTGCCAGCAGCCGGGGACAGACCAACGAAAGATTATTTTTC	CASSRGQTNERLFF	TRBV14	TRBD1*00(36)	TRBJ1-4*00(239, 3)
990	TGTGGTGCTAGGGGGCAAACCAACGAAAGATTATTTTTC	CGARGQTNERLFF	TRBV20	NA	TRBJ1-4*00(240)
991	TGTGCCAGCAGGGGACAATCCAACGAAAGATTATTTTTC	CASRGQSNERLFF	TRBV13-1	TRBD1*00(30)	TRBJ1-4*00(244)
992	TGTGCCAGCAGGGGACAATCCAACGAAAGATTATTTTTC	CASRGQSNERLFF	TRBV13-3	TRBD1*00(30)	TRBJ1-4*00(245)
993	TGTGCCAGCAGGGGGACGGTTTCCAACGAAAGATTATTTTTC	CASRGTVSNERLFF	TRBV13-1	TRBD1*00(25), TRBD2*00(25)	TRBJ1-4*00(255)
994	TGTGCCAGCAGAGGGACAATTTCCAACGAAAGATTATTTTTC	CASRGTISNERLFF	TRBV13-3	NA	TRBJ1-4*00(267, 3)
995	TGTGCCAGCAGGGGGACAGTTTCCAACGAAAGATTATTTTTC	CASRGTVSNERLFF	TRBV13-1	TRBD1*00(35)	TRBJ1-4*00(253, 1)
996	TGTGCCTGGAGAGGGACTGGGGGATTTGAACAGTACTTC	CAWRGTGGFEQYF	TRBV31	TRBD2*00(55)	TRBJ2-7*00(205)
997	TGTGGTGCTAGACAGGGGGCTAATTCGCCCCTCTACTTT	CGARQGANSPLYF	TRBV20	TRBD1*00(45)	TRBJ1-6*00(233, 4)
998	TGTGGTGCTAGGACAGGGAACACAGAAGTCTTCTTT	CGARTGNTEVFF	TRBV20	TRBD1*00(30)	TRBJ1-1*00(229)
999	TGTGGTGCTAGGACAGGGAACACAGAAGTCTTCTTT	CGARTGNTEVFF	TRBV20	TRBD1*00(30)	TRBJ1-1*00(230)
1000	TGTGGTGCTCGGACAAGTAGTGCAGAAACGCTGTATTTT	CGARTSSAETLYF	TRBV20	NA	TRBJ2-3*00(250)
1001	TGTGGTGCTAGGACAGGGTCCAACGAAAGATTATTTTTC	CGARTGSNERLFF	TRBV20	TRBD1*00(30)	TRBJ1-4*00(243, 1)
1002	TGTGGTGCTAGGACAGGGTCCAACGAAAGATTATTTTTC	CGARTGSNERLFF	TRBV20	TRBD1*00(30)	TRBJ1-4*00(245)
1003	TGTGCCAGCAGGACAACTAGTCAAAACACCTTGTACTTT	CASRTTSQNTLYF	TRBV13-3	NA	TRBJ2-4*00(258, 9)
1004	TGTGCCAGCAGAACAGCTAGTCAAAACACCTTGTACTTT	CASRTASQNTLYF	TRBV13-3	NA	TRBJ2-4*00(255)
1005	TGTGCCAGCAGGACAGCTAGTCAAAACACCTTGTACTTT	CASRTASQNTLYF	TRBV2	TRBD1*00(25)	TRBJ2-4*00(255)
1006	TGTGCCAGCAGAACCGCTAGTCAAAACACCTTGTACTTT	CASRTASQNTLYF	TRBV13-3	NA	TRBJ2-4*00(255)
1007	TGTGCCAGCAGAACAGCTAGTCAAAACACCTTGTACTTT	CASRTASQNTLYF	TRBV13-1	NA	TRBJ2-4*00(255)
1008	TGTGCCAGCAGTATCAGGACTGGGGTTGCAGAAACGCTGTATTTT	CASSIRTGVAETLYF	TRBV19	TRBD2*00(45)	TRBJ2-3*00(233, 9)
1009	TGTGGTGCTAGGGTGAGGGACACCTTGTACTTT	CGARVRDTLYF	TRBV20	NA	TRBJ2-4*00(210)
1010	TGTGCCAGCAGCTTAGCTGGTAACCAAGACACCCAGTACTTT	CASSLAGNQDTQYF	TRBV3	NA	TRBJ2-5*00(253)
1011	TGTGCCAGCAGTTTAGCGGGTAACCAAGACACCCAGTACTTT	CASSLAGNQDTQYF	TRBV14	NA	TRBJ2-5*00(251)
1012	TGTGCCAGCAGTGATGCAGGGAACCAAGACACCCAGTACTTT	CASSDAGNQDTQYF	TRBV13-1	NA	TRBJ2-5*00(244, 3)
1013	TGTGCCAGCAGCCAAGCGGGAAACCAAGACACCCAGTACTTT	CASSQAGNQDTQYF	TRBV5	TRBD1*00(25), TRBD2*00(25)	TRBJ2-5*00(243, 9)
1014	TGTGCCAGCAGTGATGCTGGGAACCAAGACACCCAGTACTTT	CASSDAGNQDTQYF	TRBV13-1	NA	TRBJ2-5*00(245)
1015	TGTGCCAGCAGTGATGCCGGGAACCAAGACACCCAGTACTTT	CASSDAGNQDTQYF	TRBV13-1	NA	TRBJ2-5*00(245)
1016	TGTGCCAGCAGTGATGCTGGGAACCAAGACACCCAGTACTTT	CASSDAGNQDTQYF	TRBV13-1	NA	TRBJ2-5*00(245)
1017	TGTGCCAGCAGTGATGCGGGTAACCAAGACACCCAGTACTTT	CASSDAGNQDTQYF	TRBV13-1	NA	TRBJ2-5*00(251)
1018	TGTGCCTGGAGTCTAGCGGGAAACACCTTGTACTTT	CAWSLAGNTLYF	TRBV31	NA	TRBJ2-4*00(220)
1019	TGTGCCAGCAGCCAAGCCGGAAACACAGAAGTCTTCTTT	CASSQAGNTEVFF	TRBV5	NA	TRBJ1-1*00(234, 5)
1020	TGTGCCAGCAGCCAAGCAGGGAACACAGAAGTCTTCTTT	CASSQAGNTEVFF	TRBV5	TRBD1*00(25)	TRBJ1-1*00(228)
1021	TGTGCCAGCAGCCAAGCAGGGAACACAGAAGTCTTCTTT	CASSQAGNTEVFF	TRBV5	TRBD1*00(25)	TRBJ1-1*00(230)
1022	TGTGCCAGCAGCCAAGCGGGGAACACAGAAGTCTTCTTT	CASSQAGNTEVFF	TRBV5	NA	TRBJ1-1*00(230)
1023	TGTGCCAGCAGCCAAGCAGGGAACACAGAAGTCTTCTTT	CASSQAGNTEVFF	TRBV5	TRBD1*00(25)	TRBJ1-1*00(230)
1024	TGTGCCAGCAGTCCCGACAATTCTGGAAATACGCTCTATTTT	CASSPDNSGNTLYF	TRBV13-1	NA	TRBJ1-3*00(258, 8)
1025	TGTGCCAGCAGCCGGGACAACTATGCTGAGCAGTTCTTC	CASSRDNYAEQFF	TRBV13-3	TRBD1*00(35), TRBD2*00(35)	TRBJ2-1*00(245)
1026	TGTGCCAGCAGCAGGGACAACTATGCTGAGCAGTTCTTC	CASSRDNYAEQFF	TRBV14	TRBD1*00(25), TRBD2*00(25)	TRBJ2-1*00(245)
1027	TGTGCCAGCAGCCGGGACAACTATGCTGAGCAGTTCTTC	CASSRDNYAEQFF	TRBV13-3	TRBD1*00(35), TRBD2*00(35)	TRBJ2-1*00(245)
1028	TGTGCCAGCAGTCGGGACAACTATGCTGAGCAGTTCTTC	CASSRDNYAEQFF	TRBV14	TRBD1*00(30), TRBD2*00(30)	TRBJ2-1*00(245)
1029	TGTGCCAGCAGTAGGGACAACTATGCTGAGCAGTTCTTC	CASSRDNYAEQFF	TRBV19	NA	TRBJ2-1*00(245)
1030	TGTGCCTGGAGTCTGGACAACTATGCTGAGCAGTTCTTC	CAWSLDNYAEQFF	TRBV31	NA	TRBJ2-1*00(245)
1031	TGTGCCAGCAGTGACAACTATGCTGAGCAGTTCTTC	CASSDNYAEQFF	TRBV13-1	NA	TRBJ2-1*00(245)
1032	TGTGCCTGGAGTCTTGATAACTATGCTGAGCAGTTCTTC	CAWSLDNYAEQFF	TRBV31	NA	TRBJ2-1*00(255)
1033	TGTGCCAGCAGTGACAACTATGCTGAGCAGTTCTTC	CASSDNYAEQFF	TRBV13-1	NA	TRBJ2-1*00(245)
1034	TGTGCCAGCAGTGATAACTATGCTGAGCAGTTCTTC	CASSDNYAEQFF	TRBV13-1	NA	TRBJ2-1*00(255)
1035	TGTGCCTGGAGTCTGGACAATTATGCTGAGCAGTTCTTC	CAWSLDNYAEQFF	TRBV31	NA	TRBJ2-1*00(231)
1036	TGTGCCAGCAGTGACAACTATGCTGAGCAGTTCTTC	CASSDNYAEQFF	TRBV13-3	NA	TRBJ2-1*00(245)
1037	TGTGCCAGCAGTGATGACAGGGATGAACAGTACTTC	CASSDDRDEQYF	TRBV13-1	TRBD1*00(30)	TRBJ2-7*00(208, 4)
1038	TGTGCCAGCAGTCCCGACAGGGATGAACAGTACTTC	CASSPDRDEQYF	TRBV13-3	TRBD1*00(35)	TRBJ2-7*00(209, 4)
1039	TGCACCTGCAGTGCAGACAGGGATGAACAGTACTTC	CTCSADRDEQYF	TRBV1	TRBD1*00(25)	TRBJ2-7*00(208, 2)
1040	TGTGCCAGCAGCCCTGACAGAGATGAACAGTACTTC	CASSPDRDEQYF	TRBV4	TRBD1*00(25)	TRBJ2-7*00(209, 2)
1041	TGTGCCAGCAGTGGGGACAGATATGAACAGTACTTC	CASSGDRYEQYF	TRBV13-1	TRBD1*00(35)	TRBJ2-7*00(214, 1)
1042	TGTGCCAGCAGTGATGACAGATATGAACAGTACTTC	CASSDDRYEQYF	TRBV13-3	NA	TRBJ2-7*00(215)
1043	TGTGCCAGCAGTGGGGACAGGTATGAACAGTACTTC	CASSGDRYEQYF	TRBV13-1	TRBD1*00(40)	TRBJ2-7*00(215)
1044	TGTGCCAGCAGTGCAGATTCTGGAAATACGCTCTATTTT	CASSADSGNTLYF	TRBV13-1	NA	TRBJ1-3*00(258)
1045	TGTGCCTGGAGTCAGGATTCTGGAAATACGCTCTATTTT	CAWSQDSGNTLYF	TRBV31	NA	TRBJ1-3*00(259, 3)
1046	TGTGCCAGCAGCGCAGATTCTGGAAATACGCTCTATTTT	CASSADSGNTLYF	TRBV13-1	NA	TRBJ1-3*00(257)
1047	TGTGCCTGGAGTCAGGACAGCGGAAATACGCTCTATTTT	CAWSQDSGNTLYF	TRBV31	TRBD1*00(30)	TRBJ1-3*00(230)
1048	TGTGCCAGCAGTGCCGATTCTGGAAATACGCTCTATTTT	CASSADSGNTLYF	TRBV13-1	NA	TRBJ1-3*00(255)
1049	TGTGCCAGCAGTGCGGATTCTGGAAATACGCTCTATTTT	CASSADSGNTLYF	TRBV13-3	NA	TRBJ1-3*00(255)
1050	TGTGCCAGCAGTGACAGTGGAAATACGCTCTATTTT	CASSDSGNTLYF	TRBV13-3	NA	TRBJ1-3*00(233, 6)
1051	TGTGCCAGCAGTGATTCTGGAAATACGCTCTATTTT	CASSDSGNTLYF	TRBV13-3	NA	TRBJ1-3*00(243, 3)
1052	TGTGCCAGCAGCGATTCTGGAAATACGCTCTATTTT	CASSDSGNTLYF	TRBV5	NA	TRBJ1-3*00(255)
1053	TGTGCCAGCAGTGATTCTGGAAATACGCTCTATTTT	CASSDSGNTLYF	TRBV13-1	NA	TRBJ1-3*00(255)
1054	TGTGCCAGCAGCGATTCTGGAAATACGCTCTATTTT	CASSDSGNTLYF	TRBV13-1	NA	TRBJ1-3*00(255)
1055	TGTGCCAGCAGTGACTCGAGTCAAAACACCTTGTACTTT	CASSDSSQNTLYF	TRBV13-3	NA	TRBJ2-4*00(245, 2)
1056	TGTGCCAGCAGCCAAGATTCTAGTCAAAACACCTTGTACTTT	CASSQDSSQNTLYF	TRBV5	NA	TRBJ2-4*00(255)
1057	TGTGCCAGCAGCCAAGACAGTAGTCAAAACACCTTGTACTTT	CASSQDSSQNTLYF	TRBV5	NA	TRBJ2-4*00(247, 7)
1058	TGTGCCAGCAGTGACAGTAGTCAAAACACCTTGTACTTT	CASSDSSQNTLYF	TRBV13-1	NA	TRBJ2-4*00(250)
1059	TGTGCCAGCAGCCAAGACAGTAGTCAAAACACCTTGTACTTT	CASSQDSSQNTLYF	TRBV5	NA	TRBJ2-4*00(250)
1060	TGTGCCAGCAGCCAAGACAGTAGTCAAAACACCTTGTACTTT	CASSQDSSQNTLYF	TRBV5	NA	TRBJ2-4*00(250)
1061	TGTGCCAGCAGTGATTCTAGTCAAAACACCTTGTACTTT	CASSDSSQNTLYF	TRBV13-1	NA	TRBJ2-4*00(255)
1062	TGTGCCAGCAGCCAAGACAGCAGTCAAAACACCTTGTACTTT	CASSQDSSQNTLYF	TRBV5	NA	TRBJ2-4*00(238)
1063	TGTGCCTGGAGTCTCGACAGTAGTCAAAACACCTTGTACTTT	CAWSLDSSQNTLYF	TRBV31	TRBD1*00(25)	TRBJ2-4*00(250)
1064	TGTGCCAGCAGCCGGGACAGTTCCTATAATTCGCCCCTCTACTTT	CASSRDSSYNSPLYF	TRBV19	TRBD1*00(45)	TRBJ1-6*00(265)
1065	TGTGCCAGCAGCCAAGACAGTTCCTATAATTCGCCCCTCTACTTT	CASSQDSSYNSPLYF	TRBV2	NA	TRBJ1-6*00(265)
1066	TGTGCCAGCAGCCAAGACAGTTCCTATAATTCGCCCCTCTACTTT	CASSQDSSYNSPLYF	TRBV5	NA	TRBJ1-6*00(265)
1067	TGTGCCAGCAGCCAGGACAGTTCCTATAATTCGCCCCTCTACTTT	CASSQDSSYNSPLYF	TRBV5	NA	TRBJ1-6*00(265)
1068	TGTGCCAGCAGCGATTCCTATAATTCGCCCCTCTACTTT	CASSDSYNSPLYF	TRBV4	NA	TRBJ1-6*00(270)
1069	TGTGCCAGCAGTGGGGACAGCTATAATTCGCCCCTCTACTTT	CASSGDSYNSPLYF	TRBV13-1	TRBD1*00(35)	TRBJ1-6*00(250)
1070	TGTGCCAGCAGTGACGATTCCTATAATTCGCCCCTCTACTTT	CASSDDSYNSPLYF	TRBV13-1	NA	TRBJ1-6*00(270)
1071	TGTGCCTGGAGTCGGGACAGCTATAATTCGCCCCTCTACTTT	CAWSRDSYNSPLYF	TRBV31	TRBD1*00(30)	TRBJ1-6*00(250)
1072	TGTGCCAGCAGTGGGGATTCCTATAATTCGCCCCTCTACTTT	CASSGDSYNSPLYF	TRBV13-1	NA	TRBJ1-6*00(271)
1073	TGTGCCAGCAGCGACAGCTATAATTCGCCCCTCTACTTT	CASSDSYNSPLYF	TRBV13-1	NA	TRBJ1-6*00(247, 7)
1074	TGTGCCAGCAGTGATTCCTATAATTCGCCCCTCTACTTT	CASSDSYNSPLYF	TRBV13-1	NA	TRBJ1-6*00(270)
1075	TGTGCCAGCAGTGACAGCTATAATTCGCCCCTCTACTTT	CASSDSYNSPLYF	TRBV13-3	NA	TRBJ1-6*00(250)
1076	TGTGCCAGCAGTGACAGCTATAATTCGCCCCTCTACTTT	CASSDSYNSPLYF	TRBV13-3	NA	TRBJ1-6*00(250)
1077	TGTGCCAGCAGCCAAGACTGGGGGGGACAAGACACCCAGTACTTT	CASSQDWGGQDTQYF	TRBV5	TRBD2*00(45)	TRBJ2-5*00(229, 3)
1078	TGTGCCAGCAGCCGGGACTGGGGGGGTCAAGACACCCAGTACTTT	CASSRDWGGQDTQYF	TRBV5	TRBD2*00(65)	TRBJ2-5*00(229, 5)
1079	TGTGCCAGCAGCCAAGACTGGGGGGGCCAAGACACCCAGTACTTT	CASSQDWGGQDTQYF	TRBV5	TRBD2*00(45)	TRBJ2-5*00(233, 9)
1080	TGTGCCAGCAGCCAAGACTGGGGGGGACAAGACACCCAGTACTTT	CASSQDWGGQDTQYF	TRBV5	TRBD2*00(45)	TRBJ2-5*00(228, 9)
1081	TGTGCCAGCAGCCAAGACTGGGGGGGTCAAGACACCCAGTACTTT	CASSQDWGGQDTQYF	TRBV5	TRBD2*00(45)	TRBJ2-5*00(230)
1082	TGTGCCAGCAGCCAAGATTGGGGGGGGCAAGACACCCAGTACTTT	CASSQDWGGQDTQYF	TRBV5	TRBD2*00(40)	TRBJ2-5*00(230)
1083	TGTGCCTGGAGCCACGACTGGGGGAGCTCCTATGAACAGTACTTC	CAWSHDWGSSYEQYF	TRBV31	TRBD2*00(35)	TRBJ2-7*00(253, 4)
1084	TGTGCCAGCAGCCAAGACTGGGGGAGCTCCTATGAACAGTACTTC	CASSQDWGSSYEQYF	TRBV2	TRBD2*00(25)	TRBJ2-7*00(254, 6)
1085	TGTGCCAGCAGCCAAGACTGGGGGAGCTCCTATGAACAGTACTTC	CASSQDWGSSYEQYF	TRBV5	TRBD2*00(25)	TRBJ2-7*00(255)
1086	TGTGCCAGCAGCCAAGACTGGGGCAGCTCCTATGAACAGTACTTC	CASSQDWGSSYEQYF	TRBV5	TRBD2*00(30)	TRBJ2-7*00(245)
1087	TGTGCCAGCAGCCAAGACTGGGGGAGCTCCTATGAACAGTACTTC	CASSQDWGSSYEQYF	TRBV5	TRBD2*00(25)	TRBJ2-7*00(255)
1088	TGTGCCAGCAGCCAAGACTGGGGAAGCTCCTATGAACAGTACTTC	CASSQDWGSSYEQYF	TRBV5	TRBD2*00(30)	TRBJ2-7*00(245)
1089	TGTGCCAGCAGCCCGGACTGGGGATATGAACAGTACTTC	CASSPDWGYEQYF	TRBV5	TRBD2*00(45)	TRBJ2-7*00(214, 3)
1090	TGTGCCAGCAGCCCCGACTGGGGGTATGAACAGTACTTC	CASSPDWGYEQYF	TRBV5	TRBD2*00(45)	TRBJ2-7*00(215)
1091	TGTGCCAGCAGTCCGGACTGGGGGTATGAACAGTACTTC	CASSPDWGYEQYF	TRBV13-3	TRBD2*00(50)	TRBJ2-7*00(215)
1092	TGTGCCAGCAGCCAAGACTGGGGGTATGAACAGTACTTC	CASSQDWGYEQYF	TRBV5	TRBD2*00(35)	TRBJ2-7*00(215)
1093	TGTGCCAGCAGCCAAGACTGGGGGTATGAACAGTACTTC	CASSQDWGYEQYF	TRBV5	TRBD2*00(35)	TRBJ2-7*00(215)
1094	TGTGCCAGCAGCAGGGACTGGGGGTATGAACAGTACTTC	CASSRDWGYEQYF	TRBV4	TRBD2*00(55)	TRBJ2-7*00(215)
1095	TGTGCCAGCAGTCGGGACTGGGGGTATGAACAGTACTTC	CASSRDWGYEQYF	TRBV13-1	TRBD2*00(60)	TRBJ2-7*00(215)
1096	TGTGCCAGCAGCCGGGACTGGGGGTATGAACAGTACTTC	CASSRDWGYEQYF	TRBV2	TRBD2*00(55)	TRBJ2-7*00(212, 2)
1097	TGTGCCAGCAGCCAAGACTGGGGCTATGAACAGTACTTC	CASSQDWGYEQYF	TRBV5	TRBD2*00(30)	TRBJ2-7*00(206)
1098	TGTGCCAGCAGTCGGGACTGGGGCTATGAACAGTACTTC	CASSRDWGYEQYF	TRBV4	TRBD2*00(55)	TRBJ2-7*00(220)
1099	TGTGCCAGCAGCCGAGACTGGGGGTATGAACAGTACTTC	CASSRDWGYEQYF	TRBV5	TRBD2*00(35)	TRBJ2-7*00(215)
1100	TGTGCCAGCAGCCAGGACTGGGGGTATGAACAGTACTTC	CASSQDWGYEQYF	TRBV5	TRBD2*00(35)	TRBJ2-7*00(215)
1101	TGTGCCAGCAGCCAAGACTGGGGGTATGAACAGTACTTC	CASSQDWGYEQYF	TRBV2	TRBD2*00(35)	TRBJ2-7*00(215)
1102	TGTGCTAGCAGTCGGGACTGGGGATATGAACAGTACTTC	CASSRDWGYEQYF	TRBV29	TRBD2*00(55)	TRBJ2-7*00(210, 3)
1103	TGTGCCAGCAGCCGGGACTGGGGGTATGAACAGTACTTC	CASSRDWGYEQYF	TRBV5	TRBD2*00(55)	TRBJ2-7*00(215)
1104	TGTGCCAGCAGCCAAGACTGGGGGTATGAACAGTACTTC	CASSQDWGYEQYF	TRBV5	TRBD2*00(35)	TRBJ2-7*00(215)
1105	TGTGCCAGCAGCCGGGACTGGGGTTATGAACAGTACTTC	CASSRDWGYEQYF	TRBV4	TRBD2*00(55)	TRBJ2-7*00(213, 9)
1106	TGTGCCAGCAGCCGGGACTGGGGGTATGAACAGTACTTC	CASSRDWGYEQYF	TRBV4	TRBD2*00(60)	TRBJ2-7*00(215)
1107	TGTGCCAGCAGTCGGGACTGGGGGTATGAACAGTACTTC	CASSRDWGYEQYF	TRBV19	TRBD2*00(60)	TRBJ2-7*00(213, 3)
1108	TGTGCCAGCAGCCGGGACTGGGGGTATGAACAGTACTTC	CASSRDWGYEQYF	TRBV4	TRBD2*00(60)	TRBJ2-7*00(215)
1109	TGTGCCAGCAGCCGGGACTGGGGATATGAACAGTACTTC	CASSRDWGYEQYF	TRBV5	TRBD2*00(50)	TRBJ2-7*00(215)
1110	TGTGCCAGCAGCCGGGACTGGGGCTATGAACAGTACTTC	CASSRDWGYEQYF	TRBV13-1	TRBD2*00(60)	TRBJ2-7*00(220)
1111	TGTGCCAGCAGCCGGGACTGGGGGTATGAACAGTACTTC	CASSRDWGYEQYF	TRBV4	TRBD2*00(60)	TRBJ2-7*00(215)
1112	TGTGCCAGCAGCCGGGACTGGGGGTATGAACAGTACTTC	CASSRDWGYEQYF	TRBV4	TRBD2*00(60)	TRBJ2-7*00(215)
1113	TGTGCCAGCAGCCGGGACTGGGGATATGAACAGTACTTC	CASSRDWGYEQYF	TRBV4	TRBD2*00(55)	TRBJ2-7*00(215)
1114	TGCACCTGCAGTGCAGGGGCTAGTGCAGAAACGCTGTATTTT	CTCSAGASAETLYF	TRBV1	NA	TRBJ2-3*00(253, 6)
1115	TGCACCTGCAGTGCAGGGGCTAGTGCAGAAACGCTGTATTTT	CTCSAGASAETLYF	TRBV1	NA	TRBJ2-3*00(255)
1116	TGTGCCAGCAGTATAGGGGCTAGTGCAGAAACGCTGTATTTT	CASSIGASAETLYF	TRBV19	NA	TRBJ2-3*00(250)
1117	TGTGCCTGGAGTCTGGGGGCTAGTGCAGAAACGCTGTATTTT	CAWSLGASAETLYF	TRBV31	TRBD2*00(30)	TRBJ2-3*00(253, 3)
1118	TGTGCCTGGAGTCTGGGGGCTAGTGCAGAAACGCTGTATTTT	CAWSLGASAETLYF	TRBV31	TRBD2*00(30)	TRBJ2-3*00(255)
1119	TGTGCCTGGAGTCTAGGGGCTAGTGCAGAAACGCTGTATTTT	CAWSLGASAETLYF	TRBV31	TRBD1*00(25)	TRBJ2-3*00(255)
1120	TGTGCCTGGAGTCTCGGGGCTAGTGCAGAAACGCTGTATTTT	CAWSLGASAETLYF	TRBV31	NA	TRBJ2-3*00(255)
1121	TGTGCCTGGAGTCTGGGGGCTAGTGCAGAAACGCTGTATTTT	CAWSLGASAETLYF	TRBV31	TRBD2*00(30)	TRBJ2-3*00(255)
1122	TGTGCCTGGAGTCTAGGGGCTAGTGCAGAAACGCTGTATTTT	CAWSLGASAETLYF	TRBV31	TRBD1*00(25)	TRBJ2-3*00(255)
1123	TGTGCCTGGAGTCTTGGGGCTAGTGCAGAAACGCTGTATTTT	CAWSLGASAETLYF	TRBV31	TRBD2*00(25)	TRBJ2-3*00(255)
1124	TGTGCCTGGAGTCTGGGGGCTAGTGCAGAAACGCTGTATTTT	CAWSLGASAETLYF	TRBV31	TRBD2*00(30)	TRBJ2-3*00(255)
1125	TGTGCCTGGAGTCTGGGGGCTAGTGCAGAAACGCTGTATTTT	CAWSLGASAETLYF	TRBV31	TRBD2*00(30)	TRBJ2-3*00(255)
1126	TGTGCCTGGAGTCTTGGGGCTAGTGCAGAAACGCTGTATTTT	CAWSLGASAETLYF	TRBV31	TRBD2*00(25)	TRBJ2-3*00(255)
1127	TGTGCCAGCAGTGATGGGGATTCTGGAAATACGCTCTATTTT	CASSDGDSGNTLYF	TRBV13-1	NA	TRBJ1-3*00(253, 3)
1128	TGTGCCAGCAGTGATGGGGATTCTGGAAATACGCTCTATTTT	CASSDGDSGNTLYF	TRBV13-3	NA	TRBJ1-3*00(255)
1129	TGTGCCTGGAGTCTAGGGGATTCTGGAAATACGCTCTATTTT	CAWSLGDSGNTLYF	TRBV31	TRBD1*00(25)	TRBJ1-3*00(255)
1130	TGTGCCTGGAGTCTGGGGGATTCTGGAAATACGCTCTATTTT	CAWSLGDSGNTLYF	TRBV31	TRBD2*00(30)	TRBJ1-3*00(255)
1131	TGTGCCAGCAGTGGGGACACCTCTAGTGCAGAAACGCTGTATTTT	CASSGDTSSAETLYF	TRBV13-1	TRBD1*00(30)	TRBJ2-3*00(254, 5)
1132	TGTGCCAGCAGTATAGGGGACACCCAGTACTTT	CASSIGDTQYF	TRBV19	NA	TRBJ2-5*00(213, 9)
1133	TGTGCCAGCAGTATGGGGGACACCCAGTACTTT	CASSMGDTQYF	TRBV13-1	NA	TRBJ2-5*00(215)
1134	TGTGCCAGCAGCCAAGGGGACACCCAGTACTTT	CASSQGDTQYF	TRBV5	NA	TRBJ2-5*00(215)
1135	TGCACCTGCAGTGCAGGAGACACCCAGTACTTT	CTCSAGDTQYF	TRBV1	NA	TRBJ2-5*00(220)
1136	TGTGCCAGCAGTATGGGAGACACCCAGTACTTT	CASSMGDTQYF	TRBV19	NA	TRBJ2-5*00(220)
1137	TGCACCTGCAGTGCAGGAGACACCCAGTACTTT	CTCSAGDTQYF	TRBV1	NA	TRBJ2-5*00(220)
1138	TGCACCTGCAGTGCAGGCGACACCCAGTACTTT	CTCSAGDTQYF	TRBV1	NA	TRBJ2-5*00(215)
1139	TGTGCCTGGAGTCTAGGGGACACCCAGTACTTT	CAWSLGDTQYF	TRBV31	NA	TRBJ2-5*00(215)
1140	TGTGCCTGGAGTCTCGGGGACACCCAGTACTTT	CAWSLGDTQYF	TRBV31	NA	TRBJ2-5*00(215)
1141	TGTGCCTGGAGTCTAGGAGACACCCAGTACTTT	CAWSLGDTQYF	TRBV31	NA	TRBJ2-5*00(220)
1142	TGTGCCTGGAGTTTAGGGGACACCCAGTACTTT	CAWSLGDTQYF	TRBV31	NA	TRBJ2-5*00(215)
1143	TGTGCCAGCAGTGATGGGGGGGCGCGTGCAGAAACGCTGTATTTT	CASSDGGARAETLYF	TRBV13-1	TRBD2*00(45), TRBD1*00(40)	TRBJ2-3*00(240)
1144	TGTGCCAGCAGTGATGGGGGGGCGCGAGCAGAAACGCTGTATTTT	CASSDGGARAETLYF	TRBV13-1	TRBD2*00(45), TRBD1*00(40)	TRBJ2-3*00(229, 5)
1145	TGTGCCAGCAGTCCCGGGGGAGCGCGAGCAGAAACGCTGTATTTT	CASSPGGARAETLYF	TRBV4	TRBD2*00(36), TRBD1*00(35)	TRBJ2-3*00(229, 2)
1146	TGCACCTGCAGTGCGGGGGGCGAACAGTACTTC	CTCSAGGEQYF	TRBV1	TRBD2*00(35), TRBD1*00(30)	TRBJ2-7*00(200)
1147	TGTGCCAGCAGTATCGGGGGCGAAAGATTATTTTTC	CASSIGGERLFF	TRBV19	TRBD1*00(25), TRBD2*00(25)	TRBJ1-4*00(220)
1148	TGCACCTGCAGTGCAGGGGGTGAACAGTACTTC	CTCSAGGEQYF	TRBV1	NA	TRBJ2-7*00(205)
1149	TGTGCCAGCAGTTTCGGGGGAGAAACGCTGTATTTT	CASSFGGETLYF	TRBV14	TRBD1*00(25), TRBD2*00(25)	TRBJ2-3*00(219, 6)
1150	TGTGCCAGCAGTCAAGGGGGAGAACAGTACTTC	CASSQGGEQYF	TRBV14	TRBD1*00(30)	TRBJ2-7*00(198, 3)
1151	TGTGCCAGCAGCCAAGGTGGTGAACAGTACTTC	CASSQGGEQYF	TRBV5	NA	TRBJ2-7*00(205)
1152	TGTGCCAGCAGCCAAGGTGGGGAACAGTACTTC	CASSQGGEQYF	TRBV5	NA	TRBJ2-7*00(200)
1153	TGTGCCAGCAGTTTCGGGGGTGAAACGCTGTATTTT	CASSFGGETLYF	TRBV14	TRBD1*00(25), TRBD2*00(25)	TRBJ2-3*00(215)
1154	TGCACCTGCAGTGCTGGGGGAGGGCAAGACACCCAGTACTTT	CTCSAGGGQDTQYF	TRBV1	TRBD2*00(30)	TRBJ2-5*00(230)
1155	TGTGCCAGCAGTGGTGGGGGTCAAGACACCCAGTACTTT	CASSGGGQDTQYF	TRBV13-1	NA	TRBJ2-5*00(229, 3)
1156	TGTGCCAGCAGTGATGGGGGGGGCCAAGACACCCAGTACTTT	CASSDGGGQDTQYF	TRBV13-1	TRBD2*00(35)	TRBJ2-5*00(233, 9)
1157	TGTGCCAGCAGTGATGGGGGGGGCCAAGACACCCAGTACTTT	CASSDGGGQDTQYF	TRBV13-1	TRBD2*00(35)	TRBJ2-5*00(235)
1158	TGTGCCAGCAGCCCAGGGGGCCCCAACGAAAGATTATTTTTC	CASSPGGPNERLFF	TRBV5	TRBD1*00(25), TRBD2*00(25)	TRBJ1-4*00(239, 5)
1159	TGCACCTGCAGTGCAGGGGGACCCAACGAAAGATTATTTTTC	CTCSAGGPNERLFF	TRBV1	TRBD1*00(25), TRBD2*00(25)	TRBJ1-4*00(239)
1160	TGTGCCAGCAGCCCAGGGGGCCCCAACGAAAGATTATTTTTC	CASSPGGPNERLFF	TRBV19	TRBD1*00(40)	TRBJ1-4*00(240)
1161	TGTGCAAGCAGCTTGGGGGGCCAAGACACCCAGTACTTT	CASSLGGQDTQYF	TRBV16	TRBD2*00(30)	TRBJ2-5*00(235)
1162	TGTGCTAGCAGTAGCGGGGGGCAAGACACCCAGTACTTT	CASSSGGQDTQYF	TRBV17	TRBD2*00(30)	TRBJ2-5*00(229, 2)
1163	TGTGCTAGCAGTTTAGGGGGACAAGACACCCAGTACTTT	CASSLGGQDTQYF	TRBV29	TRBD1*00(25), TRBD2*00(25)	TRBJ2-5*00(230)
1164	TGTGCCAGCAGCCAAGGGGGCCAAGACACCCAGTACTTT	CASSQGGQDTQYF	TRBV5	NA	TRBJ2-5*00(234)
1165	TGCACCTGCAGTGCTGGGGGCCAAGACACCCAGTACTTT	CTCSAGGQDTQYF	TRBV1	TRBD2*00(30)	TRBJ2-5*00(233, 4)
1166	TGTGCTAGCAGCCAGGGAGGCCAAGACACCCAGTACTTT	CASSQGGQDTQYF	TRBV29	TRBD1*00(25)	TRBJ2-5*00(235)
1167	TGTGCCAGCAGCTCTGGGGGCCAAGACACCCAGTACTTT	CASSSGGQDTQYF	TRBV4	TRBD2*00(35)	TRBJ2-5*00(235)
1168	TGTGCCAGCAGTTCTGGGGGCCAAGACACCCAGTACTTT	CASSSGGQDTQYF	TRBV19	TRBD2*00(35)	TRBJ2-5*00(235)
1169	TGCACCTGCAGTGCTGGGGGGCAAGACACCCAGTACTTT	CTCSAGGQDTQYF	TRBV1	TRBD2*00(35)	TRBJ2-5*00(230)
1170	TGTGCTAGCAGTAGTGGGGGCCAAGACACCCAGTACTTT	CASSSGGQDTQYF	TRBV17	TRBD2*00(30)	TRBJ2-5*00(235)
1171	TGTGCCAGCAGTTTGGGGGGGCAAGACACCCAGTACTTT	CASSLGGQDTQYF	TRBV15	TRBD2*00(35)	TRBJ2-5*00(230)
1172	TGTGCTAGCAGTAGTGGGGGCCAAGACACCCAGTACTTT	CASSSGGQDTQYF	TRBV17	TRBD2*00(30)	TRBJ2-5*00(235)
1173	TGTGCCAGCAGTGAAGGGGGGTCCAACGAAAGATTATTTTTC	CASSEGGSNERLFF	TRBV13-3	TRBD1*00(30), TRBD2*00(30)	TRBJ1-4*00(244, 5)
1174	TGTGCCAGCAGCCAAGGGGGCTCCAACGAAAGATTATTTTTC	CASSQGGSNERLFF	TRBV5	TRBD1*00(25), TRBD2*00(25)	TRBJ1-4*00(245)
1175	TGTGCCAGCAGTGAGGGGGGATCCAACGAAAGATTATTTTTC	CASSEGGSNERLFF	TRBV13-3	TRBD2*00(30)	TRBJ1-4*00(238)
1176	TGTGCCAGCAGCCCAGGGGGCTCCAACGAAAGATTATTTTTC	CASSPGGSNERLFF	TRBV4	TRBD1*00(40)	TRBJ1-4*00(241)
1177	TGTGCTAGCAGTCCGGGGGGTTCCAACGAAAGATTATTTTTC	CASSPGGSNERLFF	TRBV29	TRBD2*00(30)	TRBJ1-4*00(250)
1178	TGTGCCAGCAGTGCTGGGGGGTCTAGTGCAGAAACGCTGTATTTT	CASSAGGSSAETLYF	TRBV13-1	TRBD1*00(25), TRBD2*00(25)	TRBJ2-3*00(255)
1179	TGTGCCTGGAGTCTAGGGGGGTCTAGTGCAGAAACGCTGTATTTT	CAWSLGGSSAETLYF	TRBV31	TRBD1*00(30), TRBD2*00(30)	TRBJ2-3*00(255)
1180	TGTGCCTGGAGTCTGGGGGGGTCTAGTGCAGAAACGCTGTATTTT	CAWSLGGSSAETLYF	TRBV31	TRBD2*00(40)	TRBJ2-3*00(255)
1181	TGTGCCAGCAGTGCTGGGGGTTCTAGTGCAGAAACGCTGTATTTT	CASSAGGSSAETLYF	TRBV13-1	NA	TRBJ2-3*00(255)
1182	TGTGCCAGCAGCCCGGGACATTCCAACGAAAGATTATTTTTC	CASSPGHSNERLFF	TRBV5	TRBD1*00(35), TRBD2*00(30)	TRBJ1-4*00(250)
1183	TGTGCCAGCAGTGGGGGACATTCCAACGAAAGATTATTTTTC	CASSGGHSNERLFF	TRBV13-3	TRBD1*00(30)	TRBJ1-4*00(250)
1184	TGTGCCAGCAGTGGGGGACATTCCAACGAAAGATTATTTTTC	CASSGGHSNERLFF	TRBV13-3	TRBD1*00(30)	TRBJ1-4*00(250)
1185	TGTGCCAGCAGTGGAGGACTGGGGGGTAACTATGCTGAGCAGTTCTTC	CASSGGLGGNYAEQFF	TRBV13-1	TRBD2*00(55)	TRBJ2-1*00(249, 1)
1186	TGTGCCAGCAGCCCGGGACTGGGGGGTAACTATGCTGAGCAGTTCTTC	CASSPGLGGNYAEQFF	TRBV4	TRBD2*00(70)	TRBJ2-1*00(248, 8)
1187	TGTGCCAGCAGTCCCGGACTGGGGGGAAACTATGCTGAGCAGTTCTTC	CASSPGLGGNYAEQFF	TRBV13-1	TRBD2*00(58)	TRBJ2-1*00(245)
1188	TGTGCCAGCAGCCTGGGGAACACCGGGCAGCTCTACTTT	CASSLGNTGQLYF	TRBV19	TRBD2*00(30)	TRBJ2-2*00(245)
1189	TGTGCTAGCAGTTTAGGGAACACCGGGCAGCTCTACTTT	CASSLGNTGQLYF	TRBV29	NA	TRBJ2-2*00(242, 2)
1190	TGTGCCAGCAGTCAGGGGAACACCGGGCAGCTCTACTTT	CASSQGNTGQLYF	TRBV13-1	TRBD1*00(30)	TRBJ2-2*00(245)
1191	TGTGCCAGCAGCCAAGGACAGTTTTCCAACGAAAGATTATTTTTC	CASSQGQFSNERLFF	TRBV5	TRBD1*00(25)	TRBJ1-4*00(253, 7)
1192	TGTGCCAGCAGCCAAGGACAATTTTCCAACGAAAGATTATTTTTC	CASSQGQFSNERLFF	TRBV5	NA	TRBJ1-4*00(256)
1193	TGTGCCAGCAGCCAAGGACAGTTTTCCAACGAAAGATTATTTTTC	CASSQGQFSNERLFF	TRBV5	TRBD1*00(25)	TRBJ1-4*00(255)
1194	TGTGCCAGCAGTGGGGGACAATTTTCCAACGAAAGATTATTTTTC	CASSGGQFSNERLFF	TRBV13-1	TRBD1*00(25), TRBD2*00(25)	TRBJ1-4*00(255, 5)
1195	TGTGCCAGCAGTGGGGGACAGTTTTCCAACGAAAGATTATTTTTC	CASSGGQFSNERLFF	TRBV13-3	TRBD1*00(35)	TRBJ1-4*00(255)
1196	TGTGCCAGCAGTGGGGGACAATTTTCCAACGAAAGATTATTTTTC	CASSGGQFSNERLFF	TRBV13-1	TRBD1*00(25), TRBD2*00(25)	TRBJ1-4*00(256)
1197	TGTGCCAGCAGCCCCGGACAGTTTTCCAACGAAAGATTATTTTTC	CASSPGQFSNERLFF	TRBV5	TRBD1*00(30)	TRBJ1-4*00(255)
1198	TGTGCCAGCAGTGGGGGACAGCAGAACACCTTGTACTTT	CASSGGQQNTLYF	TRBV13-1	NA	TRBJ2-4*00(217)
1199	TGTGCCAGCAGCCAAGGACAACAAAACACCTTGTACTTT	CASSQGQQNTLYF	TRBV5	NA	TRBJ2-4*00(230)
1200	TGTGCCAGCAGCCAGGGACAACAAAACACCTTGTACTTT	CASSQGQQNTLYF	TRBV5	TRBD1*00(30)	TRBJ2-4*00(230)
1201	TGTGCCAGCAGCGCGGGACAGTCTGGAAATACGCTCTATTTT	CASSAGQSGNTLYF	TRBV13-1	TRBD1*00(40)	TRBJ1-3*00(243, 7)
1202	TGTGCCAGCAGTCTCGGACAGTCTGGAAATACGCTCTATTTT	CASSLGQSGNTLYF	TRBV13-3	TRBD1*00(30)	TRBJ1-3*00(245)
1203	TGTGCCAGCAGCTTGGGACAATCTGGAAATACGCTCTATTTT	CASSLGQSGNTLYF	TRBV4	TRBD1*00(30)	TRBJ1-3*00(245)
1204	TGTGCTAGCAGTTTGGGACAGTCTGGAAATACGCTCTATTTT	CASSLGQSGNTLYF	TRBV29	TRBD1*00(35)	TRBJ1-3*00(245)
1205	TGTGCTAGCAGTTTAGGACAATCTGGAAATACGCTCTATTTT	CASSLGQSGNTLYF	TRBV29	TRBD1*00(25)	TRBJ1-3*00(245)
1206	TGTGCCAGCAGTGCCGGGACAGCTAGTGCAGAAACGCTGTATTTT	CASSAGTASAETLYF	TRBV13-1	TRBD1*00(45)	TRBJ2-3*00(253, 9)
1207	TGTGCCAGCAGCCAAGGGACAGCTAGTGCAGAAACGCTGTATTTT	CASSQGTASAETLYF	TRBV5	TRBD1*00(30)	TRBJ2-3*00(255)
1208	TGTGCCAGCAGCCAAGGAACAGCTAGTGCAGAAACGCTGTATTTT	CASSQGTASAETLYF	TRBV5	NA	TRBJ2-3*00(255)
1209	TGTGCCTGGAGTCTCGGGACAGGGGGAGACACCCAGTACTTT	CAWSLGTGGDTQYF	TRBV31	TRBD1*00(60)	TRBJ2-5*00(220)
1210	TGCACCTGCAGTGCCGGGACTGGGGGTGACACCCAGTACTTT	CTCSAGTGGDTQYF	TRBV1	TRBD2*00(60)	TRBJ2-5*00(215)
1211	TGCACCTGCAGTGCCGGGACAGGGGGCGACACCCAGTACTTT	CTCSAGTGGDTQYF	TRBV1	TRBD1*00(65)	TRBJ2-5*00(215)
1212	TGCACCTGCAGTGCGGGGACAGGGGGAGACACCCAGTACTTT	CTCSAGTGGDTQYF	TRBV1	TRBD1*00(55)	TRBJ2-5*00(216, 5)
1213	TGCACCTGCAGCGCCGGGACAGGGGGGGACACCCAGTACTTT	CTCSAGTGGDTQYF	TRBV1	TRBD1*00(60), TRBD2*00(51)	TRBJ2-5*00(215)
1214	TGCACCTGCAGTGCAGGGACAGGGGGGGACACCCAGTACTTT	CTCSAGTGGDTQYF	TRBV1	TRBD1*00(50)	TRBJ2-5*00(215)
1215	TGCACCTGCAGTGCAGGGACTGGGGGGGACACCCAGTACTTT	CTCSAGTGGDTQYF	TRBV1	TRBD2*00(55)	TRBJ2-5*00(215)
1216	TGTGCCTGGAGCCTGGGGACTGGGGGGAGTCAAAACACCTTGTACTTT	CAWSLGTGGSQNTLYF	TRBV31	TRBD2*00(60)	TRBJ2-4*00(244, 5)
1217	TGTGCCTGGAGTCTAGGGACTGGGGGGAGTCAAAACACCTTGTACTTT	CAWSLGTGGSQNTLYF	TRBV31	TRBD2*00(60)	TRBJ2-4*00(245)
1218	TGTGCCTGGAGTCTAGGGACAGGGGGTAGTCAAAACACCTTGTACTTT	CAWSLGTGGSQNTLYF	TRBV31	TRBD1*00(55)	TRBJ2-4*00(250)
1219	TGTGCCTGGAGTCTCGGGACTGGGGGTAGTCAAAACACCTTGTACTTT	CAWSLGTGGSQNTLYF	TRBV31	TRBD2*00(60)	TRBJ2-4*00(242)
1220	TGTGCCTGGAGTCTCGGGACTGGGGGTAGTCAAAACACCTTGTACTTT	CAWSLGTGGSQNTLYF	TRBV31	TRBD2*00(60)	TRBJ2-4*00(250)
1221	TGTGCCTGGAGTCTCGGGACTGGGGGGAGTCAAAACACCTTGTACTTT	CAWSLGTGGSQNTLYF	TRBV31	TRBD2*00(65)	TRBJ2-4*00(245)
1222	TGTGCCTGGAGTCTCGGGACTGGGGGAAGTCAAAACACCTTGTACTTT	CAWSLGTGGSQNTLYF	TRBV31	TRBD2*00(60)	TRBJ2-4*00(245)
1223	TGTGCCAGCAGTGATGGGACTGGGGGTAGTCAAAACACCTTGTACTTT	CASSDGTGGSQNTLYF	TRBV13-1	TRBD2*00(50)	TRBJ2-4*00(250)
1224	TGTGCCAGCAGTGATGGGACTGGGGGTAGTCAAAACACCTTGTACTTT	CASSDGTGGSQNTLYF	TRBV13-3	TRBD2*00(50)	TRBJ2-4*00(250)
1225	TGTGCCTGGAGTCTAGGGACTGGGGGGAGTCAAAACACCTTGTACTTT	CAWSLGTGGSQNTLYF	TRBV31	TRBD2*00(60)	TRBJ2-4*00(245)
1226	TGTGCCTGGAGTCTAGGGACTGGGGGTAGTCAAAACACCTTGTACTTT	CAWSLGTGGSQNTLYF	TRBV31	TRBD2*00(55)	TRBJ2-4*00(250)
1227	TGTGCCTGGAGTCTTGGGACTGGGGGGAGTCAAAACACCTTGTACTTT	CAWSLGTGGSQNTLYF	TRBV31	TRBD2*00(60)	TRBJ2-4*00(245)
1228	TGTGCCTGGAGTCTGGGGACTGGGGGTAGTCAAAACACCTTGTACTTT	CAWSLGTGGSQNTLYF	TRBV31	TRBD2*00(55)	TRBJ2-4*00(250)
1229	TGTGCCTGGAGTCTAGGCACTGGGGGTAGTCAAAACACCTTGTACTTT	CAWSLGTGGSQNTLYF	TRBV31	TRBD2*00(41)	TRBJ2-4*00(250)
1230	TGTGCCAGCAGTAGGGGGACTGGAAATACGCTCTATTTT	CASSRGTGNTLYF	TRBV19	TRBD1*00(25), TRBD2*00(25)	TRBJ1-3*00(240)
1231	TGTGCCAGCAGTCCCGGGACAGGGAACACCGGGCAGCTCTACTTT	CASSPGTGNTGQLYF	TRBV19	TRBD1*00(60)	TRBJ2-2*00(245)
1232	TGTGCTAGCAGTAGGGGGACAGGGAACACAGAAGTCTTCTTT	CASSRGTGNTEVFF	TRBV17	TRBD1*00(45)	TRBJ1-1*00(230)
1233	TGTGCTAGCAGTAGAGGGACAGGGAACACAGAAGTCTTCTTT	CASSRGTGNTEVFF	TRBV17	TRBD1*00(40)	TRBJ1-1*00(227, 8)
1234	TGTGCCAGCAGTGAGGGGACTGGAAATACGCTCTATTTT	CASSEGTGNTLYF	TRBV13-1	NA	TRBJ1-3*00(240)
1235	TGTGCCAGCAGTGCCGGGACTGGAAACACCTTGTACTTT	CASSAGTGNTLYF	TRBV13-3	TRBD2*00(50)	TRBJ2-4*00(220)
1236	TGTGCCAGCAGCCGGGGGACAGGGAACACAGAAGTCTTCTTT	CASSRGTGNTEVFF	TRBV5	TRBD1*00(45)	TRBJ1-1*00(230)
1237	TGCACCTGCAGTGCGGGGACAGGGCAAGACACCCAGTACTTT	CTCSAGTGQDTQYF	TRBV1	TRBD1*00(45)	TRBJ2-5*00(229, 2)
1238	TGTGCCAGCAGCCGCGGGACTGGGCAAGACACCCAGTACTTT	CASSRGTGQDTQYF	TRBV2	TRBD2*00(50)	TRBJ2-5*00(230)
1239	TGTGCCAGCAGGGGGACTGGACAAGACACCCAGTACTTT	CASRGTGQDTQYF	TRBV13-3	TRBD2*00(40)	TRBJ2-5*00(230)
1240	TGTGCTAGCAGTTTGGGGACAGGGCAAGACACCCAGTACTTT	CASSLGTGQDTQYF	TRBV29	TRBD1*00(45)	TRBJ2-5*00(228, 8)
1241	TGTGCTAGCAGTTTAGGGACAGGGCAAGACACCCAGTACTTT	CASSLGTGQDTQYF	TRBV29	TRBD1*00(45)	TRBJ2-5*00(230)
1242	TGTGCCAGCAGCCTTGGGACTGGGCAAGACACCCAGTACTTT	CASSLGTGQDTQYF	TRBV5	TRBD2*00(45)	TRBJ2-5*00(230)
1243	TGCACCTGCAGTGCAGGGACAGGGTATGCTGAGCAGTTCTTC	CTCSAGTGYAEQFF	TRBV1	TRBD1*00(40)	TRBJ2-1*00(230)
1244	TGCACCTGCAGTGCCGGGACAGGGTATGCTGAGCAGTTCTTC	CTCSAGTGYAEQFF	TRBV1	TRBD1*00(50)	TRBJ2-1*00(230)
1245	TGCACCTGCAGTGCAGGGACTGGCTATGCTGAGCAGTTCTTC	CTCSAGTGYAEQFF	TRBV1	TRBD2*00(35)	TRBJ2-1*00(235)
1246	TGCACCTGCAGTGCGGGGACAGGCTATGCTGAGCAGTTCTTC	CTCSAGTGYAEQFF	TRBV1	TRBD1*00(40)	TRBJ2-1*00(235)
1247	TGTGCAAGCAGCCCCGGGACAGGGTATGCTGAGCAGTTCTTC	CASSPGTGYAEQFF	TRBV16	TRBD1*00(60)	TRBJ2-1*00(229, 2)
1248	TGTGCCAGCAGTCCCGGGACTGGTTATGCTGAGCAGTTCTTC	CASSPGTGYAEQFF	TRBV13-1	TRBD2*00(55)	TRBJ2-1*00(230)
1249	TGTGCCAGCAGTGATGGCACCAACGAAAGATTATTTTTC	CASSDGTNERLFF	TRBV13-3	NA	TRBJ1-4*00(240)
1250	TGCACCTGCAGTGCAGGGACAAACGAAAGATTATTTTTC	CTCSAGTNERLFF	TRBV1	TRBD1*00(25)	TRBJ1-4*00(229)
1251	TGTGCCAGCAGTGATGGCACCAACGAAAGATTATTTTTC	CASSDGTNERLFF	TRBV13-1	NA	TRBJ1-4*00(240)
1252	TGTGCCAGCAGTTCCGGGACCCAAAACACCTTGTACTTT	CASSSGTQNTLYF	TRBV13-1	TRBD1*00(35), TRBD2*00(35)	TRBJ2-4*00(229, 1)
1253	TGTGCCTGGAGTCTCGGGACACAAAACACCTTGTACTTT	CAWSLGTQNTLYF	TRBV31	TRBD1*00(35), TRBD2*00(30)	TRBJ2-4*00(227, 4)
1254	TGTGCCAGCAGTATGGGCACACAAAACACCTTGTACTTT	CASSMGTQNTLYF	TRBV19	NA	TRBJ2-4*00(229, 1)
1255	TGTGCCAGCAGCGCCGGGACAAGCAACGAAAGATTATTTTTC	CASSAGTSNERLFF	TRBV2	TRBD1*00(40), TRBD2*00(35)	TRBJ1-4*00(235)
1256	TGTGCCAGCAGTCCCGGGACATCCAACGAAAGATTATTTTTC	CASSPGTSNERLFF	TRBV14	TRBD1*00(45), TRBD2*00(40)	TRBJ1-4*00(245)
1257	TGTGCCAGCAGTCCCGGGACTTCGAACGAAAGATTATTTTTC	CASSPGTSNERLFF	TRBV14	TRBD1*00(40), TRBD2*00(40)	TRBJ1-4*00(236)
1258	TGTGCCAGCAGTGGGACAACAAACACCGGGCAGCTCTACTTT	CASSGTTNTGQLYF	TRBV13-1	TRBD1*00(25)	TRBJ2-2*00(255)
1259	TGTGCCAGCAGCCCCGGGACAACAAACACCGGGCAGCTCTACTTT	CASSPGTTNTGQLYF	TRBV5	TRBD1*00(40), TRBD2*00(35)	TRBJ2-2*00(255)
1260	TGTGCCAGCAGTCCCGGGACAACAAACACCGGGCAGCTCTACTTT	CASSPGTTNTGQLYF	TRBV19	TRBD1*00(45), TRBD2*00(40)	TRBJ2-2*00(255)
1261	TGTGCCAGCAGTGGGACAACAAACACCGGGCAGCTCTACTTT	CASSGTTNTGQLYF	TRBV13-3	TRBD1*00(25)	TRBJ2-2*00(255)
1262	TGTGCCAGCAGTGGCGGGACAACAAACACCGGGCAGCTCTACTTT	CASSGGTTNTGQLYF	TRBV13-1	TRBD1*00(35), TRBD2*00(30)	TRBJ2-2*00(255)
1263	TGTGCCAGCAGTGGGACAACAAACACCGGGCAGCTCTACTTT	CASSGTTNTGQLYF	TRBV13-3	TRBD1*00(25)	TRBJ2-2*00(255)
1264	TGTGCCAGCAGTGGGACAACAAACACCGGGCAGCTCTACTTT	CASSGTTNTGQLYF	TRBV13-3	TRBD1*00(25)	TRBJ2-2*00(255)
1265	TGTGCCAGCAGCGGGACTACAAACACCGGGCAGCTCTACTTT	CASSGTTNTGQLYF	TRBV19	TRBD2*00(35), TRBD1*00(30)	TRBJ2-2*00(255)
1266	TGTGCCAGCTCCGGGACAACAAACACCGGGCAGCTCTACTTT	CASSGTTNTGQLYF	TRBV19	TRBD1*00(40), TRBD2*00(35)	TRBJ2-2*00(255)
1267	TGTGCCAGCAGTGGGACAACAAACACCGGGCAGCTCTACTTT	CASSGTTNTGQLYF	TRBV13-3	TRBD1*00(25)	TRBJ2-2*00(255)
1268	TGTGCCAGCAGTGACAAATATGAACAGTACTTC	CASSDKYEQYF	TRBV13-3	NA	TRBJ2-7*00(215)
1269	TGTGCCAGCAGTGACAAGTATGAACAGTACTTC	CASSDKYEQYF	TRBV13-3	NA	TRBJ2-7*00(215)
1270	TGTGCCAGCAGCCAAAAATATGAACAGTACTTC	CASSQKYEQYF	TRBV5	NA	TRBJ2-7*00(213)
1271	TGTGCCAGCAGTCAAAAATATGAACAGTACTTC	CASSQKYEQYF	TRBV19	NA	TRBJ2-7*00(215)
1272	TGTGCCAGCAGTGATAAATATGAACAGTACTTC	CASSDKYEQYF	TRBV13-3	NA	TRBJ2-7*00(215)
1273	TGTGCCAGCAGCCAAAAATATGAACAGTACTTC	CASSQKYEQYF	TRBV5	NA	TRBJ2-7*00(215)
1274	TGTGCCAGCAGTGCACTGGGTAGTCAAAACACCTTGTACTTT	CASSALGSQNTLYF	TRBV13-3	TRBD2*00(30)	TRBJ2-4*00(250)
1275	TGTGCCAGCAGTCTGGGAAGTCAAAACACCTTGTACTTT	CASSLGSQNTLYF	TRBV13-3	TRBD2*00(25)	TRBJ2-4*00(245)
1276	TGTGCCAGCAGTTTAGGTAGTCAAAACACCTTGTACTTT	CASSLGSQNTLYF	TRBV14	NA	TRBJ2-4*00(250)
1277	TGTGCCAGCAGCCTACTGGGGTCCCAAAACACCTTGTACTTT	CASSLLGSQNTLYF	TRBV19	TRBD2*00(35)	TRBJ2-4*00(230)
1278	TGTGCCAGCAGCCTCGGCAGTCAAAACACCTTGTACTTT	CASSLGSQNTLYF	TRBV19	NA	TRBJ2-4*00(245)
1279	TGTGCTAGCAGTCTGGGAAGTCAAAACACCTTGTACTTT	CASSLGSQNTLYF	TRBV13-3	TRBD2*00(25)	TRBJ2-4*00(245)
1280	TGTGCCAGCAGCCAACTGGGTAGTCAAAACACCTTGTACTTT	CASSQLGSQNTLYF	TRBV5	TRBD2*00(25)	TRBJ2-4*00(248, 4)
1281	TGTGCCAGCAGCCAAGACAGTGCAAACACAGAAGTCTTCTTT	CASSQDSANTEVFF	TRBV5	NA	TRBJ1-1*00(249)
1282	TGTGCCAGCAGTGCAAACACAGAAGTCTTCTTT	CASSANTEVFF	TRBV13-3	NA	TRBJ1-1*00(252, 5)
1283	TGCACCTGCTCCAGTGCAAACACAGAAGTCTTCTTT	CTCSSANTEVFF	TRBV1	NA	TRBJ1-1*00(250)
1284	TGTGCCAGCAGCCAAGACAGTGCAAACACAGAAGTCTTCTTT	CASSQDSANTEVFF	TRBV5	NA	TRBJ1-1*00(248, 8)
1285	TGTGCCAGCAGCTCAAACACAGAAGTCTTCTTT	CASSSNTEVFF	TRBV13-3	NA	TRBJ1-1*00(240)
1286	TGTGCCAGCTCTTCAAACACAGAAGTCTTCTTT	CASSSNTEVFF	TRBV13-3	NA	TRBJ1-1*00(240)
1287	TGTGCCAGCAGCCGAAACACAGAAGTCTTCTTT	CASSRNTEVFF	TRBV19	NA	TRBJ1-1*00(233, 7)
1288	TGTGCCAGCAGCCAAGATTCAGCAAACACAGAAGTCTTCTTT	CASSQDSANTEVFF	TRBV5	NA	TRBJ1-1*00(243, 3)
1289	TGTGCCAGCAGCCAAGATTCAGCAAACACAGAAGTCTTCTTT	CASSQDSANTEVFF	TRBV5	NA	TRBJ1-1*00(245)
1290	TGTGCCAGCAGTGCAAACACAGAAGTCTTCTTT	CASSANTEVFF	TRBV5	NA	TRBJ1-1*00(250)
1291	TGTGCCAGCAGTTCAAACACAGAAGTCTTCTTT	CASSSNTEVFF	TRBV19	NA	TRBJ1-1*00(240)
1292	TGTGCCAGCAGAGACAGTGCAAACACAGAAGTCTTCTTT	CASRDSANTEVFF	TRBV13-1	NA	TRBJ1-1*00(250)
1293	TGTGCCAGCAGGGACAGTGCAAACACAGAAGTCTTCTTT	CASRDSANTEVFF	TRBV13-3	NA	TRBJ1-1*00(250)
1294	TGTGCCAGCAGGGACAGCGCAAACACAGAAGTCTTCTTT	CASRDSANTEVFF	TRBV13-3	NA	TRBJ1-1*00(245)
1295	TGTGCTAGCCGGGACAGTGCAAACACAGAAGTCTTCTTT	CASRDSANTEVFF	TRBV29	TRBD1*00(40)	TRBJ1-1*00(250)
1296	TGTGCCAGCAGTTTCAACTATGCTGAGCAGTTCTTC	CASSFNYAEQFF	TRBV13-3	NA	TRBJ2-1*00(247)
1297	TGTGCCAGCAGCTTCAACTATGCTGAGCAGTTCTTC	CASSFNYAEQFF	TRBV4	NA	TRBJ2-1*00(245)
1298	TGTGCCAGCAGCTACCCAGCAAACACAGAAGTCTTCTTT	CASSYPANTEVFF	TRBV4	NA	TRBJ1-1*00(245)
1299	TGTGCCAGCAGTATTCCAGCAAACACAGAAGTCTTCTTT	CASSIPANTEVFF	TRBV19	NA	TRBJ1-1*00(245)
1300	TGTGCCAGCAGTATACCGGCTAACACAGAAGTCTTCTTT	CASSIPANTEVFF	TRBV19	NA	TRBJ1-1*00(231)
1301	TGTGCCAGCAGTATCCCAGCAAACACAGAAGTCTTCTTT	CASSIPANTEVFF	TRBV19	NA	TRBJ1-1*00(245)
1302	TGTGCCAGCAGCCCTCCGGGACAGGGGAACACCGGGCAGCTCTACTTT	CASSPPGQGNTGQLYF	TRBV13-3	TRBD1*00(60)	TRBJ2-2*00(244, 6)
1303	TGTGCCAGCAGCCAACCGGGACAGGGCAACACCGGGCAGCTCTACTTT	CASSQPGQGNTGQLYF	TRBV5	TRBD1*00(55)	TRBJ2-2*00(245)
1304	TGTGCCAGCAGTCCTCCGGGACAGGGGAACACCGGGCAGCTCTACTTT	CASSPPGQGNTGQLYF	TRBV14	TRBD1*00(60)	TRBJ2-2*00(245)
1305	TGTGCCAGCAGCCGACAGGGAAACTCCGACTACACCTTC	CASSRQGNSDYTF	TRBV4	TRBD1*00(35)	TRBJ1-2*00(235)
1306	TGTGCCAGCAGTCCACAGGGGAACTCCGACTACACCTTC	CASSPQGNSDYTF	TRBV13-1	TRBD1*00(35)	TRBJ1-2*00(230)
1307	TGTGCCAGCAGCGGACAGGGGAACTCCGACTACACCTTC	CASSGQGNSDYTF	TRBV13-3	TRBD1*00(45)	TRBJ1-2*00(230)
1308	TGTGCCAGCAGTGAACAGGGAAACTCCGACTACACCTTC	CASSEQGNSDYTF	TRBV13-1	TRBD1*00(30)	TRBJ1-2*00(234)
1309	TGTGCCAGCAGTGGACAGGGGAACTCCGACTACACCTTC	CASSGQGNSDYTF	TRBV13-1	TRBD1*00(40)	TRBJ1-2*00(227, 2)
1310	TGTGCCAGCAGTGAACAGGGGAACTCCGACTACACCTTC	CASSEQGNSDYTF	TRBV13-3	TRBD1*00(35)	TRBJ1-2*00(230)
1311	TGTGCCAGCAGCCCACAGGGTAACTCCGACTACACCTTC	CASSPQGNSDYTF	TRBV19	TRBD1*00(30)	TRBJ1-2*00(230)
1312	TGTGCCAGCAGCCCTCAGGGGAACTCCGACTACACCTTC	CASSPQGNSDYTF	TRBV4	TRBD1*00(30)	TRBJ1-2*00(230)
1313	TGTGCCAGCAGTCCTCAGGGGAACTCCGACTACACCTTC	CASSPQGNSDYTF	TRBV13-1	TRBD1*00(30)	TRBJ1-2*00(230)
1314	TGTGCCAGCAGCCAAGGGAACTCCGACTACACCTTC	CASSQGNSDYTF	TRBV5	NA	TRBJ1-2*00(230)
1315	TGTGCCAGCAGTCTACAGGGGAACTCCGACTACACCTTC	CASSLQGNSDYTF	TRBV13-1	TRBD1*00(35)	TRBJ1-2*00(230)
1316	TGTGCCAGCAGCTTACAGGGAAACTCCGACTACACCTTC	CASSLQGNSDYTF	TRBV4	TRBD1*00(30)	TRBJ1-2*00(235)
1317	TGTGCCAGCAGTCAGGGGAACTCCGACTACACCTTC	CASSQGNSDYTF	TRBV13-3	TRBD1*00(30)	TRBJ1-2*00(230)
1318	TGTGCCTGGAGTGGACAGAACGAAAGATTATTTTTC	CAWSGQNERLFF	TRBV31	NA	TRBJ1-4*00(228, 4)
1319	TGTGCCAGCAGTCGACAGAACGAAAGATTATTTTTC	CASSRQNERLFF	TRBV19	TRBD1*00(25)	TRBJ1-4*00(228, 7)
1320	TGTGCCAGCAGTAGACAGAACGAAAGATTATTTTTC	CASSRQNERLFF	TRBV19	TRBD1*00(25)	TRBJ1-4*00(230)
1321	TGTGCCAGCAGCCTCAGGGATTCTGGAAATACGCTCTATTTT	CASSLRDSGNTLYF	TRBV4	TRBD1*00(25)	TRBJ1-3*00(253, 4)
1322	TGTGCCAGCAGCCTCAGGGATTCTGGAAATACGCTCTATTTT	CASSLRDSGNTLYF	TRBV5	TRBD1*00(25)	TRBJ1-3*00(255)
1323	TGTGCCTGGAGTCCCAGGGGATATAATTCGCCCCTCTACTTT	CAWSPRGYNSPLYF	TRBV31	TRBD1*00(30)	TRBJ1-6*00(243, 3)
1324	TGTGCCAGCAGTGATAGGGGGTATAATTCGCCCCTCTACTTT	CASSDRGYNSPLYF	TRBV13-1	TRBD1*00(30)	TRBJ1-6*00(243, 9)
1325	TGTGCCAGCAGTGACAGGGGTTATAATTCGCCCCTCTACTTT	CASSDRGYNSPLYF	TRBV13-1	TRBD1*00(30)	TRBJ1-6*00(245)
1326	TGTGCCAGCAGTGACAGGGGCTATAATTCGCCCCTCTACTTT	CASSDRGYNSPLYF	TRBV13-1	TRBD1*00(30)	TRBJ1-6*00(250)
1327	TGTGCCAGCAGTGACAGGGGCTATAATTCGCCCCTCTACTTT	CASSDRGYNSPLYF	TRBV13-1	TRBD1*00(30)	TRBJ1-6*00(250)
1328	TGTGCCAGCAGTGATCGGGGGTATAATTCGCCCCTCTACTTT	CASSDRGYNSPLYF	TRBV13-1	TRBD1*00(25), TRBD2*00(25)	TRBJ1-6*00(245)
1329	TGTGCCAGCAGTGACAGGGGCTATAATTCGCCCCTCTACTTT	CASSDRGYNSPLYF	TRBV13-3	TRBD1*00(30)	TRBJ1-6*00(250)
1330	TGTGCCAGCAGTGATCGAGGGTATAATTCGCCCCTCTACTTT	CASSDRGYNSPLYF	TRBV13-3	NA	TRBJ1-6*00(245)
1331	TGCACCTGCAGTGACAGGATTTCCAACGAAAGATTATTTTTC	CTCSDRISNERLFF	TRBV1	NA	TRBJ1-4*00(259)
1332	TGTGCCAGCAGTTACAGGATTTCCAACGAAAGATTATTTTTC	CASSYRISNERLFF	TRBV13-1	TRBD1*00(25)	TRBJ1-4*00(260)
1333	TGTGCCAGCAGCTACAGGATTTCCAACGAAAGATTATTTTTC	CASSYRISNERLFF	TRBV4	NA	TRBJ1-4*00(260)
1334	TGTGCCAGCAGTGACAGGGTTCAAAACACCTTGTACTTT	CASSDRVQNTLYF	TRBV13-1	TRBD1*00(25)	TRBJ2-4*00(235)
1335	TGTGCCAGCAGTGACAGGGTTCAAAACACCTTGTACTTT	CASSDRVQNTLYF	TRBV13-3	TRBD1*00(25)	TRBJ2-4*00(235)
1336	TGTGCCAGCAGTGACCGGGTTCAAAACACCTTGTACTTT	CASSDRVQNTLYF	TRBV13-1	TRBD1*00(25), TRBD2*00(25)	TRBJ2-4*00(235)
1337	TGTGCCAGCAGCTATAGGGTGCAAAACACCTTGTACTTT	CASSYRVQNTLYF	TRBV4	NA	TRBJ2-4*00(229, 1)
1338	TGTGCTAGCAGCTACAGGGTTCAAAACACCTTGTACTTT	CASSYRVQNTLYF	TRBV29	TRBD1*00(30)	TRBJ2-4*00(235)
1339	TGTGCCAGCAGCTACAGGGTTCAAAACACCTTGTACTTT	CASSYRVQNTLYF	TRBV4	TRBD1*00(25)	TRBJ2-4*00(235)
1340	TGTGCCTGGAGTCACAGATATGAACAGTACTTC	CAWSHRYEQYF	TRBV31	NA	TRBJ2-7*00(213, 3)
1341	TGTGCCTGGAGTCCACGCTATGAACAGTACTTC	CAWSPRYEQYF	TRBV31	NA	TRBJ2-7*00(219, 5)
1342	TGTGCCTGGAGTCTCAGGTATGAACAGTACTTC	CAWSLRYEQYF	TRBV31	NA	TRBJ2-7*00(215)
1343	TGCACCTGCAGTGCAGTGGCGTCAGCTTCTGGAAATACGCTCTATTTT	CTCSAVASASGNTLYF	TRBV1	NA	TRBJ1-3*00(250)
1344	TGTGCCAGCAATTCTGGAAATACGCTCTATTTT	CASNSGNTLYF	TRBV13-3	NA	TRBJ1-3*00(260)
1345	TGTGCCAGCAGTGCGACAGGGGATGAACAGTACTTC	CASSATGDEQYF	TRBV13-1	TRBD1*00(40)	TRBJ2-7*00(209, 6)
1346	TGTGCCAGCAGTCCGACAGGGGATGAACAGTACTTC	CASSPTGDEQYF	TRBV19	TRBD1*00(40)	TRBJ2-7*00(210)
1347	TGTGCCTGGAGCTCCGGGACAGGGGATGAACAGTACTTC	CAWSSGTGDEQYF	TRBV31	TRBD1*00(60)	TRBJ2-7*00(210)
1348	TGTGCCAGCAGCCCGACAGGGGATGAACAGTACTTC	CASSPTGDEQYF	TRBV3	TRBD1*00(40)	TRBJ2-7*00(210)
1349	TGTGCCAGCAGTGTTACTGGGGATGAACAGTACTTC	CASSVTGDEQYF	TRBV13-1	TRBD2*00(35)	TRBJ2-7*00(209, 7)
1350	TGTGCCAGCAGTGGGACAGGGGGAAATTCGCCCCTCTACTTT	CASSGTGGNSPLYF	TRBV13-1	TRBD1*00(50)	TRBJ1-6*00(230)
1351	TGTGCCAGCAGTGGGACAGGGGGGAATTCGCCCCTCTACTTT	CASSGTGGNSPLYF	TRBV13-1	TRBD1*00(50)	TRBJ1-6*00(227, 5)
1352	TGTGCCAGCAGCCAAACAGGGGGCAATTCGCCCCTCTACTTT	CASSQTGGNSPLYF	TRBV5	TRBD1*00(45)	TRBJ1-6*00(230)
1353	TGTGCCAGCAGTCGGACTGGGGGGAACTATGCTGAGCAGTTCTTC	CASSRTGGNYAEQFF	TRBV24	TRBD2*00(55)	TRBJ2-1*00(245)
1354	TGTGCCAGCAGCTTGACTGGGGGTAACTATGCTGAGCAGTTCTTC	CASSLTGGNYAEQFF	TRBV4	TRBD2*00(45)	TRBJ2-1*00(250)
1355	TGTGCCAGCAGCTTGACTGGGGGGAACTATGCTGAGCAGTTCTTC	CASSLTGGNYAEQFF	TRBV4	TRBD2*00(50)	TRBJ2-1*00(245)
1356	TGTGCCTGGAGTTTGACAGGGGGGAACTATGCTGAGCAGTTCTTC	CAWSLTGGNYAEQFF	TRBV31	TRBD1*00(45)	TRBJ2-1*00(243, 3)
1357	TGTGCCTGGAGTCTAACTGGGGGGAACTATGCTGAGCAGTTCTTC	CAWSLTGGNYAEQFF	TRBV31	TRBD2*00(45)	TRBJ2-1*00(245)
1358	TGTGCCTGGAGTCTAACTGGGGGGAACTATGCTGAGCAGTTCTTC	CAWSLTGGNYAEQFF	TRBV31	TRBD2*00(45)	TRBJ2-1*00(245)
1359	TGTGCCAGCAGTGAGACTGGGGGGCAAGACACCCAGTACTTT	CASSETGGQDTQYF	TRBV13-1	TRBD2*00(50)	TRBJ2-5*00(229, 3)
1360	TGTGCCTGGAGTCTAACTGGGGGGCAAGACACCCAGTACTTT	CAWSLTGGQDTQYF	TRBV31	TRBD2*00(45)	TRBJ2-5*00(228, 4)
1361	TGTGCCTGGAGTCTGACTGGTGGGCAAGACACCCAGTACTTT	CAWSLTGGQDTQYF	TRBV31	NA	TRBJ2-5*00(230)
1362	TGTGCCTGGAGTCTAACAGGGGGTCAAGACACCCAGTACTTT	CAWSLTGGQDTQYF	TRBV31	TRBD1*00(40)	TRBJ2-5*00(228)
1363	TGTGCCAGCAGCCGCACAGGGGGCCAAGACACCCAGTACTTT	CASSRTGGQDTQYF	TRBV13-3	TRBD1*00(40)	TRBJ2-5*00(248, 7)
1364	TGTGCCAGCAGCCGGACAGGGGGCCAAGACACCCAGTACTTT	CASSRTGGQDTQYF	TRBV4	TRBD1*00(50)	TRBJ2-5*00(235)
1365	TGTGCCAGCAGCCGGACTGGGGGTCAAGACACCCAGTACTTT	CASSRTGGQDTQYF	TRBV5	TRBD2*00(50)	TRBJ2-5*00(230)
1366	TGTGCCAGCAGTCGCACAGGGGGCCAAGACACCCAGTACTTT	CASSRTGGQDTQYF	TRBV13-3	TRBD1*00(40)	TRBJ2-5*00(235)
1367	TGTGCCAGCAGTGGGACAGGGATTTCCAACGAAAGATTATTTTTC	CASSGTGISNERLFF	TRBV13-1	TRBD1*00(40)	TRBJ1-4*00(259, 6)
1368	TGTGCCAGCAGCCAAACGGGAATTTCCAACGAAAGATTATTTTTC	CASSQTGISNERLFF	TRBV5	NA	TRBJ1-4*00(265, 5)
1369	TGTGCCTGGAGTCTTACAGGGATTTCCAACGAAAGATTATTTTTC	CAWSLTGISNERLFF	TRBV31	TRBD1*00(30)	TRBJ1-4*00(258, 4)
1370	TGTGCCAGCAGTCGGACGGGAATTTCCAACGAAAGATTATTTTTC	CASSRTGISNERLFF	TRBV19	NA	TRBJ1-4*00(266)
1371	TGTGCCAGCAGCAGGACAGGTATTTCCAACGAAAGATTATTTTTC	CASSRTGISNERLFF	TRBV19	TRBD1*00(35)	TRBJ1-4*00(260)
1372	TGTGCCAGCAGCCGGACAGGAATTTCCAACGAAAGATTATTTTTC	CASSRTGISNERLFF	TRBV4	TRBD1*00(35)	TRBJ1-4*00(265)
1373	TGTGCCTGGAGTCTCACAGGAATTTCCAACGAAAGATTATTTTTC	CAWSLTGISNERLFF	TRBV31	TRBD1*00(25)	TRBJ1-4*00(265)
1374	TGTGCCAGCAGTCGGACAGGGATTTCCAACGAAAGATTATTTTTC	CASSRTGISNERLFF	TRBV13-1	TRBD1*00(40)	TRBJ1-4*00(260)
1375	TGTGCCAGCAGTGATACCGGGAACCAAGACACCCAGTACTTT	CASSDTGNQDTQYF	TRBV13-3	TRBD1*00(25), TRBD2*00(25)	TRBJ2-5*00(245)
1376	TGTGCCTGGAGTCTAACTGGTAACCAAGACACCCAGTACTTT	CAWSLTGNQDTQYF	TRBV31	NA	TRBJ2-5*00(253)
1377	TGTGCCTGGAGTCTAACTGGGAACCAAGACACCCAGTACTTT	CAWSLTGNQDTQYF	TRBV31	TRBD2*00(30)	TRBJ2-5*00(245)
1378	TGTGCCAGCAGTATAACAGGGAACACCGGGCAGCTCTACTTT	CASSITGNTGQLYF	TRBV19	TRBD1*00(30)	TRBJ2-2*00(244, 3)
1379	TGTGCCAGCAGCCCAACAGGGAACACCGGGCAGCTCTACTTT	CASSPTGNTGQLYF	TRBV5	TRBD1*00(30)	TRBJ2-2*00(245)
1380	TGTGCCAGCAGTATAACAGGGAACACCGGGCAGCTCTACTTT	CASSITGNTGQLYF	TRBV19	TRBD1*00(30)	TRBJ2-2*00(245)
1381	TGTGCCAGCAGCCAAACTGGGGTCTATGCTGAGCAGTTCTTC	CASSQTGVYAEQFF	TRBV5	TRBD2*00(35)	TRBJ2-1*00(234, 6)
1382	TGTGCCAGCAGTCCGACAGGGGTCTATGCTGAGCAGTTCTTC	CASSPTGVYAEQFF	TRBV13-3	TRBD1*00(40)	TRBJ2-1*00(232, 8)
1383	TGTGCCAGCAGCCAAACAGGGGTCTATGCTGAGCAGTTCTTC	CASSQTGVYAEQFF	TRBV2	TRBD1*00(35)	TRBJ2-1*00(235)
1384	TGTGCCAGCAGCCAGACAGGGGTCTATGCTGAGCAGTTCTTC	CASSQTGVYAEQFF	TRBV5	TRBD1*00(40)	TRBJ2-1*00(235)
1385	TGTGCCAGCAGCCCCACAGGGGTCTATGCTGAGCAGTTCTTC	CASSPTGVYAEQFF	TRBV5	TRBD1*00(35)	TRBJ2-1*00(235)
1386	TGTGCCAGCAGCACAGGGGTCTATGCTGAGCAGTTCTTC	CASSTGVYAEQFF	TRBV4	TRBD1*00(35)	TRBJ2-1*00(235)
1387	TGTGCCAGCAGTACAGGGGTTTATGCTGAGCAGTTCTTC	CASSTGVYAEQFF	TRBV13-3	TRBD1*00(35)	TRBJ2-1*00(230)
1388	TGTGCCAGCAGCCAGACAGGGTATGAACAGTACTTC	CASSQTGYEQYF	TRBV5	TRBD1*00(35)	TRBJ2-7*00(215)
1389	TGTGCTAGCAGTGGGACAGGGTATGAACAGTACTTC	CASSGTGYEQYF	TRBV17	TRBD1*00(45)	TRBJ2-7*00(215)
1390	TGCACCTGCAGTGGGACAGGGTATGAACAGTACTTC	CTCSGTGYEQYF	TRBV1	TRBD1*00(40)	TRBJ2-7*00(215)
1391	TGTGCCAGCAGTCTCACTGGTTATGAACAGTACTTC	CASSLTGYEQYF	TRBV19	TRBD2*00(25)	TRBJ2-7*00(215)
1392	TGTGCAAGCAGCTTGACAGGATATGAACAGTACTTC	CASSLTGYEQYF	TRBV16	TRBD1*00(30)	TRBJ2-7*00(215)
1393	TGTGCTAGCAGCCTCACAGGGTATGAACAGTACTTC	CASSLTGYEQYF	TRBV29	TRBD1*00(30)	TRBJ2-7*00(215)
1394	TGTGCCAGCAGTCTGACTGGGTATGAACAGTACTTC	CASSLTGYEQYF	TRBV24	TRBD2*00(30)	TRBJ2-7*00(215)
1395	TGTGCCAGCAGTGGGACAGGCTATGAACAGTACTTC	CASSGTGYEQYF	TRBV13-3	TRBD1*00(35)	TRBJ2-7*00(216)
1396	TGTGCCAGCAGTGGCACGGGGTATGAACAGTACTTC	CASSGTGYEQYF	TRBV13-1	NA	TRBJ2-7*00(215)
1397	TGTGCCAGCAGCCAGACAGGGTATGAACAGTACTTC	CASSQTGYEQYF	TRBV14	TRBD1*00(35)	TRBJ2-7*00(215)
1398	TGCACCTGCAGTGGGACTGGATATGAACAGTACTTC	CTCSGTGYEQYF	TRBV1	TRBD2*00(35)	TRBJ2-7*00(208)
1399	TGTGCCAGCAGTCAGACTGGCTATGAACAGTACTTC	CASSQTGYEQYF	TRBV19	TRBD2*00(30)	TRBJ2-7*00(220)
1400	TGTGCCAGCAGCTTGACAGGGTATGAACAGTACTTC	CASSLTGYEQYF	TRBV4	TRBD1*00(35)	TRBJ2-7*00(215)
1401	TGTGCCAGCAGCCGAACTGGGTATGAACAGTACTTC	CASSRTGYEQYF	TRBV14	TRBD2*00(30)	TRBJ2-7*00(211)
1402	TGTGCCAGCAGTCGGACTGGGTATGAACAGTACTTC	CASSRTGYEQYF	TRBV19	TRBD2*00(40)	TRBJ2-7*00(215)
1403	TGTGCCAGCAGCCGGACTGGGTATGAACAGTACTTC	CASSRTGYEQYF	TRBV5	TRBD2*00(40)	TRBJ2-7*00(215)
1404	TGTGCTAGCAGTCGGACTGGATATGAACAGTACTTC	CASSRTGYEQYF	TRBV29	TRBD2*00(35)	TRBJ2-7*00(195, 5)
1405	TGTGCTAGCAGTAGAACAGGGTATGAACAGTACTTC	CASSRTGYEQYF	TRBV17	TRBD1*00(30)	TRBJ2-7*00(215)
1406	TGTGCCAGCAGTGGGACACCAAACACAGAAGTCTTCTTT	CASSGTPNTEVFF	TRBV13-1	TRBD1*00(25)	TRBJ1-1*00(240)
1407	TGTGCCAGCAGTGGGACACCAAACACAGAAGTCTTCTTT	CASSGTPNTEVFF	TRBV13-1	TRBD1*00(25)	TRBJ1-1*00(240)
1408	TGTGCCAGCAGTGGGACACCAAACACAGAAGTCTTCTTT	CASSGTPNTEVFF	TRBV13-3	TRBD1*00(25)	TRBJ1-1*00(240)
1409	TGTGCCAGCAGTGGGACACCAAACACAGAAGTCTTCTTT	CASSGTPNTEVFF	TRBV13-1	TRBD1*00(25)	TRBJ1-1*00(239, 2)
1410	TGTGCCTGGAGCCAGACACCAAACACAGAAGTCTTCTTT	CAWSQTPNTEVFF	TRBV31	NA	TRBJ1-1*00(190)
1411	TGTGCCAGCAGCCCGACAGTTAACCAAGACACCCAGTACTTT	CASSPTVNQDTQYF	TRBV5	NA	TRBJ2-5*00(258, 8)
1412	TGTGCCAGCAGTGGAACGGTTAACCAAGACACCCAGTACTTT	CASSGTVNQDTQYF	TRBV13-1	NA	TRBJ2-5*00(264, 6)
1413	TGTGCCAGCAGCTTCACAGTTAACCAAGACACCCAGTACTTT	CASSFTVNQDTQYF	TRBV3	NA	TRBJ2-5*00(260)
1414	TGTGCCAGCAGTGGGTGGGGGGGGAACTATGCTGAGCAGTTCTTC	CASSGWGGNYAEQFF	TRBV13-1	TRBD2*00(40)	TRBJ2-1*00(244, 6)
1415	TGTGCCAGCAGTCACTGGGGGGGGAACTATGCTGAGCAGTTCTTC	CASSHWGGNYAEQFF	TRBV13-3	TRBD2*00(50)	TRBJ2-1*00(245)
1416	TGTGCCAGCAGTGGCTATGCTGAGCAGTTCTTC	CASSGYAEQFF	TRBV13-1	NA	TRBJ2-1*00(232, 8)
1417	TGTGCCAGCAGTTCGTATGCTGAGCAGTTCTTC	CASSSYAEQFF	TRBV19	NA	TRBJ2-1*00(229, 3)
1418	TGTGCCAGCAGCGGGTATGCTGAGCAGTTCTTC	CASSGYAEQFF	TRBV5	NA	TRBJ2-1*00(230)
1419	TGTGCCAGCAGTTCCTATGCTGAGCAGTTCTTC	CASSSYAEQFF	TRBV14	NA	TRBJ2-1*00(235)
1420	TGTGCCAGCAGCTCTTATGCTGAGCAGTTCTTC	CASSSYAEQFF	TRBV4	NA	TRBJ2-1*00(230)
1421	TGTGCCAGCAGCCTCTATGCTGAGCAGTTCTTC	CASSLYAEQFF	TRBV13-1	NA	TRBJ2-1*00(231, 9)
1422	TGTGCTAGCAGTTTATATGCTGAGCAGTTCTTC	CASSLYAEQFF	TRBV29	NA	TRBJ2-1*00(230)
1423	TGTGCCAGCAGCCTCTATGCTGAGCAGTTCTTC	CASSLYAEQFF	TRBV5	NA	TRBJ2-1*00(235)
1424	TGTGCCAGCAGCTTATATGCTGAGCAGTTCTTC	CASSLYAEQFF	TRBV4	NA	TRBJ2-1*00(195)
1425	TGCACCTGCAGTGCAGCGGACACCCAGTACTTT	CTCSAADTQYF	TRBV1	NA	TRBJ2-5*00(215)
1426	TGCACCTGCAGTGCAGGAGGGAGTCAAAACACCTTGTACTTT	CTCSAGGSQNTLYF	TRBV1	NA	TRBJ2-4*00(244)
1427	TGCACCTGCAGTGCTGGGGGGAGTCAAAACACCTTGTACTTT	CTCSAGGSQNTLYF	TRBV1	TRBD2*00(35)	TRBJ2-4*00(244, 4)
1428	TGTGCCAGCAGTGCGATTTCTGGAAATACGCTCTATTTT	CASSAISGNTLYF	TRBV13-3	NA	TRBJ1-3*00(251)
1429	TGCACCTGCAGTGCAGATTCAAAAAACACCTTGTACTTT	CTCSADSKNTLYF	TRBV1	NA	TRBJ2-4*00(222, 7)
1430	TGCACCTGCAGTGCAGATAGTCAAAACACCTTGTACTTT	CTCSADSQNTLYF	TRBV1	NA	TRBJ2-4*00(248, 5)
1431	TGCACCTGCAGTGCAGATAGTCAAAACACCTTGTACTTT	CTCSADSQNTLYF	TRBV1	NA	TRBJ2-4*00(247, 2)
1432	TGCACCTGCAGTGCAGATAGTCAAAACACCTTGTACTTT	CTCSADSQNTLYF	TRBV1	NA	TRBJ2-4*00(250)
1433	TGCACCTGCAGTGCAGACAGTCAAAACACCTTGTACTTT	CTCSADSQNTLYF	TRBV1	NA	TRBJ2-4*00(241)
1434	TGTGCCAGCAGTGCGGGATACACAGAAGTCTTCTTT	CASSAGYTEVFF	TRBV13-3	TRBD1*00(25), TRBD2*00(25)	TRBJ1-1*00(224, 1)
1435	TGCACCTGCAGTGCAGGGGAAACGCTGTATTTT	CTCSAGETLYF	TRBV1	NA	TRBJ2-3*00(215)
1436	TGTGCCAGCAGTGACGTTGCAAACTCCGACTACACCTTC	CASSDVANSDYTF	TRBV13-3	NA	TRBJ1-2*00(254, 1)
1437	TGTGCCAGCAGTGACCAAGACACCCAGTACTTT	CASSDQDTQYF	TRBV13-1	NA	TRBJ2-5*00(236, 9)
1438	TGTGCCAGCAGTGATCAAGACACCCAGTACTTT	CASSDQDTQYF	TRBV13-1	NA	TRBJ2-5*00(230)
1439	TGTGCCAGCAGTGATCAGGACACCCAGTACTTT	CASSDQDTQYF	TRBV13-1	NA	TRBJ2-5*00(211, 3)
1440	TGTGCCAGCAGTGACCAAGACACCCAGTACTTT	CASSDQDTQYF	TRBV13-1	NA	TRBJ2-5*00(240)
1441	TGTGCCAGCAGTGATCAAGACACCCAGTACTTT	CASSDQDTQYF	TRBV13-1	NA	TRBJ2-5*00(230)
1442	TGTGCCAGCAGTGACCAAGACACCCAGTACTTT	CASSDQDTQYF	TRBV13-3	NA	TRBJ2-5*00(240)
1443	TGTGCCAGCAGTGATCAAGACACCCAGTACTTT	CASSDQDTQYF	TRBV13-1	NA	TRBJ2-5*00(230)
1444	TGTGCCAGCAGTGATGGGGGAGACACCCAGTACTTT	CASSDGGDTQYF	TRBV13-1	NA	TRBJ2-5*00(220)
1445	TGTGCCAGCAGTGATGAGGGAGACACCCAGTACTTT	CASSDEGDTQYF	TRBV13-1	NA	TRBJ2-5*00(219, 4)
1446	TGTGCCAGCAGTGATGAAGGGGACACCCAGTACTTT	CASSDEGDTQYF	TRBV13-1	NA	TRBJ2-5*00(215)
1447	TGTGCCAGCAGTGATGCAGGGAATTCGCCCCTCTACTTT	CASSDAGNSPLYF	TRBV13-1	NA	TRBJ1-6*00(229, 1)
1448	TGTGCCAGCAGTGATGCGGGAAATTCGCCCCTCTACTTT	CASSDAGNSPLYF	TRBV13-1	NA	TRBJ1-6*00(229, 4)
1449	TGTGCCAGCAGTGATGACGGGAATTCGCCCCTCTACTTT	CASSDDGNSPLYF	TRBV13-1	NA	TRBJ1-6*00(230)
1450	TGTGCCAGCAGTGATTTGGGAAACACCGGGCAGCTCTACTTT	CASSDLGNTGQLYF	TRBV13-1	NA	TRBJ2-2*00(250)
1451	TGTGCCAGCAGTGATCTGGGAAACACCGGGCAGCTCTACTTT	CASSDLGNTGQLYF	TRBV13-3	TRBD2*00(25)	TRBJ2-2*00(250)
1452	TGTGCCAGCAGTGATAGGGGGCGCGGTGCAGAAACGCTGTATTTT	CASSDRGRGAETLYF	TRBV13-3	TRBD1*00(45), TRBD2*00(40)	TRBJ2-3*00(239, 6)
1453	TGTGCCAGCAGTGATGGGGGTCGGGGTGCAGAAACGCTGTATTTT	CASSDGGRGAETLYF	TRBV13-3	NA	TRBJ2-3*00(240)
1454	TGTGCCAGCAGTGATGGGGGGCGGGGTGCAGAAACGCTGTATTTT	CASSDGGRGAETLYF	TRBV13-1	TRBD1*00(35), TRBD2*00(35)	TRBJ2-3*00(238, 6)
1455	TGTGCCAGCAGTGATGGGGGGCGGGGTGCAGAAACGCTGTATTTT	CASSDGGRGAETLYF	TRBV13-1	TRBD1*00(35), TRBD2*00(35)	TRBJ2-3*00(240)
1456	TGTGCCAGCAGTGATGAGGGGAGTCAAAACACCTTGTACTTT	CASSDEGSQNTLYF	TRBV13-1	TRBD1*00(25)	TRBJ2-4*00(245)
1457	TGTGCCAGCAGTGATGTGGGTAGTCAAAACACCTTGTACTTT	CASSDVGSQNTLYF	TRBV13-1	NA	TRBJ2-4*00(249, 4)
1458	TGTGCCAGCAGTGACGTGGGAAGTCAAAACACCTTGTACTTT	CASSDVGSQNTLYF	TRBV13-3	NA	TRBJ2-4*00(245)
1459	TGTGCCAGCAGTGATGCGGGGACTAGTGCAGAAACGCTGTATTTT	CASSDAGTSAETLYF	TRBV13-1	NA	TRBJ2-3*00(260)
1460	TGTGCCAGCAGTGACTGGGGGACTAGTGCAGAAACGCTGTATTTT	CASSDWGTSAETLYF	TRBV13-3	TRBD2*00(35)	TRBJ2-3*00(256, 5)
1461	TGTGCCAGCAGTGATGCGGGCACTAGTGCAGAAACGCTGTATTTT	CASSDAGTSAETLYF	TRBV13-3	NA	TRBJ2-3*00(270)
1462	TGTGCCAGCAGTGATGCAGGAACTAGTGCAGAAACGCTGTATTTT	CASSDAGTSAETLYF	TRBV13-1	NA	TRBJ2-3*00(260)
1463	TGTGCCAGCAGTGATGCGGGGTATGCTGAGCAGTTCTTC	CASSDAGYAEQFF	TRBV13-1	NA	TRBJ2-1*00(227, 5)
1464	TGTGCCAGCAGTGATGCGGGATATGCTGAGCAGTTCTTC	CASSDAGYAEQFF	TRBV13-1	NA	TRBJ2-1*00(230)
1465	TGTGCCAGCAGTGACCAAAACACCTTGTACTTT	CASSDQNTLYF	TRBV13-1	NA	TRBJ2-4*00(230)
1466	TGTGCCAGCAGTGATGCAAACACCGGGCAGCTCTACTTT	CASSDANTGQLYF	TRBV13-1	NA	TRBJ2-2*00(260)
1467	TGTGCCAGCAGTGATGGAAATACGCTCTATTTT	CASSDGNTLYF	TRBV13-1	NA	TRBJ1-3*00(235)
1468	TGTGCCAGCAGTGATCCAAACACAGAAGTCTTCTTT	CASSDPNTEVFF	TRBV13-3	NA	TRBJ1-1*00(240)
1469	TGTGCCAGCAGTGACGGAAACACAGAAGTCTTCTTT	CASSDGNTEVFF	TRBV13-3	NA	TRBJ1-1*00(235)
1470	TGTGCCAGCAGTGATGGGAATACGCTCTATTTT	CASSDGNTLYF	TRBV13-3	NA	TRBJ1-3*00(221)
1471	TGTGCCAGCAGTGACGGAAACACCTTGTACTTT	CASSDGNTLYF	TRBV13-1	NA	TRBJ2-4*00(220)
1472	TGTGCCAGCAGTGACGGGAACACAGAAGTCTTCTTT	CASSDGNTEVFF	TRBV13-3	NA	TRBJ1-1*00(230)
1473	TGTGCCAGCAGTGATGGAAACACCTTGTACTTT	CASSDGNTLYF	TRBV13-1	NA	TRBJ2-4*00(220)
1474	TGTGCCAGCAGTGATGGGAGTCAAAACACCTTGTACTTT	CASSDGSQNTLYF	TRBV13-1	NA	TRBJ2-4*00(241)
1475	TGTGCCAGCAGTGATGGGAGTCAAAACACCTTGTACTTT	CASSDGSQNTLYF	TRBV13-3	NA	TRBJ2-4*00(245)
1476	TGTGCCAGCAGTGATGGAAGTCAAAACACCTTGTACTTT	CASSDGSQNTLYF	TRBV13-3	NA	TRBJ2-4*00(245)
1477	TGTGCCAGCAGTGATGCCAGCTATGAACAGTACTTC	CASSDASYEQYF	TRBV13-1	NA	TRBJ2-7*00(218, 1)
1478	TGTGCCAGCAGTGACAGGAGCTATGAACAGTACTTC	CASSDRSYEQYF	TRBV13-3	NA	TRBJ2-7*00(220)
1479	TGTGCCAGCAGTGACGCCAACGAAAGATTATTTTTC	CASSDANERLFF	TRBV13-1	NA	TRBJ1-4*00(238, 9)
1480	TGTGCCAGCAGTGATGCAGGCGAAAGATTATTTTTC	CASSDAGERLFF	TRBV13-1	NA	TRBJ1-4*00(219, 1)
1481	TGTGCCAGCAGTGATGCGGGCGAAAGATTATTTTTC	CASSDAGERLFF	TRBV13-1	NA	TRBJ1-4*00(215, 3)
1482	TGTGCCAGCAGTGATGCCACTGGGTATGAACAGTACTTC	CASSDATGYEQYF	TRBV13-3	NA	TRBJ2-7*00(214, 1)
1483	TGTGCCAGCAGTGATGCGTTTAATTCGCCCCTCTACTTT	CASSDAFNSPLYF	TRBV13-1	NA	TRBJ1-6*00(235)
1484	TGTGCCAGCAGTGATGCACAGACTAGTGCAGAAACGCTGTATTTT	CASSDAQTSAETLYF	TRBV13-1	NA	TRBJ2-3*00(260)
1485	TGTGCCAGCAGTGATCGACAGTATAATTCGCCCCTCTACTTT	CASSDRQYNSPLYF	TRBV13-1	TRBD1*00(25)	TRBJ1-6*00(245)
1486	TGTGCCAGCAGTGACAGGGTTGGAAATACGCTCTATTTT	CASSDRVGNTLYF	TRBV13-1	TRBD1*00(25)	TRBJ1-3*00(233, 6)
1487	TGTGCCAGCAGTGACAGGGTCGGAAATACGCTCTATTTT	CASSDRVGNTLYF	TRBV13-1	TRBD1*00(25)	TRBJ1-3*00(230)
1488	TGTGCCAGCAGTGACAGTTCTGGAAATACGCTCTATTTT	CASSDSSGNTLYF	TRBV13-1	NA	TRBJ1-3*00(249, 4)
1489	TGTGCCAGCAGTGACAGTTCTGGAAATACGCTCTATTTT	CASSDSSGNTLYF	TRBV13-1	NA	TRBJ1-3*00(249, 2)
1490	TGTGCCAGCAGTGACAGTTCTGGAAATACGCTCTATTTT	CASSDSSGNTLYF	TRBV13-1	NA	TRBJ1-3*00(250)
1491	TGTGCCAGCAGTGACAGTTCTGGAAATACGCTCTATTTT	CASSDSSGNTLYF	TRBV13-1	NA	TRBJ1-3*00(249, 2)
1492	TGTGCCAGCAGTGACAGTTCTGGAAATACGCTCTATTTT	CASSDSSGNTLYF	TRBV13-1	NA	TRBJ1-3*00(250)
1493	TGTGCCAGCAGTGACAGTTCTGGAAATACGCTCTATTTT	CASSDSSGNTLYF	TRBV13-1	NA	TRBJ1-3*00(250)
1494	TGTGCCAGTAGTGACAGTTCTGGAAATACGCTCTATTTT	CASSDSSGNTLYF	TRBV13-1	NA	TRBJ1-3*00(250)
1495	TGTGCCAGCAGTGACAGTTCTGGAAATACGCTCTATTTT	CASSDSSGNTLYF	TRBV13-1	NA	TRBJ1-3*00(250)
1496	TGTGCCAGCAGTGATGTCAGTTCTGGAAATACGCTCTATTTT	CASSDVSSGNTLYF	TRBV13-1	NA	TRBJ1-3*00(250)
1497	TGTGCCAGCAGTGATGTCAATTCTGGAAATACGCTCTATTTT	CASSDVNSGNTLYF	TRBV13-1	NA	TRBJ1-3*00(260)
1498	TGTGCCAGCAGTGATGTGAATTCTGGAAATACGCTCTATTTT	CASSDVNSGNTLYF	TRBV13-1	NA	TRBJ1-3*00(265)
1499	TGTGCCAGCAGTGAGGAAAACACAGAAGTCTTCTTT	CASSEENTEVFF	TRBV13-1	NA	TRBJ1-1*00(235)
1500	TGTGCCAGCAGTGAACAAAACACAGAAGTCTTCTTT	CASSEQNTEVFF	TRBV13-3	NA	TRBJ1-1*00(234, 4)
1501	TGTGCCAGCAGTGAGCAAAACACAGAAGTCTTCTTT	CASSEQNTEVFF	TRBV13-1	NA	TRBJ1-1*00(233, 3)
1502	TGTGCCAGCAGTGAAAGGGGAAACACCTTGTACTTT	CASSERGNTLYF	TRBV13-1	TRBD1*00(25)	TRBJ2-4*00(219)
1503	TGTGCCAGCAGTGAAAGACAAAACACCTTGTACTTT	CASSERQNTLYF	TRBV13-1	NA	TRBJ2-4*00(228, 7)
1504	TGTGCCAGCAGTGAACGTCAAAACACCTTGTACTTT	CASSERQNTLYF	TRBV13-3	NA	TRBJ2-4*00(240)
1505	TGTGCCAGCAGTTTTGGTGCAGAAACGCTGTATTTT	CASSFGAETLYF	TRBV14	NA	TRBJ2-3*00(238, 7)
1506	TGTGCCAGCAGCTTTGGTGCAGAAACGCTGTATTTT	CASSFGAETLYF	TRBV4	NA	TRBJ2-3*00(240)
1507	TGTGCCAGCAGTGGGACAGCAAACACCGGGCAGCTCTACTTT	CASSGTANTGQLYF	TRBV13-1	TRBD1*00(25)	TRBJ2-2*00(260)
1508	TGTGCCAGCAGCGGGACAGCAAACACCGGGCAGCTCTACTTT	CASSGTANTGQLYF	TRBV13-1	TRBD1*00(35), TRBD2*00(30)	TRBJ2-2*00(259)
1509	TGTGCCAGCAGTGGGACAGCAAACACCGGGCAGCTCTACTTT	CASSGTANTGQLYF	TRBV13-1	TRBD1*00(25)	TRBJ2-2*00(259, 5)
1510	TGTGCCAGCAGTGGGACAGCAAACACCGGGCAGCTCTACTTT	CASSGTANTGQLYF	TRBV13-1	TRBD1*00(25)	TRBJ2-2*00(260)
1511	TGTGCCAGCAGTGGGACAGCAAACACCGGGCAGCTCTACTTT	CASSGTANTGQLYF	TRBV13-1	TRBD1*00(25)	TRBJ2-2*00(260)
1512	TGTGCCAGCAGTGGGACTGCAAACACCGGGCAGCTCTACTTT	CASSGTANTGQLYF	TRBV13-1	NA	TRBJ2-2*00(265)
1513	TGTGCCAGCAGTGGACTGGCAAACACCGGGCAGCTCTACTTT	CASSGLANTGQLYF	TRBV13-3	TRBD2*00(25)	TRBJ2-2*00(259, 5)
1514	TGTGCCAGCAGTGGGGGGGCAAGTCAAAACACCTTGTACTTT	CASSGGASQNTLYF	TRBV13-1	TRBD2*00(35), TRBD1*00(30)	TRBJ2-4*00(245)
1515	TGTGCCAGCAGTGGGACAGCTAGTCAAAACACCTTGTACTTT	CASSGTASQNTLYF	TRBV13-3	TRBD1*00(30)	TRBJ2-4*00(255)
1516	TGTGCCAGCAGTGGGGGGGCTAGTCAAAACACCTTGTACTTT	CASSGGASQNTLYF	TRBV13-1	TRBD2*00(30)	TRBJ2-4*00(255)
1517	TGTGCCAGCAGTGGGACAGCTAGTCAAAACACCTTGTACTTT	CASSGTASQNTLYF	TRBV13-3	TRBD1*00(30)	TRBJ2-4*00(255)
1518	TGTGCCAGCAGCGGACAGGGCGAAGACACCCAGTACTTT	CASSGQGEDTQYF	TRBV13-3	TRBD1*00(40)	TRBJ2-5*00(223, 3)
1519	TGTGCCTGGAGCGGGACAGGGGAAGACACCCAGTACTTT	CAWSGTGEDTQYF	TRBV31	TRBD1*00(55)	TRBJ2-5*00(225)
1520	TGTGCCAGCAGTGGACAGGGGGAAGACACCCAGTACTTT	CASSGQGEDTQYF	TRBV13-1	TRBD1*00(45)	TRBJ2-5*00(225)
1521	TGTGCCTGGAGCGGGACAGGGGAAGACACCCAGTACTTT	CAWSGTGEDTQYF	TRBV31	TRBD1*00(55)	TRBJ2-5*00(225)
1522	TGTGCCAGCAGTGGGACAGGGGAAGACACCCAGTACTTT	CASSGTGEDTQYF	TRBV13-1	TRBD1*00(45)	TRBJ2-5*00(222, 2)
1523	TGTGCTAGCAGCGGGACAGGAGAAGACACCCAGTACTTT	CASSGTGEDTQYF	TRBV29	TRBD1*00(45)	TRBJ2-5*00(223, 7)
1524	TGTGCCAGCAGTGGGACAGGGGAAGACACCCAGTACTTT	CASSGTGEDTQYF	TRBV13-3	TRBD1*00(45)	TRBJ2-5*00(223, 3)
1525	TGTGCCAGCAGTGGGACTGGGGAAGACACCCAGTACTTT	CASSGTGEDTQYF	TRBV13-3	TRBD2*00(45)	TRBJ2-5*00(221)
1526	TGTGCCAGCAGTGGGACAGGGGAAGACACCCAGTACTTT	CASSGTGEDTQYF	TRBV13-1	TRBD1*00(45)	TRBJ2-5*00(225)
1527	TGTGCCAGCAGTGGGACTGGGGAAGACACCCAGTACTTT	CASSGTGEDTQYF	TRBV13-3	TRBD2*00(45)	TRBJ2-5*00(225)
1528	TGTGCCAGCAGTGGGACTGGGGAAGACACCCAGTACTTT	CASSGTGEDTQYF	TRBV13-3	TRBD2*00(45)	TRBJ2-5*00(225)
1529	TGTGCCAGCAGCGGGACAGGGGAAGACACCCAGTACTTT	CASSGTGEDTQYF	TRBV13-1	TRBD1*00(55)	TRBJ2-5*00(218)
1530	TGTGCCAGCAGTGGGACAGGGGAAGACACCCAGTACTTT	CASSGTGEDTQYF	TRBV13-3	TRBD1*00(45)	TRBJ2-5*00(225)
1531	TGTGCCAGCAGTGGACAAATTTCCAACGAAAGATTATTTTTC	CASSGQISNERLFF	TRBV13-1	NA	TRBJ1-4*00(269, 1)
1532	TGTGCCAGCAGTGGACAGATTTCCAACGAAAGATTATTTTTC	CASSGQISNERLFF	TRBV13-1	NA	TRBJ1-4*00(261)
1533	TGTGCCAGCTCGGGACAGATTTCCAACGAAAGATTATTTTTC	CASSGQISNERLFF	TRBV13-1	TRBD1*00(40)	TRBJ1-4*00(260)
1534	TGTGCCAGCAGTGGACAAATTTCCAACGAAAGATTATTTTTC	CASSGQISNERLFF	TRBV13-3	NA	TRBJ1-4*00(268, 6)
1535	TGTGCCAGCAGCGGACACATTTCCAACGAAAGATTATTTTTC	CASSGHISNERLFF	TRBV19	TRBD1*00(25)	TRBJ1-4*00(260)
1536	TGTGCCAGCAGTGGACAGATTTCCAACGAAAGATTATTTTTC	CASSGQISNERLFF	TRBV13-3	NA	TRBJ1-4*00(261)
1537	TGTGCCAGCAGTGGCGGGAACCAAGACACCCAGTACTTT	CASSGGNQDTQYF	TRBV13-3	NA	TRBJ2-5*00(242, 8)
1538	TGTGCCAGCGGCGGAAACCAAGACACCCAGTACTTT	CASGGNQDTQYF	TRBV13-1	NA	TRBJ2-5*00(245)
1539	TGTGCCAGCGGTGGTAACCAAGACACCCAGTACTTT	CASGGNQDTQYF	TRBV13-2	NA	TRBJ2-5*00(253)
1540	TGTGCTAGCAGTGGGGACAACCAAGACACCCAGTACTTT	CASSGDNQDTQYF	TRBV29	TRBD1*00(25), TRBD2*00(25)	TRBJ2-5*00(245)
1541	TGTGCTAGCAGTGGGGACAACCAAGACACCCAGTACTTT	CASSGDNQDTQYF	TRBV29	TRBD1*00(25), TRBD2*00(25)	TRBJ2-5*00(245)
1542	TGTGCCAGCAGTGGAGGAAGTCAAAACACCTTGTACTTT	CASSGGSQNTLYF	TRBV13-3	NA	TRBJ2-4*00(245)
1543	TGTGCCAGCAGTGGGGGTAGTCAAAACACCTTGTACTTT	CASSGGSQNTLYF	TRBV13-1	NA	TRBJ2-4*00(250)
1544	TGTGCCAGCAGTGGACAAAGTCAAAACACCTTGTACTTT	CASSGQSQNTLYF	TRBV13-3	NA	TRBJ2-4*00(243, 1)
1545	TGTGCCAGCAGTGGACAAAGTCAAAACACCTTGTACTTT	CASSGQSQNTLYF	TRBV14	TRBD1*00(25)	TRBJ2-4*00(245)
1546	TGTGCCAGCAGTGGACAGAGTTCTGGAAATACGCTCTATTTT	CASSGQSSGNTLYF	TRBV13-1	NA	TRBJ1-3*00(260, 6)
1547	TGTGCCAGCGGTGACAGTTCTGGAAATACGCTCTATTTT	CASGDSSGNTLYF	TRBV13-2	NA	TRBJ1-3*00(250)
1548	TGTGCCAGCGGGGACAGTTCTGGAAATACGCTCTATTTT	CASGDSSGNTLYF	TRBV13-2	NA	TRBJ1-3*00(249, 1)
1549	TGTGCCAGCAGTGGGGACAGTTCTGGAAATACGCTCTATTTT	CASSGDSSGNTLYF	TRBV13-3	TRBD1*00(35)	TRBJ1-3*00(250)
1550	TGTGCCAGCGGGGACAGTTCTGGAAATACGCTCTATTTT	CASGDSSGNTLYF	TRBV13-2	NA	TRBJ1-3*00(247, 2)
1551	TGTGCCAGCGGTGACAGTTCTGGAAATACGCTCTATTTT	CASGDSSGNTLYF	TRBV13-2	NA	TRBJ1-3*00(250)
1552	TGTGCCAGCAGTGGGGACAGTTCTGGAAATACGCTCTATTTT	CASSGDSSGNTLYF	TRBV13-3	TRBD1*00(35)	TRBJ1-3*00(250)
1553	TGTGCCAGCGGTGACAGTTCTGGAAATACGCTCTATTTT	CASGDSSGNTLYF	TRBV13-2	NA	TRBJ1-3*00(250)
1554	TGTGCCAGCAGTGGGGACAGTTCTGGAAATACGCTCTATTTT	CASSGDSSGNTLYF	TRBV13-1	TRBD1*00(35)	TRBJ1-3*00(250)
1555	TGTGCCAGCAGTGGGGACAGTTCTGGAAATACGCTCTATTTT	CASSGDSSGNTLYF	TRBV13-1	TRBD1*00(35)	TRBJ1-3*00(250)
1556	TGTGCCAGCAGTGGGGACAGTTCTGGAAATACGCTCTATTTT	CASSGDSSGNTLYF	TRBV19	TRBD1*00(35)	TRBJ1-3*00(250)
1557	TGTGCCAGCAGTGGGAATTCCTATAATTCGCCCCTCTACTTT	CASSGNSYNSPLYF	TRBV13-3	NA	TRBJ1-6*00(285)
1558	TGTGCCAGCAGTGGGAATTCCTATAATTCGCCCCTCTACTTT	CASSGNSYNSPLYF	TRBV13-1	NA	TRBJ1-6*00(280, 3)
1559	TGTGCCAGCGGTGATTGGTATGAACAGTACTTC	CASGDWYEQYF	TRBV13-2	NA	TRBJ2-7*00(215)
1560	TGCACCTGCAGTGGGGGACAGAGTCAAAACACCTTGTACTTT	CTCSGGQSQNTLYF	TRBV1	TRBD1*00(35)	TRBJ2-4*00(245)
1561	TGTGCCAGCAGTGGACAGGGGGAACAGTACTTC	CASSGQGEQYF	TRBV13-3	TRBD1*00(40)	TRBJ2-7*00(200)
1562	TGTGCCAGCAGTGGACAGTATAACAACCAGGCTCCGCTTTTT	CASSGQYNNQAPLF	TRBV13-3	TRBD1*00(25)	TRBJ1-5*00(258, 5)
1563	TGTGCCAGCAGTGGACAAAATAACAACCAGGCTCCGCTTTTT	CASSGQNNNQAPLF	TRBV13-3	NA	TRBJ1-5*00(253, 8)
1564	TGTGCCAGCAGTGGACAGTATAACAACCAGGCTCCGCTTTTT	CASSGQYNNQAPLF	TRBV13-1	TRBD1*00(25)	TRBJ1-5*00(260)
1565	TGTGCCAGCAGTGGACAGAATAACAACCAGGCTCCGCTTTTT	CASSGQNNNQAPLF	TRBV13-3	TRBD1*00(25)	TRBJ1-5*00(252, 2)
1566	TGTGCTAGCAGTGGACAGTATAACAACCAGGCTCCGCTTTTT	CASSGQYNNQAPLF	TRBV17	NA	TRBJ1-5*00(260)
1567	TGTGCCAGCAGTGGGACAGTTCAAAACACCTTGTACTTT	CASSGTVQNTLYF	TRBV13-1	NA	TRBJ2-4*00(235, 2)
1568	TGTGCCAGCAGTGGGACAGTTCAAAACACCTTGTACTTT	CASSGTVQNTLYF	TRBV13-1	NA	TRBJ2-4*00(234, 3)
1569	TGTGCCAGCAGTGGGACATCTAGTGCAGAAACGCTGTATTTT	CASSGTSSAETLYF	TRBV13-3	TRBD1*00(25)	TRBJ2-3*00(254, 1)
1570	TGTGCCAGCAGTGGGACATCTAGTGCAGAAACGCTGTATTTT	CASSGTSSAETLYF	TRBV13-1	TRBD1*00(25)	TRBJ2-3*00(250, 3)
1571	TGTGCCAGCAGTGGGACAACTAGTGCAGAAACGCTGTATTTT	CASSGTTSAETLYF	TRBV13-1	TRBD1*00(25)	TRBJ2-3*00(260)
1572	TGTGCCAGCAGTGGGACAACTAGTGCAGAAACGCTGTATTTT	CASSGTTSAETLYF	TRBV13-1	TRBD1*00(25)	TRBJ2-3*00(260)
1573	TGTGCCAGCAGTGGGACAACTAGTGCAGAAACGCTGTATTTT	CASSGTTSAETLYF	TRBV13-1	TRBD1*00(25)	TRBJ2-3*00(260)
1574	TGTGCCAGCAGTGGGACAACTAGTGCAGAAACGCTGTATTTT	CASSGTTSAETLYF	TRBV19	TRBD1*00(30)	TRBJ2-3*00(260)
1575	TGTGCCAGCAGCGGGACTACTAGTGCAGAAACGCTGTATTTT	CASSGTTSAETLYF	TRBV13-1	TRBD2*00(35), TRBD1*00(30)	TRBJ2-3*00(260)
1576	TGTGCCAGCAGTGGGACATTTTCTGGAAATACGCTCTATTTT	CASSGTFSGNTLYF	TRBV13-1	TRBD1*00(25)	TRBJ1-3*00(250)
1577	TGTGCCAGCAGTGGGACAGTTTCTGGAAATACGCTCTATTTT	CASSGTVSGNTLYF	TRBV13-1	TRBD1*00(30)	TRBJ1-3*00(250)
1578	TGTGCCAGCAGTGGGACAGTTTCTGGAAATACGCTCTATTTT	CASSGTVSGNTLYF	TRBV13-1	TRBD1*00(30)	TRBJ1-3*00(250)
1579	TGTGCCAGCAGTGGCACTGGGAGTCAAAACACCTTGTACTTT	CASSGTGSQNTLYF	TRBV13-1	TRBD2*00(30)	TRBJ2-4*00(243, 3)
1580	TGTGCCAGCAGTGGGACAGGAAGTCAAAACACCTTGTACTTT	CASSGTGSQNTLYF	TRBV13-1	TRBD1*00(35)	TRBJ2-4*00(245)
1581	TGCACCTGCAGTGGGACAGAATATGAACAGTACTTC	CTCSGTEYEQYF	TRBV1	TRBD1*00(30)	TRBJ2-7*00(214, 7)
1582	TGTGCTAGCAGTGGGACAGGGCGAGACACCCAGTACTTT	CASSGTGRDTQYF	TRBV17	TRBD1*00(45)	TRBJ2-5*00(218, 7)
1583	TGTGCCTGGAGTGGGACAGGAGATAATTCGCCCCTCTACTTT	CAWSGTGDNSPLYF	TRBV31	TRBD1*00(40)	TRBJ1-6*00(240)
1584	TGTGCCAGCAGTATACCAGCTAGTGCAGAAACGCTGTATTTT	CASSIPASAETLYF	TRBV19	NA	TRBJ2-3*00(255)
1585	TGTGCCAGCAGTATCCCAGCTAGTGCAGAAACGCTGTATTTT	CASSIPASAETLYF	TRBV19	TRBD2*00(25)	TRBJ2-3*00(255)
1586	TGTGCCAGCAGTATAGGGAATTCTGGAAATACGCTCTATTTT	CASSIGNSGNTLYF	TRBV19	NA	TRBJ1-3*00(265)
1587	TGTGCCAGCAGTATAGGAAATTCTGGAAATACGCTCTATTTT	CASSIGNSGNTLYF	TRBV19	NA	TRBJ1-3*00(260)
1588	TGTGCCTGGAGTCTGGGTGCAGAAACGCTGTATTTT	CAWSLGAETLYF	TRBV31	NA	TRBJ2-3*00(240)
1589	TGTGCCTGGAGTCTTGGTGCAGAAACGCTGTATTTT	CAWSLGAETLYF	TRBV31	NA	TRBJ2-3*00(240)
1590	TGTGCCAGCAGCCTGAGTGCAGAAACGCTGTATTTT	CASSLSAETLYF	TRBV19	NA	TRBJ2-3*00(245)
1591	TGTGCTAGCAGTTTAAGTGCAGAAACGCTGTATTTT	CASSLSAETLYF	TRBV29	NA	TRBJ2-3*00(245)
1592	TGTGCCAGCAGTTTGAGTGCAGAAACGCTGTATTTT	CASSLSAETLYF	TRBV13-1	NA	TRBJ2-3*00(245)
1593	TGTGCCTGGAGTCTTAGTGCAGAAACGCTGTATTTT	CAWSLSAETLYF	TRBV31	NA	TRBJ2-3*00(248, 4)
1594	TGTGCCTGGAGTCTCAGTGCAGAAACGCTGTATTTT	CAWSLSAETLYF	TRBV31	NA	TRBJ2-3*00(245)
1595	TGTGCCTGGAGTCTAAGTGCAGAAACGCTGTATTTT	CAWSLSAETLYF	TRBV31	NA	TRBJ2-3*00(245)
1596	TGTGCCTGGAGTCTAAGTGCAGAAACGCTGTATTTT	CAWSLSAETLYF	TRBV31	NA	TRBJ2-3*00(245)
1597	TGTGCCTGGAGTCTTTCTGCAGAAACGCTGTATTTT	CAWSLSAETLYF	TRBV31	NA	TRBJ2-3*00(235)
1598	TGTGCCTGGAGTCTGAGTGCAGAAACGCTGTATTTT	CAWSLSAETLYF	TRBV31	NA	TRBJ2-3*00(245)
1599	TGTGCCTGGAGTCTTAGTGCAGAAACGCTGTATTTT	CAWSLSAETLYF	TRBV31	NA	TRBJ2-3*00(250)
1600	TGTGCCTGGAGTCTGGGGGGGGGGAACCAAGACACCCAGTACTTT	CAWSLGGGNQDTQYF	TRBV31	TRBD2*00(40)	TRBJ2-5*00(244, 6)
1601	TGTGCAAGCAGCTTAGTGGGGGGGAACCAAGACACCCAGTACTTT	CASSLVGGNQDTQYF	TRBV16	TRBD2*00(40)	TRBJ2-5*00(244)
1602	TGTGCCTGGAGTCTAGGGGGAGGAAACCAAGACACCCAGTACTTT	CAWSLGGGNQDTQYF	TRBV31	TRBD1*00(30)	TRBJ2-5*00(238)
1603	TGTGCCAGCAGCCTCTGGGGGAACCAAGACACCCAGTACTTT	CASSLWGNQDTQYF	TRBV5	TRBD2*00(35)	TRBJ2-5*00(242, 7)
1604	TGTGCCTGGAGTCTAATGGGGAACTCCGACTACACCTTC	CAWSLMGNSDYTF	TRBV31	TRBD2*00(25)	TRBJ1-2*00(228, 6)
1605	TGTGCCTGGAGTCTAATGGGAAACTCCGACTACACCTTC	CAWSLMGNSDYTF	TRBV31	NA	TRBJ1-2*00(235)
1606	TGTGCCTGGAGTCTCCAGGGGAACACCGGGCAGCTCTACTTT	CAWSLQGNTGQLYF	TRBV31	TRBD1*00(30)	TRBJ2-2*00(245)
1607	TGTGCCTGGAGTCTAAAGGGTCAAGACACCCAGTACTTT	CAWSLKGQDTQYF	TRBV31	NA	TRBJ2-5*00(230)
1608	TGTGCCTGGAGTCTACAGGGCCAAGACACCCAGTACTTT	CAWSLQGQDTQYF	TRBV31	NA	TRBJ2-5*00(235)
1609	TGTGCCTGGAGTCTAGAACAGAACACCGGGCAGCTCTACTTT	CAWSLEQNTGQLYF	TRBV31	NA	TRBJ2-2*00(245)
1610	TGTGCCAGCAGCCTTAGTCAAAACACCTTGTACTTT	CASSLSQNTLYF	TRBV4	NA	TRBJ2-4*00(250)
1611	TGTGCCAGCAGTCTTAGTCAAAACACCTTGTACTTT	CASSLSQNTLYF	TRBV13-1	NA	TRBJ2-4*00(250)
1612	TGTGCCTGGAGCCTAAACTCCGACTACACCTTC	CAWSLNSDYTF	TRBV31	NA	TRBJ1-2*00(234, 7)
1613	TGTGCCTGGAGTCTAAACTCCGACTACACCTTC	CAWSLNSDYTF	TRBV31	NA	TRBJ1-2*00(235)
1614	TGTGCCTGGAGTCTGGACTCCGACTACACCTTC	CAWSLDSDYTF	TRBV31	NA	TRBJ1-2*00(215)
1615	TGTGCCTGGAGTCTAGACTCCGACTACACCTTC	CAWSLDSDYTF	TRBV31	NA	TRBJ1-2*00(215)
1616	TGTGCCAGCAGTCTTAATTCTGGAAATACGCTCTATTTT	CASSLNSGNTLYF	TRBV13-3	NA	TRBJ1-3*00(259)
1617	TGTGCCAGCAGTTTGAATTCTGGAAATACGCTCTATTTT	CASSLNSGNTLYF	TRBV13-3	NA	TRBJ1-3*00(265)
1618	TGTGCCAGCAGTTTAAATTCTGGAAATACGCTCTATTTT	CASSLNSGNTLYF	TRBV14	NA	TRBJ1-3*00(260)
1619	TGTGCCTGGAGTCTTGAGGCAAACACCGGGCAGCTCTACTTT	CAWSLEANTGQLYF	TRBV31	NA	TRBJ2-2*00(259, 4)
1620	TGTGCCTGGAGTCTAGAGGCAAACACCGGGCAGCTCTACTTT	CAWSLEANTGQLYF	TRBV31	NA	TRBJ2-2*00(258)
1621	TGTGCCTGGAGTCTGGAAGCAAACACCGGGCAGCTCTACTTT	CAWSLEANTGQLYF	TRBV31	NA	TRBJ2-2*00(260)
1622	TGTGCCTGGAGTCTGGGACAATCCAACGAAAGATTATTTTTC	CAWSLGQSNERLFF	TRBV31	TRBD1*00(30)	TRBJ1-4*00(243, 7)
1623	TGTGCCTGGAGTCTAGGACAATCCAACGAAAGATTATTTTTC	CAWSLGQSNERLFF	TRBV31	TRBD1*00(25)	TRBJ1-4*00(245)
1624	TGTGCCTGGAGTCTCGGGGATTCCAACGAAAGATTATTTTTC	CAWSLGDSNERLFF	TRBV31	NA	TRBJ1-4*00(250)
1625	TGTGCCTGGAGTCTAGGGGGGCGGGCTGAGCAGTTCTTC	CAWSLGGRAEQFF	TRBV31	TRBD2*00(40), TRBD1*00(35)	TRBJ2-1*00(215)
1626	TGTGCCTGGAGTCTGGGGGGGCGTGCTGAGCAGTTCTTC	CAWSLGGRAEQFF	TRBV31	TRBD2*00(50)	TRBJ2-1*00(219, 2)
1627	TGTGCCTGGAGTCTGGGGGGCGATGCTGAGCAGTTCTTC	CAWSLGGDAEQFF	TRBV31	TRBD2*00(40), TRBD1*00(35)	TRBJ2-1*00(225)
1628	TGTGCCTGGAGTCTGGGGGGGCGGGCTGAGCAGTTCTTC	CAWSLGGRAEQFF	TRBV31	TRBD2*00(50)	TRBJ2-1*00(215)
1629	TGTGCCTGGAGTCTGGGGGGCCGTGCAGAAACGCTGTATTTT	CAWSLGGRAETLYF	TRBV31	TRBD2*00(35), TRBD1*00(30)	TRBJ2-3*00(240)
1630	TGTGCCTGGAGTCTGGGGGGGAGGGCAGAAACGCTGTATTTT	CAWSLGGRAETLYF	TRBV31	TRBD2*00(40)	TRBJ2-3*00(231)
1631	TGTGCCTGGAGTCTAGGGGGTCGTGCAGAAACGCTGTATTTT	CAWSLGGRAETLYF	TRBV31	TRBD1*00(30)	TRBJ2-3*00(240)
1632	TGTGCCTGGAGTCTAGGTGGGCGAGACACCCAGTACTTT	CAWSLGGRDTQYF	TRBV31	TRBD1*00(28), TRBD2*00(26)	TRBJ2-5*00(220)
1633	TGTGCCTGGAGTCTTGGGGGGCGCGACACCCAGTACTTT	CAWSLGGRDTQYF	TRBV31	TRBD2*00(45), TRBD1*00(40)	TRBJ2-5*00(215)
1634	TGTGCCTGGAGCCTGGGGGGGCGGGACACCCAGTACTTT	CAWSLGGRDTQYF	TRBV31	TRBD2*00(55)	TRBJ2-5*00(210, 3)
1635	TGTGCCTGGAGTCTGGGGGGGCGAGACACCCAGTACTTT	CAWSLGGRDTQYF	TRBV31	TRBD2*00(50)	TRBJ2-5*00(220)
1636	TGTGCCTGGAGTTTGGGGGGGAGGGACACCCAGTACTTT	CAWSLGGRDTQYF	TRBV31	TRBD2*00(40)	TRBJ2-5*00(215)
1637	TGTGCCTGGAGTCTGGGGGGGCGCAGTGCAGAAACGCTGTATTTT	CAWSLGGRSAETLYF	TRBV31	TRBD2*00(55)	TRBJ2-3*00(245)
1638	TGTGCCTGGAGTCTAGGGGGGCGGAGTGCAGAAACGCTGTATTTT	CAWSLGGRSAETLYF	TRBV31	TRBD2*00(40), TRBD1*00(35)	TRBJ2-3*00(245)
1639	TGTGCCTGGAGTCTAGGGGGGCGTAGTGCAGAAACGCTGTATTTT	CAWSLGGRSAETLYF	TRBV31	TRBD2*00(40), TRBD1*00(35)	TRBJ2-3*00(250)
1640	TGTGCCAGCAGTCTGGGGGGGAGCTCCTATGAACAGTACTTC	CASSLGGSSYEQYF	TRBV13-1	TRBD2*00(35)	TRBJ2-7*00(253, 7)
1641	TGTGCCAGCAGCTTGGGGGGGCGCTCCTATGAACAGTACTTC	CASSLGGRSYEQYF	TRBV13-1	TRBD2*00(30)	TRBJ2-7*00(240, 4)
1642	TGTGCAAGCAGCTTAGGAGGGAGCTCCTATGAACAGTACTTC	CASSLGGSSYEQYF	TRBV16	NA	TRBJ2-7*00(252, 2)
1643	TGTGCCAGCAGCTTGGGGGGGCGCTCCTATGAACAGTACTTC	CASSLGGRSYEQYF	TRBV4	TRBD2*00(30)	TRBJ2-7*00(241)
1644	TGTGCCAGCAGCCTGGGGGGGCGCTCCTATGAACAGTACTTC	CASSLGGRSYEQYF	TRBV19	TRBD2*00(35)	TRBJ2-7*00(256, 7)
1645	TGTGCCAGCAGTCTGGGGGGGCGCTCCTATGAACAGTACTTC	CASSLGGRSYEQYF	TRBV13-3	TRBD2*00(35)	TRBJ2-7*00(241)
1646	TGTGCCTGGAGTCTGGGAGGGGGCACCGGGCAGCTCTACTTT	CAWSLGGGTGQLYF	TRBV31	TRBD1*00(30), TRBD2*00(28)	TRBJ2-2*00(235)
1647	TGTGCCTGGAGTCTAGGGGGGCGCGATGAACAGTACTTC	CAWSLGGRDEQYF	TRBV31	TRBD2*00(45), TRBD1*00(40)	TRBJ2-7*00(209)
1648	TGTGCCTGGAGTCTAGGACAAATCAACGAAAGATTATTTTTC	CAWSLGQINERLFF	TRBV31	TRBD1*00(25)	TRBJ1-4*00(235)
1649	TGTGCCAGCAGTCTCGGGTCCCAAGACACCCAGTACTTT	CASSLGSQDTQYF	TRBV19	NA	TRBJ2-5*00(235)
1650	TGTGCCAGCAGTTTGGGGAGCCAAGACACCCAGTACTTT	CASSLGSQDTQYF	TRBV13-1	TRBD2*00(25)	TRBJ2-5*00(235)
1651	TGTGCCTGGAGTCTAGGGACACAAGACACCCAGTACTTT	CAWSLGTQDTQYF	TRBV31	TRBD1*00(30)	TRBJ2-5*00(230)
1652	TGTGCCTGGAGTCTAGGCACCCAAGACACCCAGTACTTT	CAWSLGTQDTQYF	TRBV31	NA	TRBJ2-5*00(232, 2)
1653	TGTGCCTGGAGCCTGACAGGGGTTTCCAACGAAAGATTATTTTTC	CAWSLTGVSNERLFF	TRBV31	TRBD1*00(40)	TRBJ1-4*00(255)
1654	TGTGCCTGGAGTCTTACAGGGGTTTCCAACGAAAGATTATTTTTC	CAWSLTGVSNERLFF	TRBV31	TRBD1*00(35)	TRBJ1-4*00(255)
1655	TGTGCCAGCAGTTTGACAGGGGGCACAGAAGTCTTCTTT	CASSLTGGTEVFF	TRBV14	TRBD1*00(45)	TRBJ1-1*00(219, 2)
1656	TGTGCAAGCAGCTTGACTGGGGGGGCAGAAACGCTGTATTTT	CASSLTGGAETLYF	TRBV16	TRBD2*00(50)	TRBJ2-3*00(230)
1657	TGTGCCAGCAGCTTGACTGGGGGTGCAGAAACGCTGTATTTT	CASSLTGGAETLYF	TRBV4	TRBD2*00(40)	TRBJ2-3*00(240)
1658	TGTGCCTGGAGTCTGTGGGGGACTGCAGAAACGCTGTATTTT	CAWSLWGTAETLYF	TRBV31	TRBD2*00(30)	TRBJ2-3*00(233, 7)
1659	TGTGCCTGGAGTCTTTGGGGGACTGCAGAAACGCTGTATTTT	CAWSLWGTAETLYF	TRBV31	TRBD2*00(30)	TRBJ2-3*00(235)
1660	TGTGCCTGGAGTCTATGGGGGACTGCAGAAACGCTGTATTTT	CAWSLWGTAETLYF	TRBV31	TRBD2*00(30)	TRBJ2-3*00(235)
1661	TGTGCCTGGAGTCTCTGGGGGACTGCAGAAACGCTGTATTTT	CAWSLWGTAETLYF	TRBV31	TRBD2*00(35)	TRBJ2-3*00(235)
1662	TGTGCCTGGAGTCTCTGGGGGGACTATGCTGAGCAGTTCTTC	CAWSLWGDYAEQFF	TRBV31	TRBD2*00(40)	TRBJ2-1*00(238, 8)
1663	TGTGCCTGGAGTCTCTGGGGGGACTATGCTGAGCAGTTCTTC	CAWSLWGDYAEQFF	TRBV31	TRBD2*00(40)	TRBJ2-1*00(240)
1664	TGTGCCAGCAGCCCCTGGGGTTATGAACAGTACTTC	CASSPWGYEQYF	TRBV4	TRBD2*00(30)	TRBJ2-7*00(214, 2)
1665	TGTGCCAGCAGTCCTTGGGGGTATGAACAGTACTTC	CASSPWGYEQYF	TRBV19	TRBD2*00(30)	TRBJ2-7*00(211, 5)
1666	TGTGCCAGCAGCCCCCAAAATTCTGGAAATACGCTCTATTTT	CASSPQNSGNTLYF	TRBV13-3	NA	TRBJ1-3*00(265, 6)
1667	TGTGCCAGCAGCCCACAGAATTCTGGAAATACGCTCTATTTT	CASSPQNSGNTLYF	TRBV19	NA	TRBJ1-3*00(254)
1668	TGTGCCAGCAGCCCCGACTGGGTCCAAGACACCCAGTACTTT	CASSPDWVQDTQYF	TRBV5	TRBD2*00(35)	TRBJ2-5*00(235)
1669	TGTGCCAGCAGTCCCGACTGGGTTCAAAACACCTTGTACTTT	CASSPDWVQNTLYF	TRBV13-1	TRBD2*00(35)	TRBJ2-4*00(235)
1670	TGTGCCAGCAGCCCGGACTGGGTGCAAGACACCCAGTACTTT	CASSPDWVQDTQYF	TRBV4	TRBD2*00(40)	TRBJ2-5*00(225, 3)
1671	TGTGCCAGCAGCCCAGACTGGGTCCAAGACACCCAGTACTTT	CASSPDWVQDTQYF	TRBV4	TRBD2*00(35)	TRBJ2-5*00(235)
1672	TGTGGTGCTAGTCCCGGAAGTCAAAACACCTTGTACTTT	CGASPGSQNTLYF	TRBV20	TRBD1*00(30), TRBD2*00(30)	TRBJ2-4*00(245)
1673	TGTGCCTGGAGCCCGGGACTGGGGTATGAACAGTACTTC	CAWSPGLGYEQYF	TRBV31	TRBD2*00(65)	TRBJ2-7*00(220, 5)
1674	TGTGCCTGGAGTCCGGGACTGGGGGTTGAACAGTACTTC	CAWSPGLGVEQYF	TRBV31	TRBD2*00(60)	TRBJ2-7*00(205)
1675	TGTGCCTGGAGTCCGGGACTGGGGTATGAACAGTACTTC	CAWSPGLGYEQYF	TRBV31	TRBD2*00(55)	TRBJ2-7*00(212, 5)
1676	TGTGCCTGGAGTCCGGGACTGGGGTATGAACAGTACTTC	CAWSPGLGYEQYF	TRBV31	TRBD2*00(55)	TRBJ2-7*00(215)
1677	TGTGCCTGGAGTCCGGGACTGGGGGGGACAGAAACGCTGTATTTT	CAWSPGLGGTETLYF	TRBV31	TRBD2*00(70)	TRBJ2-3*00(224, 3)
1678	TGTGCCTGGAGTCCGGGACTGGGGGGGACAGAAACGCTGTATTTT	CAWSPGLGGTETLYF	TRBV31	TRBD2*00(70)	TRBJ2-3*00(228, 9)
1679	TGTGCCAGCAGTCCGGGACTGGGAGGTGCAGAAACGCTGTATTTT	CASSPGLGGAETLYF	TRBV14	TRBD2*00(55)	TRBJ2-3*00(240)
1680	TGTGCCAGCAGCCCTGGACAAAACCAAGACACCCAGTACTTT	CASSPGQNQDTQYF	TRBV5	TRBD1*00(25)	TRBJ2-5*00(244)
1681	TGTGCCAGCAGCCCGGGACAGAATCAAGACACCCAGTACTTT	CASSPGQNQDTQYF	TRBV5	TRBD1*00(40)	TRBJ2-5*00(231)
1682	TGTGCCTGGAGCCCCGGGACAGTCAACGAAAGATTATTTTTC	CAWSPGTVNERLFF	TRBV31	TRBD1*00(50)	TRBJ1-4*00(235)
1683	TGTGCCAGCAGCCCACAGGGCACAGAAGTCTTCTTT	CASSPQGTEVFF	TRBV5	TRBD1*00(30)	TRBJ1-1*00(219, 7)
1684	TGTGCCAGCAGCCCTCAAAACACAGAAGTCTTCTTT	CASSPQNTEVFF	TRBV14	NA	TRBJ1-1*00(235)
1685	TGTGCCAGCAGCCCCCAAAACACAGAAGTCTTCTTT	CASSPQNTEVFF	TRBV5	NA	TRBJ1-1*00(235)
1686	TGTGCCAGCAGCCCACAAAACACAGAAGTCTTCTTT	CASSPQNTEVFF	TRBV13-1	NA	TRBJ1-1*00(235)
1687	TGTGCCAGCAGCCAACAGGGGGCCAGTGCAGAAACGCTGTATTTT	CASSQQGASAETLYF	TRBV5	TRBD1*00(40)	TRBJ2-3*00(244, 6)
1688	TGTGCCAGCAGCCAAGTGGGGGCTAGTGCAGAAACGCTGTATTTT	CASSQVGASAETLYF	TRBV5	TRBD2*00(30)	TRBJ2-3*00(254, 2)
1689	TGTGCCAGCAGCCAACAGGGGGCTAGTGCAGAAACGCTGTATTTT	CASSQQGASAETLYF	TRBV5	TRBD1*00(35)	TRBJ2-3*00(255)
1690	TGTGCCAGCAGCCAAGAGGGGGGGCGTGCAGAAACGCTGTATTTT	CASSQEGGRAETLYF	TRBV5	TRBD2*00(40)	TRBJ2-3*00(240)
1691	TGTGCCAGCAGCCAAGTCGGGGGGCGGGCAGAAACGCTGTATTTT	CASSQVGGRAETLYF	TRBV5	TRBD2*00(40), TRBD1*00(35)	TRBJ2-3*00(230)
1692	TGTGCCAGCAGCCAAGTGGGGGGGCGCGCAGAAACGCTGTATTTT	CASSQVGGRAETLYF	TRBV5	TRBD2*00(55)	TRBJ2-3*00(230)
1693	TGTGCCAGCAGCCAAGTGGGGGGGCGTGCAGAAACGCTGTATTTT	CASSQVGGRAETLYF	TRBV5	TRBD2*00(45)	TRBJ2-3*00(240)
1694	TGTGCCAGCAGTCAAGACGGTAACCAAGACACCCAGTACTTT	CASSQDGNQDTQYF	TRBV5	NA	TRBJ2-5*00(246, 5)
1695	TGTGCCAGCAGCCAAGATGGGAACCAAGACACCCAGTACTTT	CASSQDGNQDTQYF	TRBV5	NA	TRBJ2-5*00(243)
1696	TGTGCCAGCAGCCAAGATGGGGTTAACCAAGACACCCAGTACTTT	CASSQDGVNQDTQYF	TRBV5	NA	TRBJ2-5*00(264, 8)
1697	TGTGCCAGCAGCCAAGAGGGGGTTAACCAAGACACCCAGTACTTT	CASSQEGVNQDTQYF	TRBV5	NA	TRBJ2-5*00(264, 7)
1698	TGTGCCAGCAGCCAAGTTGGGGTTAACCAAGACACCCAGTACTTT	CASSQVGVNQDTQYF	TRBV5	NA	TRBJ2-5*00(263, 4)
1699	TGTGCCAGCAGCCAAGATGGGGTTAACCAAGACACCCAGTACTTT	CASSQDGVNQDTQYF	TRBV5	NA	TRBJ2-5*00(265)
1700	TGTGCCAGCAGCCAGAGGGGGTATGAACAGTACTTC	CASSQRGYEQYF	TRBV4	TRBD1*00(30)	TRBJ2-7*00(215)
1701	TGTGCCAGCAGCCAACAGGGGTATGAACAGTACTTC	CASSQQGYEQYF	TRBV5	TRBD1*00(30)	TRBJ2-7*00(215)
1702	TGTGCCAGCAGCCAGCAGGGGTATGAACAGTACTTC	CASSQQGYEQYF	TRBV5	TRBD1*00(30)	TRBJ2-7*00(215)
1703	TGTGCCAGCAGTCAACAGGGATATGAACAGTACTTC	CASSQQGYEQYF	TRBV13-1	TRBD1*00(30)	TRBJ2-7*00(215)
1704	TGTGCCAGCAGTCAGCAGGGCTATGAACAGTACTTC	CASSQQGYEQYF	TRBV13-3	TRBD1*00(25)	TRBJ2-7*00(220)
1705	TGTGCCAGCAGCCAAAACTGGGGGGAAGACACCCAGTACTTT	CASSQNWGEDTQYF	TRBV2	TRBD2*00(45)	TRBJ2-5*00(223)
1706	TGTGCCAGCAGCCAAGACTGGGGGGAAGACACCCAGTACTTT	CASSQDWGEDTQYF	TRBV5	TRBD2*00(40)	TRBJ2-5*00(223, 6)
1707	TGTGCCAGCAGCCAAGACTGGGGGGAAGACACCCAGTACTTT	CASSQDWGEDTQYF	TRBV5	TRBD2*00(40)	TRBJ2-5*00(225)
1708	TGTGCCAGCAGCCAAGACTGGGGGGAAGACACCCAGTACTTT	CASSQDWGEDTQYF	TRBV5	TRBD2*00(40)	TRBJ2-5*00(225)
1709	TGTGCCAGCAGCCAAGACTGGGGGGAAGACACCCAGTACTTT	CASSQDWGEDTQYF	TRBV5	TRBD2*00(40)	TRBJ2-5*00(222, 2)
1710	TGTGCCAGCAGCCAAGACTGGGGGGAGGACACCCAGTACTTT	CASSQDWGEDTQYF	TRBV5	TRBD2*00(40)	TRBJ2-5*00(215)
1711	TGTGCCAGCAGCCAAGACTGGGGAGAAGACACCCAGTACTTT	CASSQDWGEDTQYF	TRBV5	TRBD2*00(30)	TRBJ2-5*00(225)
1712	TGTGCCAGCAGCCAAGAATATGAACAGTACTTC	CASSQEYEQYF	TRBV5	NA	TRBJ2-7*00(214, 2)
1713	TGTGCCAGCAGCCAGGGCTATGAACAGTACTTC	CASSQGYEQYF	TRBV5	NA	TRBJ2-7*00(220)
1714	TGTGCCAGCAGCCAGGGGTATGAACAGTACTTC	CASSQGYEQYF	TRBV5	NA	TRBJ2-7*00(215)
1715	TGTGCCAGCAGCCAAGAATATGAACAGTACTTC	CASSQEYEQYF	TRBV2	NA	TRBJ2-7*00(210, 3)
1716	TGTGCCAGCAGCCAAGAATATGAACAGTACTTC	CASSQEYEQYF	TRBV5	NA	TRBJ2-7*00(215)
1717	TGTGCCAGCAGCCAAGCCGGACTGGGAGCAGAAACGCTGTATTTT	CASSQAGLGAETLYF	TRBV5	TRBD2*00(40)	TRBJ2-3*00(228, 1)
1718	TGTGCCAGCAGCCAAGCCGGGGGAGGTGCAGAAACGCTGTATTTT	CASSQAGGGAETLYF	TRBV5	TRBD1*00(25), TRBD2*00(25)	TRBJ2-3*00(240)
1719	TGTGCCAGCAGCCAAGCTGGGGGGGGAGCAGAAACGCTGTATTTT	CASSQAGGGAETLYF	TRBV2	TRBD2*00(45)	TRBJ2-3*00(230)
1720	TGTGCCAGCAGCCAAGATGGGGACTGGGGTTATGAACAGTACTTC	CASSQDGDWGYEQYF	TRBV5	TRBD2*00(50)	TRBJ2-7*00(214, 2)
1721	TGTGCCAGCAGCCAAGATTGGGACTGGGGGTATGAACAGTACTTC	CASSQDWDWGYEQYF	TRBV5	TRBD2*00(55)	TRBJ2-7*00(211, 5)
1722	TGTGCCAGCAGCCAAGACGGGGACTGGGGCTATGAACAGTACTTC	CASSQDGDWGYEQYF	TRBV5	TRBD2*00(50)	TRBJ2-7*00(220)
1723	TGTGCCAGCAGCCAAGACCGGGGAGGAGACACCCAGTACTTT	CASSQDRGGDTQYF	TRBV5	TRBD1*00(25), TRBD2*00(25)	TRBJ2-5*00(220)
1724	TGTGCCAGCAGCCAAGATTTGGGGGGGGACACCCAGTACTTT	CASSQDLGGDTQYF	TRBV5	TRBD1*00(25), TRBD2*00(25)	TRBJ2-5*00(215)
1725	TGTGCCAGCAGCCAAGATTTAGGGGGCGACACCCAGTACTTT	CASSQDLGGDTQYF	TRBV5	TRBD1*00(35), TRBD2*00(30)	TRBJ2-5*00(213, 5)
1726	TGTGCCAGCAGCCAAGACAGGGGAGGAGACACCCAGTACTTT	CASSQDRGGDTQYF	TRBV5	TRBD1*00(30)	TRBJ2-5*00(220)
1727	TGTGCCAGCAGCCAAGATCCGGGGAACTATGCTGAGCAGTTCTTC	CASSQDPGNYAEQFF	TRBV2	NA	TRBJ2-1*00(244, 5)
1728	TGTGCCAGCAGCCAGGACTGGGGGAACTATGCTGAGCAGTTCTTC	CASSQDWGNYAEQFF	TRBV5	TRBD2*00(35)	TRBJ2-1*00(245)
1729	TGTGCCAGCAGCCAAGACTGGGGAAACTATGCTGAGCAGTTCTTC	CASSQDWGNYAEQFF	TRBV5	TRBD2*00(30)	TRBJ2-1*00(245)
1730	TGTGCCAGCAGCCAAGACTGGGGGAACTATGCTGAGCAGTTCTTC	CASSQDWGNYAEQFF	TRBV5	TRBD2*00(35)	TRBJ2-1*00(245)
1731	TGTGCCAGCAGCCAAGATTGGGGGAACTATGCTGAGCAGTTCTTC	CASSQDWGNYAEQFF	TRBV5	TRBD2*00(30)	TRBJ2-1*00(245)
1732	TGTGCCAGCAGCCAGGACTGGGGTAACTATGCTGAGCAGTTCTTC	CASSQDWGNYAEQFF	TRBV5	TRBD2*00(30)	TRBJ2-1*00(250)
1733	TGTGCCAGCAGCCAGGACTGGGGGAACTATGCTGAGCAGTTCTTC	CASSQDWGNYAEQFF	TRBV5	TRBD2*00(35)	TRBJ2-1*00(245)
1734	TGTGCCAGCAGCCAAGACTGGGGGAACTATGCTGAGCAGTTCTTC	CASSQDWGNYAEQFF	TRBV2	TRBD2*00(35)	TRBJ2-1*00(245)
1735	TGTGCCAGCAGCCAAGATCTGGGGAGCTCCTATGAACAGTACTTC	CASSQDLGSSYEQYF	TRBV2	NA	TRBJ2-7*00(252, 1)
1736	TGTGCCAGCAGCCAAGATGCGGGTTATGAACAGTACTTC	CASSQDAGYEQYF	TRBV5	NA	TRBJ2-7*00(212, 8)
1737	TGTGCCAGCAGCCAAGATGCGGGATATGAACAGTACTTC	CASSQDAGYEQYF	TRBV5	TRBD1*00(25), TRBD2*00(25)	TRBJ2-7*00(214, 1)
1738	TGTGCCAGCAGCCAAGACAGGAACGAAAGATTATTTTTC	CASSQDRNERLFF	TRBV2	NA	TRBJ1-4*00(230)
1739	TGTGCCTGGAGCCAGGACAACAACGAAAGATTATTTTTC	CAWSQDNNERLFF	TRBV31	TRBD1*00(26)	TRBJ1-4*00(233, 1)
1740	TGTGCCAGCAGCCAAGACATCAACGAAAGATTATTTTTC	CASSQDINERLFF	TRBV5	NA	TRBJ1-4*00(235)
1741	TGTGCCAGCAGCCAAGACTTTAACCAAGACACCCAGTACTTT	CASSQDFNQDTQYF	TRBV5	NA	TRBJ2-5*00(251)
1742	TGTGCCAGCAGCCAAGACAATAACCAAGACACCCAGTACTTT	CASSQDNNQDTQYF	TRBV5	NA	TRBJ2-5*00(246)
1743	TGTGCAAGCAGCCAGGACAATAACCAAGACACCCAGTACTTT	CASSQDNNQDTQYF	TRBV16	TRBD1*00(25)	TRBJ2-5*00(250)
1744	TGTGCCAGCAGCCAAGACAATAACCAAGACACCCAGTACTTT	CASSQDNNQDTQYF	TRBV5	NA	TRBJ2-5*00(245, 3)
1745	TGTGCCAGCAGCCAAGACAACAACCAAGACACCCAGTACTTT	CASSQDNNQDTQYF	TRBV5	NA	TRBJ2-5*00(245)
1746	TGTGCCAGCAGCCAGGACAATAACCAAGACACCCAGTACTTT	CASSQDNNQDTQYF	TRBV4	TRBD1*00(25)	TRBJ2-5*00(250)
1747	TGTGCCAGCAGCCAAGACAACAACCAAGACACCCAGTACTTT	CASSQDNNQDTQYF	TRBV2	NA	TRBJ2-5*00(245)
1748	TGTGCCAGCAGCCAAGATGGGAACACAGAAGTCTTCTTT	CASSQDGNTEVFF	TRBV5	NA	TRBJ1-1*00(229, 2)
1749	TGTGCCAGCAGCCAAGATGGGAACACAGAAGTCTTCTTT	CASSQDGNTEVFF	TRBV2	NA	TRBJ1-1*00(230)
1750	TGTGCCAGCAGCCAAGACAGAAACACAGAAGTCTTCTTT	CASSQDRNTEVFF	TRBV5	NA	TRBJ1-1*00(235)
1751	TGTGCCAGCAGCCAAGACAGAAACACAGAAGTCTTCTTT	CASSQDRNTEVFF	TRBV5	NA	TRBJ1-1*00(235)
1752	TGTGCCAGCAGCCAAGACAGGAACACAGAAGTCTTCTTT	CASSQDRNTEVFF	TRBV2	NA	TRBJ1-1*00(230)
1753	TGTGCCAGCAGCCAAGACAGAAACACAGAAGTCTTCTTT	CASSQDRNTEVFF	TRBV5	NA	TRBJ1-1*00(235)
1754	TGTGCCAGCAGCCAAGATAGAAACACAGAAGTCTTCTTT	CASSQDRNTEVFF	TRBV5	NA	TRBJ1-1*00(235)
1755	TGTGCCAGCAGCCAAGACTACAGTCAAAACACCTTGTACTTT	CASSQDYSQNTLYF	TRBV2	NA	TRBJ2-4*00(245)
1756	TGTGCCAGCAGCCAAGACAATTCCTATAATTCGCCCCTCTACTTT	CASSQDNSYNSPLYF	TRBV5	NA	TRBJ1-6*00(274)
1757	TGTGCCAGCAGCCAAGATAATTCCTATAATTCGCCCCTCTACTTT	CASSQDNSYNSPLYF	TRBV5	NA	TRBJ1-6*00(275)
1758	TGTGCCAGCAGCCAAGACAATTCCTATAATTCGCCCCTCTACTTT	CASSQDNSYNSPLYF	TRBV5	NA	TRBJ1-6*00(272, 7)
1759	TGTGCCAGCAGCCAAGACAATTCCTATAATTCGCCCCTCTACTTT	CASSQDNSYNSPLYF	TRBV5	NA	TRBJ1-6*00(272, 7)
1760	TGTGCCAGCAGCCAAGACATCTATGAACAGTACTTC	CASSQDIYEQYF	TRBV2	NA	TRBJ2-7*00(220)
1761	TGTGCCAGCAGCCAAGATAAATATGAACAGTACTTC	CASSQDKYEQYF	TRBV5	NA	TRBJ2-7*00(215)
1762	TGTGCCAGCAGCCAAGATAAATATGAACAGTACTTC	CASSQDKYEQYF	TRBV5	NA	TRBJ2-7*00(215)
1763	TGTGCCAGCAGCCAAGACAAATATGAACAGTACTTC	CASSQDKYEQYF	TRBV5	NA	TRBJ2-7*00(215)
1764	TGTGCCAGCAGCCAAGACAAATATGAACAGTACTTC	CASSQDKYEQYF	TRBV5	NA	TRBJ2-7*00(215)
1765	TGTGCCAGCAGCCAAGACAAATATGAACAGTACTTC	CASSQDKYEQYF	TRBV5	NA	TRBJ2-7*00(215)
1766	TGTGCCAGCAGCCAAGACAGGGGACCCAACGAAAGATTATTTTTC	CASSQDRGPNERLFF	TRBV2	TRBD1*00(30)	TRBJ1-4*00(240)
1767	TGTGCCAGCAGCCAAGATAGGGGCCACAACGAAAGATTATTTTTC	CASSQDRGHNERLFF	TRBV2	TRBD1*00(25), TRBD2*00(25)	TRBJ1-4*00(235)
1768	TGTGCCAGCAGCCAAGATCGGGGGCCCAACGAAAGATTATTTTTC	CASSQDRGPNERLFF	TRBV2	TRBD1*00(30), TRBD2*00(30)	TRBJ1-4*00(240)
1769	TGTGCCAGCAGCCAAGATCGGGGGCCCAACGAAAGATTATTTTTC	CASSQDRGPNERLFF	TRBV2	TRBD1*00(30), TRBD2*00(30)	TRBJ1-4*00(240)
1770	TGTGCCAGCAGCCAAGACTGGGGGGCCCAAGACACCCAGTACTTT	CASSQDWGAQDTQYF	TRBV2	TRBD2*00(40)	TRBJ2-5*00(235)
1771	TGTGCCAGCAGCCAAGACTGGGGGGCCCAAGACACCCAGTACTTT	CASSQDWGAQDTQYF	TRBV5	TRBD2*00(40)	TRBJ2-5*00(235)
1772	TGTGCCAGCAGCCAAGACTGGGGGGCCCAAGACACCCAGTACTTT	CASSQDWGAQDTQYF	TRBV2	TRBD2*00(40)	TRBJ2-5*00(233, 4)
1773	TGTGCCAGCAGCCAAGACTGGGGGGCCCAAGACACCCAGTACTTT	CASSQDWGAQDTQYF	TRBV5	TRBD2*00(40)	TRBJ2-5*00(235)
1774	TGTGCCAGCAGCCAAGACTGGGGGGGCGCAGACACCCAGTACTTT	CASSQDWGGADTQYF	TRBV5	TRBD2*00(60)	TRBJ2-5*00(220)
1775	TGTGCCAGCAGCCAAGACTGGGGGGGCGCAGACACCCAGTACTTT	CASSQDWGGADTQYF	TRBV5	TRBD2*00(60)	TRBJ2-5*00(220)
1776	TGTGCCAGCAGCCAAGATTGGGGGGGCGCGGACACCCAGTACTTT	CASSQDWGGADTQYF	TRBV5	TRBD2*00(55)	TRBJ2-5*00(215)
1777	TGTGCCAGCAGCCAAGACTGGGGGGGCGCGGACACCCAGTACTTT	CASSQDWGGADTQYF	TRBV5	TRBD2*00(60)	TRBJ2-5*00(215)
1778	TGTGCCAGCAGCCAAGAGGGTGAACAGTACTTC	CASSQEGEQYF	TRBV2	NA	TRBJ2-7*00(204, 1)
1779	TGTGCCAGCAGCCAAGAAGGGGAACAGTACTTC	CASSQEGEQYF	TRBV5	NA	TRBJ2-7*00(200)
1780	TGTGCCAGCAGCCAAGAAGGGGAACAGTACTTC	CASSQEGEQYF	TRBV5	NA	TRBJ2-7*00(200)
1781	TGTGCCAGCAGCCAAGAAGGGGGGGTCGCAGAAACGCTGTATTTT	CASSQEGGVAETLYF	TRBV5	TRBD2*00(35), TRBD1*00(30)	TRBJ2-3*00(228, 9)
1782	TGTGCCAGCAGCCAAGAGGGGGGTGGTGCAGAAACGCTGTATTTT	CASSQEGGGAETLYF	TRBV5	TRBD2*00(30)	TRBJ2-3*00(240)
1783	TGTGCCAGCAGCCAAGGACAGGCTAGTGCAGAAACGCTGTATTTT	CASSQGQASAETLYF	TRBV5	TRBD1*00(30)	TRBJ2-3*00(254, 3)
1784	TGTGCCTGGAGTCAGGGACCAGAAGTCTTCTTT	CAWSQGPEVFF	TRBV31	TRBD1*00(25), TRBD2*00(25)	TRBJ1-1*00(209, 2)
1785	TGTGCCAGCAGCCAAGGGGGCTTTTCCAACGAAAGATTATTTTTC	CASSQGGFSNERLFF	TRBV5	TRBD1*00(25), TRBD2*00(25)	TRBJ1-4*00(254, 2)
1786	TGTGCCAGCAGCCAAGGCCACCAAGACACCCAGTACTTT	CASSQGHQDTQYF	TRBV5	NA	TRBJ2-5*00(239, 4)
1787	TGTGCCAGCAGCCAAGGACACCAAGACACCCAGTACTTT	CASSQGHQDTQYF	TRBV5	NA	TRBJ2-5*00(240)
1788	TGTGCCAGCAGTCAGGGGCGGTCCGACTACACCTTC	CASSQGRSDYTF	TRBV19	TRBD1*00(30), TRBD2*00(30)	TRBJ1-2*00(210, 6)
1789	TGTGCCAGCAGCCAAGGGACAGTTTCCAACGAAAGATTATTTTTC	CASSQGTVSNERLFF	TRBV5	TRBD1*00(30)	TRBJ1-4*00(252, 4)
1790	TGTGCCAGCAGCCAAGGGGGCGTTTCCAACGAAAGATTATTTTTC	CASSQGGVSNERLFF	TRBV5	TRBD1*00(30), TRBD2*00(30)	TRBJ1-4*00(254, 5)
1791	TGTGCCAGCAGCCAAGGGACGGTTTCCAACGAAAGATTATTTTTC	CASSQGTVSNERLFF	TRBV5	NA	TRBJ1-4*00(254, 4)
1792	TGTGCCAGCAGCCAAGGGACAGTTTCCAACGAAAGATTATTTTTC	CASSQGTVSNERLFF	TRBV5	TRBD1*00(30)	TRBJ1-4*00(255)
1793	TGTGCCAGCAGCCAAGGGACAGTTTCCAACGAAAGATTATTTTTC	CASSQGTVSNERLFF	TRBV5	TRBD1*00(30)	TRBJ1-4*00(255)
1794	TGTGCCAGCAGCCAGGGACAGAAAAACACCTTGTACTTT	CASSQGQKNTLYF	TRBV14	TRBD1*00(36)	TRBJ2-4*00(223, 9)
1795	TGTGCCAGCAGCCAAGGGACAAATAGTGCAGAAACGCTGTATTTT	CASSQGTNSAETLYF	TRBV5	TRBD1*00(25)	TRBJ2-3*00(249, 4)
1796	TGTGCCAGCAGCCAAGGGACAACTAGTGCAGAAACGCTGTATTTT	CASSQGTTSAETLYF	TRBV5	TRBD1*00(25)	TRBJ2-3*00(260)
1797	TGTGCCAGCAGCCAAGGGACTACTAGTGCAGAAACGCTGTATTTT	CASSQGTTSAETLYF	TRBV5	TRBD2*00(25)	TRBJ2-3*00(259, 2)
1798	TGTGCCAGCAGCCAAGGGACAACTAGTGCAGAAACGCTGTATTTT	CASSQGTTSAETLYF	TRBV5	TRBD1*00(25)	TRBJ2-3*00(259, 1)
1799	TGTGCCAGCAGCCAAGGGACAACTAGTGCAGAAACGCTGTATTTT	CASSQGTTSAETLYF	TRBV5	TRBD1*00(25)	TRBJ2-3*00(260)
1800	TGTGCCAGCAGCCAAGGGACAACTAGTGCAGAAACGCTGTATTTT	CASSQGTTSAETLYF	TRBV5	TRBD1*00(25)	TRBJ2-3*00(260)
1801	TGTGCCAGCAGCCAAGGGACTACTAGTGCAGAAACGCTGTATTTT	CASSQGTTSAETLYF	TRBV5	TRBD2*00(25)	TRBJ2-3*00(260)
1802	TGTGCCAGCAGCCAAGGGACAACTAGTGCAGAAACGCTGTATTTT	CASSQGTTSAETLYF	TRBV5	TRBD1*00(25)	TRBJ2-3*00(260)
1803	TGTGCCAGCAGCCAACAGGGGAACACAGAAGTCTTCTTT	CASSQQGNTEVFF	TRBV5	TRBD1*00(30)	TRBJ1-1*00(229)
1804	TGTGCCAGCAGCCAACAGGGATCCACAGAAGTCTTCTTT	CASSQQGSTEVFF	TRBV5	TRBD1*00(25)	TRBJ1-1*00(220)
1805	TGTGCCAGCAGCCAACAGGGGAACACAGAAGTCTTCTTT	CASSQQGNTEVFF	TRBV5	TRBD1*00(30)	TRBJ1-1*00(230)
1806	TGTGCCAGCAGCCAACAGGGAAACACAGAAGTCTTCTTT	CASSQQGNTEVFF	TRBV5	TRBD1*00(25)	TRBJ1-1*00(235)
1807	TGTGCCAGCAGCCAACAGGGAAACACAGAAGTCTTCTTT	CASSQQGNTEVFF	TRBV5	TRBD1*00(25)	TRBJ1-1*00(235)
1808	TGTGCCAGCAGCAGGGAAGGGTATGAACAGTACTTC	CASSREGYEQYF	TRBV19	TRBD1*00(28)	TRBJ2-7*00(215)
1809	TGTGCCAGCAGTCGGCTGGGGTATGAACAGTACTTC	CASSRLGYEQYF	TRBV19	TRBD2*00(30)	TRBJ2-7*00(214, 3)
1810	TGTGCTAGCAGCCGACTGGGGTATGAACAGTACTTC	CASSRLGYEQYF	TRBV17	TRBD2*00(40)	TRBJ2-7*00(215)
1811	TGTGCCAGCTCACGACTGGGCTATGAACAGTACTTC	CASSRLGYEQYF	TRBV12-1	TRBD2*00(35)	TRBJ2-7*00(220)
1812	TGTGCCAGCAGCCGACTGGGATATGAACAGTACTTC	CASSRLGYEQYF	TRBV4	TRBD2*00(35)	TRBJ2-7*00(215)
1813	TGTGCTAGCAGCAGGGCCAACGAAAGATTATTTTTC	CASSRANERLFF	TRBV17	NA	TRBJ1-4*00(240)
1814	TGTGCCAGCAGCAGGGGTAACCAAGACACCCAGTACTTT	CASSRGNQDTQYF	TRBV14	NA	TRBJ2-5*00(250, 4)
1815	TGTGCCAGCAGCCGTGGAAACCAAGACACCCAGTACTTT	CASSRGNQDTQYF	TRBV2	NA	TRBJ2-5*00(242, 2)
1816	TGTGCCAGCAGTAGACATAACCAAGACACCCAGTACTTT	CASSRHNQDTQYF	TRBV19	NA	TRBJ2-5*00(249, 1)
1817	TGTGCCAGCAGCCGAGGTAACCAAGACACCCAGTACTTT	CASSRGNQDTQYF	TRBV5	NA	TRBJ2-5*00(248, 4)
1818	TGTGCCAGCAGCCGAGGTAACTATGCTGAGCAGTTCTTC	CASSRGNYAEQFF	TRBV5	NA	TRBJ2-1*00(249, 4)
1819	TGTGCCAGCAGTAGGGGGAACTATGCTGAGCAGTTCTTC	CASSRGNYAEQFF	TRBV19	TRBD1*00(25), TRBD2*00(25)	TRBJ2-1*00(245)
1820	TGTGCCAGCAGTCGGGGGAACTATGCTGAGCAGTTCTTC	CASSRGNYAEQFF	TRBV13-3	TRBD1*00(25), TRBD2*00(25)	TRBJ2-1*00(245)
1821	TGTGCCAGCAGCCGACAGAACTATGCTGAGCAGTTCTTC	CASSRQNYAEQFF	TRBV5	TRBD1*00(25)	TRBJ2-1*00(245)
1822	TGTGCCAGCAGTCGACAGAACTATGCTGAGCAGTTCTTC	CASSRQNYAEQFF	TRBV19	TRBD1*00(25)	TRBJ2-1*00(245)
1823	TGTGCCAGCAGCCGACAAAACTATGCTGAGCAGTTCTTC	CASSRQNYAEQFF	TRBV5	NA	TRBJ2-1*00(245)
1824	TGTGCCAGCAGCCGACAGAACTATGCTGAGCAGTTCTTC	CASSRQNYAEQFF	TRBV4	TRBD1*00(25)	TRBJ2-1*00(245)
1825	TGTGCCAGCAGGCAGAACTATGCTGAGCAGTTCTTC	CASRQNYAEQFF	TRBV13-3	NA	TRBJ2-1*00(253, 1)
1826	TGTGCTAGTCGACAGAACTATGCTGAGCAGTTCTTC	CASRQNYAEQFF	TRBV29	TRBD1*00(25)	TRBJ2-1*00(242, 2)
1827	TGTGCCAGCAGACAAAACTATGCTGAGCAGTTCTTC	CASRQNYAEQFF	TRBV13-3	NA	TRBJ2-1*00(245)
1828	TGTGCCAGCAGCCGACAATCAAACACAGAAGTCTTCTTT	CASSRQSNTEVFF	TRBV5	NA	TRBJ1-1*00(240)
1829	TGTGCCAGCAGCCGTCAGTCAAACACAGAAGTCTTCTTT	CASSRQSNTEVFF	TRBV5	NA	TRBJ1-1*00(240)
1830	TGTGCCAGCAGCCGACAGTCAAACACAGAAGTCTTCTTT	CASSRQSNTEVFF	TRBV13-3	TRBD1*00(25)	TRBJ1-1*00(240)
1831	TGTGCCAGCAGTCGGGACAGTCAAAACACCTTGTACTTT	CASSRDSQNTLYF	TRBV14	NA	TRBJ2-4*00(247, 1)
1832	TGTGCCAGCAGCCGGGACAGTCAAAACACCTTGTACTTT	CASSRDSQNTLYF	TRBV4	NA	TRBJ2-4*00(244, 5)
1833	TGTGCCAGCAGTCGGGACAGTCAAAACACCTTGTACTTT	CASSRDSQNTLYF	TRBV19	NA	TRBJ2-4*00(248)
1834	TGTGCCAGCAGCAGGGACAGTCAAAACACCTTGTACTTT	CASSRDSQNTLYF	TRBV13-1	NA	TRBJ2-4*00(248)
1835	TGTGCTAGCAGTAGAGATAGTCAAAACACCTTGTACTTT	CASSRDSQNTLYF	TRBV17	NA	TRBJ2-4*00(250)
1836	TGTGCCTGGAGTCGGGGGAGTCAAAACACCTTGTACTTT	CAWSRGSQNTLYF	TRBV31	NA	TRBJ2-4*00(242, 2)
1837	TGTGCCTGGAGTCGGGGTAGTCAAAACACCTTGTACTTT	CAWSRGSQNTLYF	TRBV31	NA	TRBJ2-4*00(250)
1838	TGTGCCTGGAGTCGGGGTAGTCAAAACACCTTGTACTTT	CAWSRGSQNTLYF	TRBV31	NA	TRBJ2-4*00(250)
1839	TGTGCCTGGAGTCGGGGGAGTCAAAACACCTTGTACTTT	CAWSRGSQNTLYF	TRBV31	NA	TRBJ2-4*00(245)
1840	TGTGCCAGCAGCAGGGGGTATGAACAGTACTTC	CASSRGYEQYF	TRBV13-1	TRBD1*00(35)	TRBJ2-7*00(214)
1841	TGTGCTAGCAGTAGAGGGTATGAACAGTACTTC	CASSRGYEQYF	TRBV17	NA	TRBJ2-7*00(215)
1842	TGTGCCAGCAGCCGAGGGTATGAACAGTACTTC	CASSRGYEQYF	TRBV2	NA	TRBJ2-7*00(212, 7)
1843	TGTGCCAGCAGTAGAGGGTATGAACAGTACTTC	CASSRGYEQYF	TRBV13-1	NA	TRBJ2-7*00(215)
1844	TGTGCCAGCAGCCGCTCCTATGAACAGTACTTC	CASSRSYEQYF	TRBV13-1	NA	TRBJ2-7*00(240)
1845	TGTGCCTGGAGTCGGGGGTATGAACAGTACTTC	CAWSRGYEQYF	TRBV31	NA	TRBJ2-7*00(215)
1846	TGTGCCTGGAGTCGGGGGTATGAACAGTACTTC	CAWSRGYEQYF	TRBV31	NA	TRBJ2-7*00(215)
1847	TGTGCCAGCAGCCGCTCCTATGAACAGTACTTC	CASSRSYEQYF	TRBV5	NA	TRBJ2-7*00(240)
1848	TGTGCCTGGAGTCGGGGGTATGAACAGTACTTC	CAWSRGYEQYF	TRBV31	NA	TRBJ2-7*00(215)
1849	TGTGCCTGGAGTCGGGGCTATGAACAGTACTTC	CAWSRGYEQYF	TRBV31	NA	TRBJ2-7*00(214, 3)
1850	TGTGCCTGGAGTAGGGGATATGAACAGTACTTC	CAWSRGYEQYF	TRBV31	TRBD1*00(25)	TRBJ2-7*00(215)
1851	TGTGCCAGCAGTCGGGACAGGGGTTATGAACAGTACTTC	CASSRDRGYEQYF	TRBV13-1	TRBD1*00(55)	TRBJ2-7*00(212, 2)
1852	TGTGCAAGCAGCCGGGACATCCAAGACACCCAGTACTTT	CASSRDIQDTQYF	TRBV16	TRBD1*00(35), TRBD2*00(30)	TRBJ2-5*00(234, 7)
1853	TGTGCCAGCAGCCGGGACATCCAAGACACCCAGTACTTT	CASSRDIQDTQYF	TRBV13-3	TRBD1*00(40), TRBD2*00(35)	TRBJ2-5*00(234, 5)
1854	TGTGCCAGCAGCCGGGACCCCCAAGACACCCAGTACTTT	CASSRDPQDTQYF	TRBV5	TRBD1*00(25), TRBD2*00(25)	TRBJ2-5*00(234, 4)
1855	TGTGCCAGCAGCCGGGACATCCAAGACACCCAGTACTTT	CASSRDIQDTQYF	TRBV5	TRBD1*00(30)	TRBJ2-5*00(235)
1856	TGTGCCAGCAGCCGGGACATCCAAGACACCCAGTACTTT	CASSRDIQDTQYF	TRBV13-1	TRBD1*00(40), TRBD2*00(35)	TRBJ2-5*00(233, 3)
1857	TGTGCCAGCAGTCGCGACATCCAAGACACCCAGTACTTT	CASSRDIQDTQYF	TRBV14	NA	TRBJ2-5*00(225, 7)
1858	TGTGCTAGCAGTCGGGACAGACAAGACACCCAGTACTTT	CASSRDRQDTQYF	TRBV17	TRBD1*00(40)	TRBJ2-5*00(230)
1859	TGTGCCAGCAGCCGGGACTACCAAGACACCCAGTACTTT	CASSRDYQDTQYF	TRBV5	TRBD2*00(30)	TRBJ2-5*00(236, 5)
1860	TGTGCTAGCAGTAGGGACAGACAAGACACCCAGTACTTT	CASSRDRQDTQYF	TRBV29	TRBD1*00(35)	TRBJ2-5*00(225, 3)
1861	TGTGCTAGCAGTAGAGACAGGCAAGACACCCAGTACTTT	CASSRDRQDTQYF	TRBV17	NA	TRBJ2-5*00(230)
1862	TGTGCCAGCAGCCGGGACAGACAAGACACCCAGTACTTT	CASSRDRQDTQYF	TRBV3	TRBD1*00(40)	TRBJ2-5*00(230)
1863	TGTGCCAGCAGTCGGGACAGGCAAGACACCCAGTACTTT	CASSRDRQDTQYF	TRBV14	TRBD1*00(45)	TRBJ2-5*00(230)
1864	TGTGCCAGCAGCCGGGACATCCAAGACACCCAGTACTTT	CASSRDIQDTQYF	TRBV5	TRBD1*00(30)	TRBJ2-5*00(233)
1865	TGTGCCAGCAGAGACAGTTCTGGAAATACGCTCTATTTT	CASRDSSGNTLYF	TRBV13-1	NA	TRBJ1-3*00(249, 6)
1866	TGTGCCAGCAGGGACAGTTCTGGAAATACGCTCTATTTT	CASRDSSGNTLYF	TRBV13-1	NA	TRBJ1-3*00(250)
1867	TGTGCCAGCAGAGACAGTTCTGGAAATACGCTCTATTTT	CASRDSSGNTLYF	TRBV19	TRBD1*00(25)	TRBJ1-3*00(250)
1868	TGTGCCAGCAGGGACAGCTATGCTGAGCAGTTCTTC	CASRDSYAEQFF	TRBV13-1	NA	TRBJ2-1*00(235)
1869	TGTGCCAGCAGCCGGGACAGCTATGCTGAGCAGTTCTTC	CASSRDSYAEQFF	TRBV13-3	TRBD1*00(45)	TRBJ2-1*00(235)
1870	TGTGCCAGCAGGGACTCTTATGCTGAGCAGTTCTTC	CASRDSYAEQFF	TRBV13-1	NA	TRBJ2-1*00(230)
1871	TGTGCCAGCAGCCGGGACAGTTATGCTGAGCAGTTCTTC	CASSRDSYAEQFF	TRBV5	TRBD1*00(35)	TRBJ2-1*00(230)
1872	TGTGCCAGCAGCCGGGACAGGGTCGACACCCAGTACTTT	CASSRDRVDTQYF	TRBV13-3	TRBD1*00(55)	TRBJ2-5*00(215)
1873	TGTGCCAGCAGCCGGGACAGGGTGGACACCCAGTACTTT	CASSRDRVDTQYF	TRBV13-1	TRBD1*00(55)	TRBJ2-5*00(215)
1874	TGTGCCAGCAGTAGGGACAGGGACTATGAACAGTACTTC	CASSRDRDYEQYF	TRBV19	TRBD1*00(45)	TRBJ2-7*00(220)
1875	TGTGCCAGCAGTCGTGACAGGGACTATGAACAGTACTTC	CASSRDRDYEQYF	TRBV13-1	TRBD1*00(36)	TRBJ2-7*00(220)
1876	TGTGCCAGCCGAGACAGGGGGACAGAAGTCTTCTTT	CASRDRGTEVFF	TRBV13-2	TRBD1*00(46)	TRBJ1-1*00(214, 6)
1877	TGTGCCAGCAGTCGGGACAGGGGAGATGAACAGTACTTC	CASSRDRGDEQYF	TRBV13-3	TRBD1*00(55)	TRBJ2-7*00(210)
1878	TGTGCCAGCAGCCGGGACAGGGGTGATGAACAGTACTTC	CASSRDRGDEQYF	TRBV13-3	TRBD1*00(60)	TRBJ2-7*00(210)
1879	TGTGCCAGCAGTCGGGACTGGGGGGAGGAACAGTACTTC	CASSRDWGEEQYF	TRBV19	TRBD2*00(65)	TRBJ2-7*00(199, 1)
1880	TGTGCCAGCAGTCGGGACTGGGGGGGTAGTCAAAACACCTTGTACTTT	CASSRDWGGSQNTLYF	TRBV13-1	TRBD2*00(70)	TRBJ2-4*00(249)
1881	TGTGCCAGCAGCCGCGACTGGGGGGGTAGTCAAAACACCTTGTACTTT	CASSRDWGGSQNTLYF	TRBV5	TRBD2*00(55)	TRBJ2-4*00(247, 9)
1882	TGTGCCAGCAGTCGGGACTGGGGGGACGCTGAGCAGTTCTTC	CASSRDWGDAEQFF	TRBV19	TRBD2*00(65)	TRBJ2-1*00(215)
1883	TGTGCCAGCAGTCGGGGGGCTGAGCAGTTCTTC	CASSRGAEQFF	TRBV13-3	TRBD1*00(25), TRBD2*00(25)	TRBJ2-1*00(214, 3)
1884	TGTGCCAGCAGAGGGACAGAAGTCTTCTTT	CASRGTEVFF	TRBV4	NA	TRBJ1-1*00(215)
1885	TGTGCCAGCAGCCGGGGACAGGAGGACACCCAGTACTTT	CASSRGQEDTQYF	TRBV5	TRBD1*00(40)	TRBJ2-5*00(215)
1886	TGTGCTAGCAGTAGGGGCAGCAACGAAAGATTATTTTTC	CASSRGSNERLFF	TRBV17	NA	TRBJ1-4*00(234, 6)
1887	TGTGCCTGGAGTCGGGGGCCAAACGAAAGATTATTTTTC	CAWSRGPNERLFF	TRBV31	TRBD1*00(25), TRBD2*00(25)	TRBJ1-4*00(228, 8)
1888	TGTGCCAGCAGCCGCGGGTCCAACGAAAGATTATTTTTC	CASSRGSNERLFF	TRBV4	NA	TRBJ1-4*00(245)
1889	TGTGCCTGGAGTCGAGGGGCCAACGAAAGATTATTTTTC	CAWSRGANERLFF	TRBV31	NA	TRBJ1-4*00(239, 6)
1890	TGTGCCTGGAGTCGGGGGGCCAACGAAAGATTATTTTTC	CAWSRGANERLFF	TRBV31	TRBD1*00(25), TRBD2*00(25)	TRBJ1-4*00(240)
1891	TGTGCCAGCAGTCGACAGGGAAACACAGAAGTCTTCTTT	CASSRQGNTEVFF	TRBV13-1	TRBD1*00(35)	TRBJ1-1*00(233, 3)
1892	TGTGCCAGCAGTCGACAGGGGAACACAGAAGTCTTCTTT	CASSRQGNTEVFF	TRBV13-3	TRBD1*00(40)	TRBJ1-1*00(230)
1893	TGTGCCAGCAGCAGACAGGGGAACACAGAAGTCTTCTTT	CASSRQGNTEVFF	TRBV13-3	TRBD1*00(40)	TRBJ1-1*00(226, 5)
1894	TGTGCCAGCAGTCGACAGGGGAACACAGAAGTCTTCTTT	CASSRQGNTEVFF	TRBV13-1	TRBD1*00(40)	TRBJ1-1*00(230)
1895	TGTGCCAGCAGTCGGCAGGGAAACACAGAAGTCTTCTTT	CASSRQGNTEVFF	TRBV13-1	TRBD1*00(25)	TRBJ1-1*00(235)
1896	TGTGCCAGCAGCCGACAGGGAAACACAGAAGTCTTCTTT	CASSRQGNTEVFF	TRBV13-1	TRBD1*00(35)	TRBJ1-1*00(235)
1897	TGTGCCAGCAGTCGACAGGGGAACACAGAAGTCTTCTTT	CASSRQGNTEVFF	TRBV13-1	TRBD1*00(40)	TRBJ1-1*00(230)
1898	TGTGCCAGCAGTAGACAGGGGAACACAGAAGTCTTCTTT	CASSRQGNTEVFF	TRBV19	TRBD1*00(40)	TRBJ1-1*00(230)
1899	TGTGCCAGCAGCCGACAGGGAAACACAGAAGTCTTCTTT	CASSRQGNTEVFF	TRBV5	TRBD1*00(35)	TRBJ1-1*00(235)
1900	TGTGCCAGCAGTCGACAGGGGGCTGGAAATACGCTCTATTTT	CASSRQGAGNTLYF	TRBV13-1	TRBD1*00(45)	TRBJ1-3*00(240)
1901	TGTGCCAGCAGCCGACAGGGGGCTGGAAATACGCTCTATTTT	CASSRQGAGNTLYF	TRBV4	TRBD1*00(45)	TRBJ1-3*00(240)
1902	TGTGCCAGCAGCCGACAGGGGGCTGGAAATACGCTCTATTTT	CASSRQGAGNTLYF	TRBV4	TRBD1*00(45)	TRBJ1-3*00(240)
1903	TGTGCCAGCAGCCGACAGGGGGCTGGAAATACGCTCTATTTT	CASSRQGAGNTLYF	TRBV5	TRBD1*00(45)	TRBJ1-3*00(240)
1904	TGTGCCAGCAGCCGACAGGGGGCTGGAAATACGCTCTATTTT	CASSRQGAGNTLYF	TRBV4	TRBD1*00(45)	TRBJ1-3*00(240)
1905	TGTGCCAGCAGCCGTCAGGGCGAAACGCTGTATTTT	CASSRQGETLYF	TRBV5	TRBD1*00(25)	TRBJ2-3*00(213, 8)
1906	TGTGCCAGCAGGCAGGGTTACACAGAAGTCTTCTTT	CASRQGYTEVFF	TRBV19	TRBD1*00(25)	TRBJ1-1*00(225)
1907	TGTGCCAGCAGCAGACAGGGAAACACCGGGCAGCTCTACTTT	CASSRQGNTGQLYF	TRBV5	TRBD1*00(35)	TRBJ2-2*00(248, 4)
1908	TGTGCCAGCAGCCGACAGGGGAACACCGGGCAGCTCTACTTT	CASSRQGNTGQLYF	TRBV5	TRBD1*00(40)	TRBJ2-2*00(245)
1909	TGTGCTAGCAGTAGACAGGGAAACACCGGGCAGCTCTACTTT	CASSRQGNTGQLYF	TRBV17	TRBD1*00(25)	TRBJ2-2*00(250)
1910	TGTGCCAGCAGCCGACAGGGGAACACCGGGCAGCTCTACTTT	CASSRQGNTGQLYF	TRBV4	TRBD1*00(40)	TRBJ2-2*00(245)
1911	TGTGCCAGCAGTCGACAGGGAAATACGCTCTATTTT	CASSRQGNTLYF	TRBV13-1	TRBD1*00(25)	TRBJ1-3*00(230)
1912	TGTGCCAGCAGTCGACAGGGAAATACGCTCTATTTT	CASSRQGNTLYF	TRBV13-3	TRBD1*00(25)	TRBJ1-3*00(230)
1913	TGTGCCAGCAGCCGACAGGGAAATACGCTCTATTTT	CASSRQGNTLYF	TRBV4	TRBD1*00(25)	TRBJ1-3*00(230)
1914	TGTGCCAGCAGCCGACAGGGAAACACCTTGTACTTT	CASSRQGNTLYF	TRBV4	TRBD1*00(35)	TRBJ2-4*00(220)
1915	TGTGCCAGCAGCAGGACAGCAAACTCCGACTACACCTTC	CASSRTANSDYTF	TRBV4	TRBD1*00(25)	TRBJ1-2*00(244, 7)
1916	TGTGCCAGCAGCCGGACAGCAAACTCCGACTACACCTTC	CASSRTANSDYTF	TRBV2	TRBD1*00(25)	TRBJ1-2*00(239)
1917	TGTGCCAGCAGTCGGACAGCAAACTCCGACTACACCTTC	CASSRTANSDYTF	TRBV13-1	TRBD1*00(25)	TRBJ1-2*00(245)
1918	TGTGCCAGCAGCCGGACAGCAAACTCCGACTACACCTTC	CASSRTANSDYTF	TRBV5	TRBD1*00(25)	TRBJ1-2*00(245)
1919	TGTGCCAGCAGCCGAACAGCAAACTCCGACTACACCTTC	CASSRTANSDYTF	TRBV4	NA	TRBJ1-2*00(245)
1920	TGTGCCAGCAGTCGGACTCCCTATGAACAGTACTTC	CASSRTPYEQYF	TRBV19	NA	TRBJ2-7*00(226)
1921	TGTGCTAGCAGTAGGACAGGGGTTGAACAGTACTTC	CASSRTGVEQYF	TRBV17	TRBD1*00(40)	TRBJ2-7*00(205)
1922	TGTGCCAGCAGTCGGACAGGGGTTGAACAGTACTTC	CASSRTGVEQYF	TRBV19	TRBD1*00(45)	TRBJ2-7*00(205)
1923	TGTGCCAGCAGTAGGACTGGGGCTAGTGCAGAAACGCTGTATTTT	CASSRTGASAETLYF	TRBV19	TRBD2*00(45)	TRBJ2-3*00(255)
1924	TGTGCCTGGAGTCGGACTGGGGCTAGTGCAGAAACGCTGTATTTT	CAWSRTGASAETLYF	TRBV31	NA	TRBJ2-3*00(255)
1925	TGTGCCAGCAGCTATGGGGTTTCCAACGAAAGATTATTTTTC	CASSYGVSNERLFF	TRBV4	TRBD2*00(25)	TRBJ1-4*00(253, 9)
1926	TGTGCCAGCAGTTACAGGGTGTCCAACGAAAGATTATTTTTC	CASSYRVSNERLFF	TRBV19	TRBD1*00(30)	TRBJ1-4*00(237, 4)
1927	TGTGCCAGCAGCTACAGGGTTTCCAACGAAAGATTATTTTTC	CASSYRVSNERLFF	TRBV4	TRBD1*00(25)	TRBJ1-4*00(255)
1928	TGTGCCAGCAGCTACAGGGTTTCCAACGAAAGATTATTTTTC	CASSYRVSNERLFF	TRBV4	TRBD1*00(25)	TRBJ1-4*00(255)
1929	TGTGCCAGCAGCTACTGGGGGGAGGACACCCAGTACTTT	CASSYWGEDTQYF	TRBV4	TRBD2*00(40)	TRBJ2-5*00(215)
1930	TGTGCCAGCAGCTATTGGGGGCAAGACACCCAGTACTTT	CASSYWGQDTQYF	TRBV4	TRBD2*00(30)	TRBJ2-5*00(230)
1931	TGTGCCAGCAGCTACTGGGGGCAAGACACCCAGTACTTT	CASSYWGQDTQYF	TRBV4	TRBD2*00(35)	TRBJ2-5*00(230)
1932	TGTGCCAGCAGCTACTGGGGGGAAGACACCCAGTACTTT	CASSYWGEDTQYF	TRBV4	TRBD2*00(40)	TRBJ2-5*00(225)
1933	TGTGCCAGCAGCCAAGGGACTGGGGTCTATGCTGAGCAGTTCTTC	CASSQGTGVYAEQFF	TRBV5	TRBD2*00(45)	TRBJ2-1*00(235)
1934	TGTGCCAGCAACCCCGGGACAGGGAACTATGCTGAGCAGTTCTTC	CASNPGTGNYAEQFF	TRBV13-1	TRBD1*00(60)	TRBJ2-1*00(245)
1935	TGTGCCTGGACAGGGGACTATGCTGAGCAGTTCTTC	CAWTGDYAEQFF	TRBV31	TRBD1*00(30)	TRBJ2-1*00(238, 1)
1936	TGTGCCAGCAGTGATGCCGGGACAGGGAACTATGCTGAGCAGTTCTTC	CASSDAGTGNYAEQFF	TRBV13-1	TRBD1*00(50)	TRBJ2-1*00(243, 4)
1937	TGTGCCTGGACGGGCGACTATGCTGAGCAGTTCTTC	CAWTGDYAEQFF	TRBV31	TRBD1*00(25), TRBD2*00(25)	TRBJ2-1*00(240)
1938	TGTGCCTGGACAGGGGACTATGCTGAGCAGTTCTTC	CAWTGDYAEQFF	TRBV31	TRBD1*00(30)	TRBJ2-1*00(240)
1939	TGTGCCTGGACTGGGGACTATGCTGAGCAGTTCTTC	CAWTGDYAEQFF	TRBV31	TRBD2*00(30)	TRBJ2-1*00(240)
