# Supplementary material for: TCR Sequencing in Mouse Models of Allorecognition Unveils the Features of Directly and Indirectly Activated Clonotypes
Source: Int J Mol Sci. 2023 Jul 28;24(15):12075. doi: 10.3390/ijms241512075 (PMC10418307; doi:10.3390/ijms241512075)
Supplement: Supplementary file 1 [file ijms-24-12075-s001.zip › Supplementary data 4 (db_annotation).xlsx]

## Sheet: direct_clonotypes
	CDR3.aa	CDR3.nt	Epitope	Antigen	Pathology
1	CASSDWGGAETLYF	TGTGCCAGCAGTGACTGGGGGGGAGCAGAAACGCTGTATTTT	SSYRRPVGI	PB1	Influenza
2	CASSDWGGAETLYF	TGTGCCAGCAGTGACTGGGGGGGTGCAGAAACGCTGTATTTT	SSYRRPVGI	PB1	Influenza
3	CASSRDWGDAEQFF	TGTGCCAGCAGCCGGGACTGGGGGGATGCTGAGCAGTTCTTC	ASNENMETM	NP	Influenza
4	CASSYRGDTEVFF	TGTGCCAGCAGCTACAGGGGAGACACAGAAGTCTTCTTT	HGIRNASFI	M45	mCMV
5	CASSRDWGDAEQFF	TGTGCCAGCAGCCGGGACTGGGGGGATGCTGAGCAGTTCTTC	ASNENMETM	NP	Influenza
6	CASGDAGGQNTLYF	TGTGCCAGCGGTGATGCTGGGGGCCAAAACACCTTGTACTTT	NA	NA	Diabetes Type 1
7	CASSQDSSYEQYF	TGTGCCAGCAGCCAAGATAGCTCCTATGAACAGTACTTC	NA	NA	Diabetes Type 1
8	CASSQDSSYEQYF	TGTGCCAGCAGCCAAGACAGCTCCTATGAACAGTACTTC	NA	NA	Diabetes Type 1
9	CASSQDSSYEQYF	TGTGCCAGCAGCCAAGACAGCTCCTATGAACAGTACTTC	NA	NA	Diabetes Type 1
10	CASSRDSAETLYF	TGTGCCAGCAGCCGGGACAGTGCAGAAACGCTGTATTTT	SSLENFRAYV	PA	Influenza
11	CASSRDSAETLYF	TGTGCTAGCAGTAGAGACAGTGCAGAAACGCTGTATTTT	SSLENFRAYV	PA	Influenza
12	CASSRDSAETLYF	TGTGCAAGCAGCCGGGACAGTGCAGAAACGCTGTATTTT	SSLENFRAYV	PA	Influenza
13	CASSRDSAETLYF	TGTGCTAGCAGTAGGGACAGTGCAGAAACGCTGTATTTT	SSLENFRAYV	PA	Influenza
14	CASSRDSAETLYF	TGTGCCAGCAGCCGCGACAGTGCAGAAACGCTGTATTTT	SSLENFRAYV	PA	Influenza
15	CASSRDSAETLYF	TGTGCCAGCAGTCGGGACAGTGCAGAAACGCTGTATTTT	SSLENFRAYV	PA	Influenza
16	CASSRDSAETLYF	TGTGCCAGCAGTAGGGACAGTGCAGAAACGCTGTATTTT	SSLENFRAYV	PA	Influenza
17	CASGGSSAETLYF	TGTGCCAGCGGTGGGAGTAGTGCAGAAACGCTGTATTTT	SSYRRPVGI	PB1	Influenza
18	CASGGSSAETLYF	TGTGCCAGCGGTGGGTCTAGTGCAGAAACGCTGTATTTT	SSYRRPVGI	PB1	Influenza
19	CASGGSSAETLYF	TGTGCCAGCGGTGGATCTAGTGCAGAAACGCTGTATTTT	SSYRRPVGI	PB1	Influenza
20	CASGGSSAETLYF	TGTGCCAGCGGTGGGTCTAGTGCAGAAACGCTGTATTTT	SSYRRPVGI	PB1	Influenza
21	CASGGSSAETLYF	TGTGCCAGCGGTGGGTCTAGTGCAGAAACGCTGTATTTT	SSYRRPVGI	PB1	Influenza
22	CASGGSSAETLYF	TGTGCCAGCGGTGGTTCTAGTGCAGAAACGCTGTATTTT	SSYRRPVGI	PB1	Influenza
23	CASSQDWGGYEQYF	TGTGCCAGCAGCCAAGACTGGGGGGGCTATGAACAGTACTTC	NA	NA	Diabetes Type 1
24	CASSDWGGYEQYF	TGTGCCAGCAGTGACTGGGGGGGCTATGAACAGTACTTC	YMLDLQPET/KLPQLCTEL	NA	Graft Vs Host Disease
25	CASSQDWGGYEQYF	TGTGCCAGCAGCCAAGACTGGGGGGGCTATGAACAGTACTTC	NA	NA	Diabetes Type 1
26	CASSDWGGYEQYF	TGTGCCAGCAGTGACTGGGGGGGATATGAACAGTACTTC	YMLDLQPET/KLPQLCTEL	NA	Graft Vs Host Disease
27	CASSDWGGYEQYF	TGTGCCAGCAGTGACTGGGGGGGGTATGAACAGTACTTC	YMLDLQPET/KLPQLCTEL	NA	Graft Vs Host Disease
28	CASSDWGGYEQYF	TGTGCCAGCAGTGATTGGGGGGGGTATGAACAGTACTTC	YMLDLQPET/KLPQLCTEL	NA	Graft Vs Host Disease
29	CASSDWGGYEQYF	TGTGCCAGCAGTGACTGGGGGGGTTATGAACAGTACTTC	YMLDLQPET/KLPQLCTEL	NA	Graft Vs Host Disease
30	CASSQDWGGYEQYF	TGTGCCAGCAGCCAAGATTGGGGGGGCTATGAACAGTACTTC	NA	NA	Diabetes Type 1
31	CASSDWGGYEQYF	TGTGCCAGCAGTGACTGGGGGGGGTATGAACAGTACTTC	YMLDLQPET/KLPQLCTEL	NA	Graft Vs Host Disease
32	CASSQDWGGYEQYF	TGTGCCAGCAGCCAAGACTGGGGGGGCTATGAACAGTACTTC	NA	NA	Diabetes Type 1
33	CASSDWGGYEQYF	TGTGCCAGCAGTGACTGGGGGGGCTATGAACAGTACTTC	YMLDLQPET/KLPQLCTEL	NA	Graft Vs Host Disease
34	CASSQDWGGYEQYF	TGTGCCAGCAGCCAGGACTGGGGGGGGTATGAACAGTACTTC	NA	NA	Diabetes Type 1
35	CASSQDWGGYEQYF	TGTGCCAGCAGCCAAGATTGGGGGGGTTATGAACAGTACTTC	NA	NA	Diabetes Type 1
36	CASSQDWGGYEQYF	TGTGCCAGCAGCCAAGACTGGGGGGGTTATGAACAGTACTTC	NA	NA	Diabetes Type 1
37	CASSQEDTQYF	TGTGCCAGCAGCCAAGAAGACACCCAGTACTTT	NA	NA	Diabetes Type 1
38	CASSQEDTQYF	TGTGCCAGCAGCCAAGAAGACACCCAGTACTTT	NA	NA	Diabetes Type 1
39	CASSQEDTQYF	TGTGCTAGCAGCCAGGAAGACACCCAGTACTTT	NA	NA	Diabetes Type 1
40	CAWSLGGYEQYF	TGTGCCTGGAGTCTGGGGGGGTATGAACAGTACTTC	NA	NA	Diabetes Type 1
41	CAWSLGGYEQYF	TGTGCCTGGAGTCTGGGGGGGTATGAACAGTACTTC	NA	NA	Diabetes Type 1
42	CAWSLGGYEQYF	TGTGCCTGGAGTCTAGGGGGTTATGAACAGTACTTC	NA	NA	Diabetes Type 1
43	CASSTGSAETLYF	TGTGCCAGCAGTACTGGGAGTGCAGAAACGCTGTATTTT	SSYRRPVGI	PB1	Influenza
44	CASSTGSAETLYF	TGTGCCAGCAGTACTGGGAGTGCAGAAACGCTGTATTTT	SSYRRPVGI	PB1	Influenza
45	CASSTGSAETLYF	TGTGCCAGCAGTACAGGTAGTGCAGAAACGCTGTATTTT	SSYRRPVGI	PB1	Influenza
46	CASSGTANSDYTF	TGTGCCAGCAGTGGGACAGCAAACTCCGACTACACCTTC	HGIRNASFI	M45	mCMV
47	CASSGTANSDYTF	TGTGCCAGCAGTGGGACAGCAAACTCCGACTACACCTTC	HGIRNASFI	M45	mCMV
48	CASSGTANSDYTF	TGTGCCAGCAGTGGGACAGCAAACTCCGACTACACCTTC	HGIRNASFI	M45	mCMV
49	CASSGTANSDYTF	TGTGCCAGCAGCGGGACAGCAAACTCCGACTACACCTTC	HGIRNASFI	M45	mCMV
50	CASSGTANSDYTF	TGTGCCAGCAGTGGGACAGCAAACTCCGACTACACCTTC	HGIRNASFI	M45	mCMV
51	CASSGTANSDYTF	TGTGCCAGCAGCGGGACAGCAAACTCCGACTACACCTTC	HGIRNASFI	M45	mCMV
52	CASSGTANSDYTF	TGTGCCAGCAGTGGAACAGCAAACTCCGACTACACCTTC	HGIRNASFI	M45	mCMV
53	CASSGTANSDYTF	TGTGCCAGCAGTGGTACAGCAAACTCCGACTACACCTTC	HGIRNASFI	M45	mCMV
54	CASSGGSAETLYF	TGTGCCAGCAGTGGGGGTAGTGCAGAAACGCTGTATTTT	TVYGFCLL	m139	mCMV
55	CASSGGSAETLYF	TGTGCCAGCAGTGGGGGAAGTGCAGAAACGCTGTATTTT	TVYGFCLL	m139	mCMV
56	CASSGGSAETLYF	TGTGCCAGCAGTGGTGGGAGTGCAGAAACGCTGTATTTT	TVYGFCLL	m139	mCMV
57	CASSGGSAETLYF	TGTGCCAGCAGTGGTGGTAGTGCAGAAACGCTGTATTTT	TVYGFCLL	m139	mCMV
58	CASSGGSAETLYF	TGTGCCAGCAGTGGGGGGAGTGCAGAAACGCTGTATTTT	TVYGFCLL	m139	mCMV
59	CASSGGSAETLYF	TGTGCCAGCAGTGGAGGTAGTGCAGAAACGCTGTATTTT	TVYGFCLL	m139	mCMV
60	CASSGGSAETLYF	TGTGCCAGCAGTGGAGGGAGTGCAGAAACGCTGTATTTT	TVYGFCLL	m139	mCMV
61	CASSGGSAETLYF	TGTGCCAGCAGTGGGGGTAGTGCAGAAACGCTGTATTTT	TVYGFCLL	m139	mCMV
62	CAWSLDSAETLYF	TGTGCCTGGAGTCTCGACAGTGCAGAAACGCTGTATTTT	SSYRRPVGI	PB1	Influenza
63	CAWSLDSAETLYF	TGTGCCTGGAGTCTAGATAGTGCAGAAACGCTGTATTTT	SSYRRPVGI	PB1	Influenza
64	CAWSLDSAETLYF	TGTGCCTGGAGTCTAGATAGTGCAGAAACGCTGTATTTT	SSYRRPVGI	PB1	Influenza
65	CASSLGGSQNTLYF	TGTGCCAGCAGTTTAGGGGGGAGTCAAAACACCTTGTACTTT	NA	Tetanus toxin	SLE
66	CASSLGGSQNTLYF	TGTGCCAGCAGTCTCGGAGGTAGTCAAAACACCTTGTACTTT	NA	Tetanus toxin	SLE
67	CASSPTTSAETLYF	TGTGCCAGCAGCCCGACAACTAGTGCAGAAACGCTGTATTTT	SSLENFRAYV	PA	Influenza
68	CASSDWGSSYEQYF	TGTGCCAGCAGTGACTGGGGGAGCTCCTATGAACAGTACTTC	SQLLNAKYL	GAP50	Plasmodium berghei
69	CASSDWGSSYEQYF	TGTGCCAGCAGCGACTGGGGGTCCTCCTATGAACAGTACTTC	SQLLNAKYL	GAP50	Plasmodium berghei
70	CASSDWGSSYEQYF	TGTGCCAGCAGTGATTGGGGAAGCTCCTATGAACAGTACTTC	SQLLNAKYL	GAP50	Plasmodium berghei
71	CASSDWGSSYEQYF	TGTGCCAGCAGTGACTGGGGGAGCTCCTATGAACAGTACTTC	SQLLNAKYL	GAP50	Plasmodium berghei
72	CASSDWGSSYEQYF	TGTGCCAGCAGTGATTGGGGGAGCTCCTATGAACAGTACTTC	SQLLNAKYL	GAP50	Plasmodium berghei
73	CASSDWGSSYEQYF	TGTGCCAGCAGTGATTGGGGGAGCTCCTATGAACAGTACTTC	SQLLNAKYL	GAP50	Plasmodium berghei
74	CASSDWGNTGQLYF	TGTGCCAGCAGCGACTGGGGGAACACCGGGCAGCTCTACTTT	SQLLNAKYL	GAP50	Plasmodium berghei
75	CASRDWGNYAEQFF	TGTGCCAGCAGAGACTGGGGCAACTATGCTGAGCAGTTCTTC	NAITNAKII	M	RSV
76	CASRDWGNYAEQFF	TGTGCCAGCAGGGACTGGGGGAACTATGCTGAGCAGTTCTTC	NAITNAKII	M	RSV
77	CASRDWGNYAEQFF	TGTGCCAGCAGGGACTGGGGGAACTATGCTGAGCAGTTCTTC	NAITNAKII	M	RSV
78	CASRDWGNYAEQFF	TGTGCTAGCAGAGACTGGGGTAACTATGCTGAGCAGTTCTTC	NAITNAKII	M	RSV
79	CASRDWGNYAEQFF	TGTGCCAGCAGAGACTGGGGGAACTATGCTGAGCAGTTCTTC	NAITNAKII	M	RSV

## Sheet: indirect_clonotypes
	CDR3.aa	CDR3.nt	Epitope	Antigen	Pathology
1	CASSDNSAETLYF	TGTGCCAGCAGTGACAATAGTGCAGAAACGCTGTATTTT	SSYRRPVGI	PB1	Influenza
2	CASSDNSAETLYF	TGTGCCAGCAGTGATAACAGTGCAGAAACGCTGTATTTT	SSYRRPVGI	PB1	Influenza
3	CASSDNYEQYF	TGTGCCAGCAGTGACAACTATGAACAGTACTTC	RMFPNAPYL	Wilms tumor protein	Tumor
4	CASSDNYEQYF	TGTGCCAGCAGTGACAATTATGAACAGTACTTC	RMFPNAPYL	Wilms tumor protein	Tumor
5	CASSDNYEQYF	TGTGCCAGCAGTGACAACTATGAACAGTACTTC	RMFPNAPYL	Wilms tumor protein	Tumor
6	CASSQDSSYEQYF	TGTGCCAGCAGCCAAGACAGCTCCTATGAACAGTACTTC	NA	NA	Diabetes Type 1
7	CASSQDSSYEQYF	TGTGCCAGCAGCCAAGACAGCTCCTATGAACAGTACTTC	NA	NA	Diabetes Type 1
8	CASSQDSSYEQYF	TGTGCCAGCAGTCAGGACAGCTCCTATGAACAGTACTTC	NA	NA	Diabetes Type 1
9	CASSRDSSYEQYF	TGTGCTAGCAGTCGGGACAGCTCCTATGAACAGTACTTC	VEALYLVCG	Insulin-2	Diabetes Type 1
10	CASSRDSSYEQYF	TGTGCCAGCAGCCGGGACAGCTCCTATGAACAGTACTTC	VEALYLVCG	Insulin-2	Diabetes Type 1
11	CASSRDSSYEQYF	TGTGCCAGCAGCCGGGACAGCTCCTATGAACAGTACTTC	VEALYLVCG	Insulin-2	Diabetes Type 1
12	CASSRDSSYEQYF	TGTGCCAGCAGTCGGGACAGCTCCTATGAACAGTACTTC	VEALYLVCG	Insulin-2	Diabetes Type 1
13	CASSRDSSYEQYF	TGTGCTAGCAGTAGGGACAGCTCCTATGAACAGTACTTC	VEALYLVCG	Insulin-2	Diabetes Type 1
14	CASRGQGNTEVFF	TGTGCTAGCAGGGGACAGGGAAACACAGAAGTCTTCTTT	NA	SNRNuclear protein (Nuclear protein (NP))70	SLE
15	CASRGQGNTEVFF	TGTGCCAGCAGGGGACAGGGGAACACAGAAGTCTTCTTT	NA	SNRNuclear protein (Nuclear protein (NP))70	SLE
16	CASRTGSAETLYF	TGTGCCAGCAGGACTGGGAGTGCAGAAACGCTGTATTTT	SSYRRPVGI	PB1	Influenza
17	CASSGGSAETLYF	TGTGCCAGCAGTGGGGGTAGTGCAGAAACGCTGTATTTT	TVYGFCLL	m139	mCMV
18	CASSGGSAETLYF	TGTGCCAGCAGTGGGGGGTCTGCAGAAACGCTGTATTTT	TVYGFCLL	m139	mCMV
19	CASRTGSAETLYF	TGTGCCAGCAGGACAGGGAGTGCAGAAACGCTGTATTTT	SSYRRPVGI	PB1	Influenza
20	CASSSGGSAETLYF	TGTGCCAGCAGCAGCGGGGGTAGTGCAGAAACGCTGTATTTT	TVYGFCLL	m139	mCMV
21	CASSSGGSAETLYF	TGTGCTAGCAGTAGTGGGGGGAGTGCAGAAACGCTGTATTTT	TVYGFCLL	m139	mCMV
22	CASSGGSAETLYF	TGTGCCAGCAGTGGAGGTAGTGCAGAAACGCTGTATTTT	TVYGFCLL	m139	mCMV
23	CASSTGSAETLYF	TGTGCCAGCAGTACAGGTAGTGCAGAAACGCTGTATTTT	SSYRRPVGI	PB1	Influenza
24	CASSGGSAETLYF	TGTGCCAGCAGTGGAGGGAGTGCAGAAACGCTGTATTTT	TVYGFCLL	m139	mCMV
25	CASSGGSAETLYF	TGTGCCAGCAGTGGGGGTAGTGCAGAAACGCTGTATTTT	TVYGFCLL	m139	mCMV
26	CASSQQGSGNTLYF	TGTGCCAGCAGCCAACAGGGTTCTGGAAATACGCTCTATTTT	VEALYLVCG	Insulin-2	Diabetes Type 1
27	CASSQGSGNTLYF	TGTGCCAGCAGTCAGGGTTCTGGAAATACGCTCTATTTT	HGIRNASFI	M45	mCMV
28	CASSQGSGNTLYF	TGTGCCAGCAGTCAGGGTTCTGGAAATACGCTCTATTTT	HGIRNASFI	M45	mCMV
29	CASSQGSGNTLYF	TGTGCCAGCAGCCAGGGATCTGGAAATACGCTCTATTTT	HGIRNASFI	M45	mCMV
30	CASSQGSGNTLYF	TGTGCCAGCAGCCAGGGTTCTGGAAATACGCTCTATTTT	HGIRNASFI	M45	mCMV
31	CASSQGSGNTLYF	TGTGCCAGCAGCCAGGGCTCTGGAAATACGCTCTATTTT	HGIRNASFI	M45	mCMV
32	CASSQGSGNTLYF	TGTGCCAGCAGTCAGGGTTCTGGAAATACGCTCTATTTT	HGIRNASFI	M45	mCMV
33	CASSPGGQNTLYF	TGTGCCAGCAGTCCGGGGGGTCAAAACACCTTGTACTTT	HGIRNASFI	M45	mCMV
34	CASSPGGQNTLYF	TGTGCCAGCAGCCCCGGGGGACAAAACACCTTGTACTTT	HGIRNASFI	M45	mCMV
35	CASSPGGQNTLYF	TGTGCCAGCAGTCCAGGGGGTCAAAACACCTTGTACTTT	HGIRNASFI	M45	mCMV
36	CASSPGGQNTLYF	TGTGCCAGCAGCCCCGGGGGTCAAAACACCTTGTACTTT	HGIRNASFI	M45	mCMV
37	CASSPGQNTEVFF	TGTGCCAGCAGTCCGGGACAAAACACAGAAGTCTTCTTT	NA	NA	Diabetes Type 1
38	CASSPGQNTEVFF	TGTGCCAGCAGCCCCGGACAGAACACAGAAGTCTTCTTT	NA	NA	Diabetes Type 1
39	CASSPGQNTEVFF	TGTGCCAGCAGTCCGGGACAAAACACAGAAGTCTTCTTT	NA	NA	Diabetes Type 1
40	CASSPGQNTEVFF	TGTGCCAGCAGTCCCGGACAAAACACAGAAGTCTTCTTT	NA	NA	Diabetes Type 1
41	CASSDAGNYEQYF	TGTGCCAGCAGTGATGCGGGCAACTATGAACAGTACTTC	NA	NA	Graft Vs Host Disease
42	CASGDPGGSYEQYF	TGTGCCAGCGGTGATCCTGGGGGGTCCTATGAACAGTACTTC	NA	NA	West Nile virus
43	CASGDPGGSYEQYF	TGTGCCAGCGGTGATCCTGGGGGGTCCTATGAACAGTACTTC	NA	NA	West Nile virus
44	CASGDWGQDTQYF	TGTGCCAGCGGTGACTGGGGGCAAGACACCCAGTACTTT	NA	NA	Diabetes Type 1
45	CASGDWGQDTQYF	TGTGCCAGCGGTGACTGGGGCCAAGACACCCAGTACTTT	NA	NA	Diabetes Type 1
46	CASSGTENSDYTF	TGTGCCAGCAGTGGGACAGAAAACTCCGACTACACCTTC	SSLENFRAYV	Polymerase acidic protein (Polymerase acidic protein (Polymerase acidic protein (PA)))	Influenza
47	CASSGTENSDYTF	TGTGCCAGCAGTGGGACAGAAAACTCCGACTACACCTTC	SSLENFRAYV	Polymerase acidic protein (Polymerase acidic protein (Polymerase acidic protein (PA)))	Influenza
48	CASSRDWGGQDTQYF	TGTGCCAGCAGCCGGGACTGGGGGGGTCAAGACACCCAGTACTTT	HGIRNASFI	M45	mCMV
49	CASSRDWGYEQYF	TGTGCCAGCAGCAGGGACTGGGGGTATGAACAGTACTTC	RMFPNAPYL	Wilms tumor protein	Tumor
50	CASSRDWGYEQYF	TGTGCCAGCAGTCGGGACTGGGGGTATGAACAGTACTTC	RMFPNAPYL	Wilms tumor protein	Tumor
51	CASSRDWGYEQYF	TGTGCCAGCAGCCGGGACTGGGGGTATGAACAGTACTTC	RMFPNAPYL	Wilms tumor protein	Tumor
52	CASSRDWGYEQYF	TGTGCCAGCAGTCGGGACTGGGGCTATGAACAGTACTTC	RMFPNAPYL	Wilms tumor protein	Tumor
53	CASSRDWGYEQYF	TGTGCCAGCAGCCGAGACTGGGGGTATGAACAGTACTTC	RMFPNAPYL	Wilms tumor protein	Tumor
54	CASSRDWGYEQYF	TGTGCTAGCAGTCGGGACTGGGGATATGAACAGTACTTC	RMFPNAPYL	Wilms tumor protein	Tumor
55	CASSRDWGYEQYF	TGTGCCAGCAGCCGGGACTGGGGGTATGAACAGTACTTC	RMFPNAPYL	Wilms tumor protein	Tumor
56	CASSRDWGYEQYF	TGTGCCAGCAGCCGGGACTGGGGTTATGAACAGTACTTC	RMFPNAPYL	Wilms tumor protein	Tumor
57	CASSRDWGYEQYF	TGTGCCAGCAGCCGGGACTGGGGGTATGAACAGTACTTC	RMFPNAPYL	Wilms tumor protein	Tumor
58	CASSRDWGYEQYF	TGTGCCAGCAGTCGGGACTGGGGGTATGAACAGTACTTC	RMFPNAPYL	Wilms tumor protein	Tumor
59	CASSRDWGYEQYF	TGTGCCAGCAGCCGGGACTGGGGGTATGAACAGTACTTC	RMFPNAPYL	Wilms tumor protein	Tumor
60	CASSRDWGYEQYF	TGTGCCAGCAGCCGGGACTGGGGATATGAACAGTACTTC	RMFPNAPYL	Wilms tumor protein	Tumor
61	CASSRDWGYEQYF	TGTGCCAGCAGCCGGGACTGGGGCTATGAACAGTACTTC	RMFPNAPYL	Wilms tumor protein	Tumor
62	CASSRDWGYEQYF	TGTGCCAGCAGCCGGGACTGGGGGTATGAACAGTACTTC	RMFPNAPYL	Wilms tumor protein	Tumor
63	CASSRDWGYEQYF	TGTGCCAGCAGCCGGGACTGGGGGTATGAACAGTACTTC	RMFPNAPYL	Wilms tumor protein	Tumor
64	CASSRDWGYEQYF	TGTGCCAGCAGCCGGGACTGGGGATATGAACAGTACTTC	RMFPNAPYL	Wilms tumor protein	Tumor
65	CASSQGDTQYF	TGTGCCAGCAGCCAAGGGGACACCCAGTACTTT	SSLENFRAYV	PA	Influenza
66	CASSLGGQDTQYF	TGTGCAAGCAGCTTGGGGGGCCAAGACACCCAGTACTTT	HGIRNASFI	M45	mCMV
67	CASSLGGQDTQYF	TGTGCTAGCAGTTTAGGGGGACAAGACACCCAGTACTTT	HGIRNASFI	M45	mCMV
68	CASSLGGQDTQYF	TGTGCCAGCAGTTTGGGGGGGCAAGACACCCAGTACTTT	HGIRNASFI	M45	mCMV
69	CASSLGSQNTLYF	TGTGCCAGCAGTCTGGGAAGTCAAAACACCTTGTACTTT	NA	NA	Diabetes Type 1
70	CASSLGSQNTLYF	TGTGCCAGCAGTTTAGGTAGTCAAAACACCTTGTACTTT	NA	NA	Diabetes Type 1
71	CASSLGSQNTLYF	TGTGCCAGCAGCCTCGGCAGTCAAAACACCTTGTACTTT	NA	NA	Diabetes Type 1
72	CASSLGSQNTLYF	TGTGCTAGCAGTCTGGGAAGTCAAAACACCTTGTACTTT	NA	NA	Diabetes Type 1
73	CASRDSANTEVFF	TGTGCCAGCAGAGACAGTGCAAACACAGAAGTCTTCTTT	ASNENMETM	NP	Influenza
74	CASRDSANTEVFF	TGTGCCAGCAGGGACAGTGCAAACACAGAAGTCTTCTTT	ASNENMETM	NP	Influenza
75	CASRDSANTEVFF	TGTGCCAGCAGGGACAGCGCAAACACAGAAGTCTTCTTT	ASNENMETM	NP	Influenza
76	CASRDSANTEVFF	TGTGCTAGCCGGGACAGTGCAAACACAGAAGTCTTCTTT	ASNENMETM	NP	Influenza
77	CASSEENTEVFF	TGTGCCAGCAGTGAGGAAAACACAGAAGTCTTCTTT	SSPPMFRV	M38	mCMV
78	CASSGTGEDTQYF	TGTGCCAGCAGTGGGACAGGGGAAGACACCCAGTACTTT	YMLDLQPET/KLPQLCTEL	Protein E6/Protein E7	Tumor
79	CASSGTGEDTQYF	TGTGCTAGCAGCGGGACAGGAGAAGACACCCAGTACTTT	YMLDLQPET/KLPQLCTEL	Protein E6/Protein E7	Tumor
80	CASSGTGEDTQYF	TGTGCCAGCAGTGGGACAGGGGAAGACACCCAGTACTTT	YMLDLQPET/KLPQLCTEL	Protein E6/Protein E7	Tumor
81	CASSGTGEDTQYF	TGTGCCAGCAGTGGGACTGGGGAAGACACCCAGTACTTT	YMLDLQPET/KLPQLCTEL	Protein E6/Protein E7	Tumor
82	CASSGTGEDTQYF	TGTGCCAGCAGTGGGACAGGGGAAGACACCCAGTACTTT	YMLDLQPET/KLPQLCTEL	Protein E6/Protein E7	Tumor
83	CASSGTGEDTQYF	TGTGCCAGCAGTGGGACTGGGGAAGACACCCAGTACTTT	YMLDLQPET/KLPQLCTEL	Protein E6/Protein E7	Tumor
84	CASSGTGEDTQYF	TGTGCCAGCAGTGGGACTGGGGAAGACACCCAGTACTTT	YMLDLQPET/KLPQLCTEL	Protein E6/Protein E7	Tumor
85	CASSGTGEDTQYF	TGTGCCAGCAGCGGGACAGGGGAAGACACCCAGTACTTT	YMLDLQPET/KLPQLCTEL	Protein E6/Protein E7	Tumor
86	CASSGTGEDTQYF	TGTGCCAGCAGTGGGACAGGGGAAGACACCCAGTACTTT	YMLDLQPET/KLPQLCTEL	Protein E6/Protein E7	Tumor
87	CASSRDWGDAEQFF	TGTGCCAGCAGTCGGGACTGGGGGGACGCTGAGCAGTTCTTC	ASNENMETM	NP	Influenza
88	CASSRQGNTGQLYF	TGTGCCAGCAGCAGACAGGGAAACACCGGGCAGCTCTACTTT	VEALYLVCG	Insulin-2	Diabetes Type 1
89	CASSRQGNTGQLYF	TGTGCCAGCAGCCGACAGGGGAACACCGGGCAGCTCTACTTT	VEALYLVCG	Insulin-2	Diabetes Type 1
90	CASSRQGNTGQLYF	TGTGCTAGCAGTAGACAGGGAAACACCGGGCAGCTCTACTTT	VEALYLVCG	Insulin-2	Diabetes Type 1
91	CASSRQGNTGQLYF	TGTGCCAGCAGCCGACAGGGGAACACCGGGCAGCTCTACTTT	VEALYLVCG	Insulin-2	Diabetes Type 1
92	CASSDRANSDYTF	TGTGCCAGCAGTGACAGGGCAAACTCCGACTACACCTTC	RALEYKNL	IE3	mCMV
93	CASSDRANSDYTF	TGTGCCAGCAGTGACAGGGCAAACTCCGACTACACCTTC	RALEYKNL	IE3	mCMV
94	CASSDRGANTEVFF	TGTGCTAGCAGTGACAGAGGAGCAAACACAGAAGTCTTCTTT	KAVYNFATC	GPC	LCMV
95	CASSDRGANTEVFF	TGTGCCAGCAGTGATAGGGGGGCGAACACAGAAGTCTTCTTT	KAVYNFATC	GPC	LCMV
96	CASSDTGQLYF	TGTGCCAGCAGTGACACCGGGCAGCTCTACTTT	NAITNAKII	M	RSV
97	CASSDTGQLYF	TGTGCCAGCAGTGACACCGGGCAGCTCTACTTT	NAITNAKII	M	RSV
98	CASSDWGGYAEQFF	TGTGCCAGCAGTGACTGGGGGGGTTATGCTGAGCAGTTCTTC	SQLLNAKYL	GAP50	Plasmodium berghei
99	CASSDWGGYAEQFF	TGTGCCAGCAGTGATTGGGGGGGCTATGCTGAGCAGTTCTTC	SQLLNAKYL	GAP50	Plasmodium berghei
100	CASSDWGGYAEQFF	TGTGCCAGCAGTGATTGGGGGGGCTATGCTGAGCAGTTCTTC	SQLLNAKYL	GAP50	Plasmodium berghei
101	CASSDWGSYEQYF	TGTGCCAGCAGTGACTGGGGGTCGTATGAACAGTACTTC	SQLLNAKYL	GAP50	Plasmodium berghei
102	CASSRDWGDYEQYF	TGTGCCAGCAGTCGGGACTGGGGGGACTATGAACAGTACTTC	RALEYKNL	IE3	mCMV
103	CASSRDWGDYEQYF	TGTGCCAGCAGCCGGGACTGGGGGGACTATGAACAGTACTTC	RALEYKNL	IE3	mCMV
104	CASSPTGGYEQYF	TGTGCCAGCAGCCCGACTGGGGGGTATGAACAGTACTTC	KAVYNFATC	GPC	LCMV
105	CASSPTGGYEQYF	TGTGCCAGCAGCCCCACAGGGGGCTATGAACAGTACTTC	KAVYNFATC	GPC	LCMV
106	CASRDWGNYAEQFF	TGTGCCAGCAGGGACTGGGGGAACTATGCTGAGCAGTTCTTC	NAITNAKII	M	RSV
107	CASRDWGNYAEQFF	TGTGCTAGCAGAGACTGGGGTAACTATGCTGAGCAGTTCTTC	NAITNAKII	M	RSV
108	CASRDWGNYAEQFF	TGTGCCAGCAGAGACTGGGGGAACTATGCTGAGCAGTTCTTC	NAITNAKII	M	RSV
109	CASSDGNTEVFF	TGTGCCAGCAGTGACGGAAACACAGAAGTCTTCTTT	RALEYKNL	IE3	mCMV
110	CASSDGNTEVFF	TGTGCCAGCAGTGACGGGAACACAGAAGTCTTCTTT	RALEYKNL	IE3	mCMV
111	CASSLTGGTEVFF	TGTGCCAGCAGTTTGACAGGGGGCACAGAAGTCTTCTTT	KAVYNFATC	GPC	LCMV

## Sheet: unstim_annotation
	CDR3.aa	CDR3.nt	Epitope	Antigen	Pathology
1	CASSLDNYEQYF	TGTGCCAGCAGCCTCGACAATTATGAACAGTACTTC	TVYGFCLL	m139	mCMV
2	CASSGDSAETLYF	TGTGCCAGCAGTGGGGACAGTGCAGAAACGCTGTATTTT	SSLENFRAYV	PA	Influenza
3	CAWSLDSAETLYF	TGTGCCTGGAGTCTAGACAGTGCAGAAACGCTGTATTTT	SSYRRPVGI	PB1	Influenza
4	CAWSLDSAETLYF	TGTGCCTGGAGTCTAGATAGTGCAGAAACGCTGTATTTT	SSYRRPVGI	PB1	Influenza
5	CAWSLDSAETLYF	TGTGCCTGGAGCCTTGACAGTGCAGAAACGCTGTATTTT	SSYRRPVGI	PB1	Influenza
6	CASSDSAETLYF	TGTGCCAGCAGCGACAGTGCAGAAACGCTGTATTTT	VEALYLVCG	Insulin-2	Diabetes Type 1
7	CASSDSSAETLYF	TGTGCCAGCAGTGATAGTAGTGCAGAAACGCTGTATTTT	SSYRRPVGI	PB1	Influenza
8	CASSLQGANTEVFF	TGTGCCAGCAGCTTACAGGGAGCAAACACAGAAGTCTTCTTT	NA	NA	Diabetes Type 1
9	CASRVNTGQLYF	TGTGCTAGCAGGGTAAACACCGGGCAGCTCTACTTT	SSYRRPVGI	PB1	Influenza
10	CASSAGSGNTLYF	TGTGCCAGCAGTGCAGGGTCTGGAAATACGCTCTATTTT	VEALYLVCG	Insulin-2	Diabetes Type 1
11	CASSRGDQDTQYF	TGTGCCAGCAGCCGGGGGGACCAAGACACCCAGTACTTT	VEALYLVCG	Insulin-2	Diabetes Type 1
12	CASSPGTGGYEQYF	TGTGCCAGCAGCCCCGGGACAGGGGGTTATGAACAGTACTTC	NA	NA	West Nile virus
13	CASSQGTGGYEQYF	TGTGCCAGCAGCCAAGGGACTGGGGGCTATGAACAGTACTTC	NA	NA	Diabetes Type 1
14	CASSRQGSNERLFF	TGTGCCAGCAGCCGACAGGGTTCCAACGAAAGATTATTTTTC	SSLENFRAYV	PA	Influenza
15	CASSGTANSDYTF	TGTGCCAGCAGTGGGACAGCAAACTCCGACTACACCTTC	HGIRNASFI	M45	mCMV
16	CASSLGDTQYF	TGTGCCAGCAGTTTAGGGGACACCCAGTACTTT	SSPPMFRV	M38	mCMV
17	CAWSLGGYEQYF	TGTGCCTGGAGTCTAGGCGGGTATGAACAGTACTTC	NA	NA	Diabetes Type 1
18	CASSPTGGYEQYF	TGTGCCAGCAGCCCGACTGGGGGTTATGAACAGTACTTC	KAVYNFATC	GPC	LCMV
19	CASSDWGNYAEQFF	TGTGCCAGCAGTGATTGGGGTAACTATGCTGAGCAGTTCTTC	SQLLNAKYL	GAP50	Plasmodium berghei
20	CASSPGTGGSQNTLYF	TGTGCCAGCAGCCCCGGGACTGGGGGTAGTCAAAACACCTTGTACTTT	RALEYKNL	IE3	mCMV

## Sheet: int_annotation
	CDR3.aa	CDR3.nt	Epitope	Antigen	Pathology
1	CAWSPDSAETLYF	TGTGCCTGGAGTCCCGACAGTGCAGAAACGCTGTATTTT	SSYRRPVGI	PB1	Influenza
2	CASSAGSGNTLYF	TGTGCCAGCAGTGCAGGGTCTGGAAATACGCTCTATTTT	VEALYLVCG	Insulin-2	Diabetes Type 1
3	CASSQDSNSPLYF	TGTGCCAGCAGCCAAGACAGTAATTCGCCCCTCTACTTT	VEALYLVCG	Insulin-2	Diabetes Type 1
4	CASRDWGNTGQLYF	TGTGCCAGCAGAGACTGGGGGAACACCGGGCAGCTCTACTTT	RDAMDRIF	Envelope glycoprotein B	Herpes simplex virus 1 (HSV1)
5	CASSLGLGSAETLYF	TGTGCCAGCAGTCTGGGACTGGGGAGTGCAGAAACGCTGTATTTT	SSYRRPVGI	PB1	Influenza
6	CASGDAGGQNTLYF	TGTGCCAGCGGTGATGCTGGGGGTCAAAACACCTTGTACTTT	NA	NA	Diabetes Type 1
7	CASSSGDYAEQFF	TGTGCCAGCAGTTCAGGCGACTATGCTGAGCAGTTCTTC	LSLRNPILV	PB1	Influenza
8	CASSGTSNERLFF	TGTGCCAGCAGTGGGACTTCCAACGAAAGATTATTTTTC	SSYRRPVGI	PB1	Influenza
9	CASRGQGGSPLYF	TGTGCCAGCCGGGGACAGGGAGGATCGCCCCTCTACTTT	NA	SNRNuclear protein (Nuclear protein (NP))70	SLE
10	CASSLEGNQDTQYF	TGTGCAAGCAGCTTAGAAGGGAACCAAGACACCCAGTACTTT	SSLENFRAYV	PA	Influenza
11	CASSLGLGSAETLYF	TGTGCCAGCAGTTTGGGACTGGGGAGTGCAGAAACGCTGTATTTT	SSYRRPVGI	PB1	Influenza
12	CASSGTSNERLFF	TGTGCCAGCAGTGGGACATCCAACGAAAGATTATTTTTC	SSYRRPVGI	PB1	Influenza
13	CAWSLGNQDTQYF	TGTGCCTGGAGTCTGGGTAACCAAGACACCCAGTACTTT	NA	NA	Diabetes Type 1
14	CASSDNQDTQYF	TGTGCCAGCAGTGACAACCAAGACACCCAGTACTTT	NA	NA	Diabetes Type 1
15	CASSDNYEQYF	TGTGCTAGCAGTGACAACTATGAACAGTACTTC	RMFPNAPYL	Wilms tumor protein	Tumor
16	CASSDSAETLYF	TGTGCCAGCAGTGACAGTGCAGAAACGCTGTATTTT	VEALYLVCG	Insulin-2	Diabetes Type 1
17	CASGDEQYF	TGTGCCAGCGGTGATGAACAGTACTTC	NA	NA	Tick-borne encephalitis
18	CASSQDSAETLYF	TGTGCCAGCAGCCAAGACAGTGCAGAAACGCTGTATTTT	NA	NA	Diabetes Type 1
19	CASSGTANSDYTF	TGTGCCAGCAGTGGGACAGCAAACTCCGACTACACCTTC	HGIRNASFI	M45	mCMV
20	CASSGTANSDYTF	TGTGCCAGCAGTGGGACAGCAAACTCCGACTACACCTTC	HGIRNASFI	M45	mCMV
21	CASSQDWGQDTQYF	TGTGCCAGCAGCCAAGACTGGGGGCAAGACACCCAGTACTTT	NA	NA	Diabetes Type 1
22	CASSQGERLFF	TGTGCCAGCAGTCAGGGCGAAAGATTATTTTTC	SSLENFRAYV	PA	Influenza
23	CASSQDWGQDTQYF	TGTGCCAGCAGCCAAGACTGGGGCCAAGACACCCAGTACTTT	NA	NA	Diabetes Type 1
24	CASSLGTTNTGQLYF	TGTGCTAGCAGTTTAGGGACAACAAACACCGGGCAGCTCTACTTT	NA	NA	Diabetes Type 1
25	CAWSLAGYEQYF	TGTGCCTGGAGTCTAGCGGGCTATGAACAGTACTTC	ASNENMETM	NP	Influenza
26	CASSEGQPNSDYTF	TGTGCCAGCAGTGAGGGACAGCCAAACTCCGACTACACCTTC	SSLENFRAYV	PA	Influenza
27	CASSWASAETLYF	TGTGCTAGCAGTTGGGCTAGTGCAGAAACGCTGTATTTT	SSYRRPVGI	PB1	Influenza
28	CASSPGGQNTLYF	TGTGCCAGCAGTCCAGGGGGCCAAAACACCTTGTACTTT	HGIRNASFI	M45	mCMV
29	CASSGTSNERLFF	TGTGCCAGCAGTGGGACCTCCAACGAAAGATTATTTTTC	SSYRRPVGI	PB1	Influenza
30	CASSSYEQYF	TGTGCCAGCAGCTCCTATGAACAGTACTTC	SSLENFRAYV	Polymerase acidic protein (Polymerase acidic protein (Polymerase acidic protein (PA)))	Influenza
31	CASRDSANTEVFF	TGTGCCAGCAGGGACAGTGCAAACACAGAAGTCTTCTTT	ASNENMETM	NP	Influenza
32	CASGGTGNTEVFF	TGTGCCAGCGGTGGGACAGGGAACACAGAAGTCTTCTTT	NA	NA	Diabetes Type 1
33	CASSFDQDTQYF	TGTGCCAGCAGTTTCGACCAAGACACCCAGTACTTT	SSLENFRAYV	Polymerase acidic protein (Polymerase acidic protein (Polymerase acidic protein (PA)))	Influenza
34	CASSPDKYEQYF	TGTGCCAGCAGTCCCGACAAATATGAACAGTACTTC	TVYGFCLL	m139	mCMV
35	CASSGDSNERLFF	TGTGCCAGCAGTGGGGACAGCAACGAAAGATTATTTTTC	SSYRRPVGI	PB1	Influenza
36	CASSRQNSDYTF	TGTGCCAGCAGTCGACAGAACTCCGACTACACCTTC	HGIRNASFI	M45	mCMV
37	CASSDSGYEQYF	TGTGCCAGCAGTGATTCGGGGTATGAACAGTACTTC	SSYRRPVGI	PB1	Influenza
38	CASSDSAETLYF	TGTGCCAGCAGTGATAGTGCAGAAACGCTGTATTTT	VEALYLVCG	Insulin-2	Diabetes Type 1
39	CASSDNSQNTLYF	TGTGCCAGCAGTGACAATAGTCAAAACACCTTGTACTTT	ASNENMETM	NP	Influenza
40	CASSISAETLYF	TGTGCCAGCAGTATAAGTGCAGAAACGCTGTATTTT	NA	NA	Diabetes Type 1
41	CASSSGNTLYF	TGTGCCAGCAGCTCGGGAAACACCTTGTACTTT	NAGFNSNRANSSRSS	ATP dependent rna helicase ddx3y	Graft Vs Host Disease
42	CASSQDWGGYEQYF	TGTGCCAGCAGCCAAGACTGGGGGGGCTATGAACAGTACTTC	NA	NA	Diabetes Type 1
43	CASSILGNYAEQFF	TGTGCCAGCAGTATTCTGGGGAACTATGCTGAGCAGTTCTTC	NA	SNRNuclear protein (Nuclear protein (NP))70	SLE
44	CASSIDTGTNTGQLYF	TGTGCCAGCAGTATAGATACGGGAACAAACACCGGGCAGCTCTACTTT	LSLRNPILV	PB1	Influenza
45	CASSFSSAETLYF	TGTGCTAGCAGTTTTTCTAGTGCAGAAACGCTGTATTTT	SSYRRPVGI	PB1	Influenza
46	CASGGESAETLYF	TGTGCCAGCGGTGGTGAGAGTGCAGAAACGCTGTATTTT	SSYRRPVGI	PB1	Influenza
47	CASSYWGGSYEQYF	TGTGCCAGCAGCTACTGGGGGGGCTCCTATGAACAGTACTTC	HGIRNASFI	M45	mCMV
48	CASSPSQNTLYF	TGTGCCAGCAGCCCCAGTCAAAACACCTTGTACTTT	TVYGFCLL	m139	mCMV
49	CASSRDSSYEQYF	TGTGCCAGCAGCCGGGACAGCTCCTATGAACAGTACTTC	VEALYLVCG	Insulin-2	Diabetes Type 1
50	CASSRTGQDTQYF	TGTGCCAGCAGCCGGACTGGGCAAGACACCCAGTACTTT	TVYGFCLL	m139	mCMV
51	CASRDWGNTGQLYF	TGTGCCAGCAGGGACTGGGGCAACACCGGGCAGCTCTACTTT	RDAMDRIF	Envelope glycoprotein B	Herpes simplex virus 1 (HSV1)
52	CASGDWGQDTQYF	TGTGCCAGCGGGGACTGGGGACAAGACACCCAGTACTTT	NA	NA	Diabetes Type 1
53	CASSLGSQNTLYF	TGTGCCAGCAGTCTGGGGAGTCAAAACACCTTGTACTTT	NA	NA	Diabetes Type 1
54	CASSAGTGGKAPLF	TGTGCCAGCAGTGCCGGGACAGGGGGCAAGGCTCCGCTTTTT	LSLRNPILV	PB1	Influenza
55	CASSDWGGYEQYF	TGTGCCAGCAGTGACTGGGGGGGATATGAACAGTACTTC	YMLDLQPET/KLPQLCTEL	NA	Graft Vs Host Disease
56	CASSQGREQYF	TGTGCCAGCAGCCAAGGACGGGAACAGTACTTC	SSLENFRAYV	PA	Influenza
57	CASSQESAETLYF	TGTGCCAGCAGCCAAGAGAGTGCAGAAACGCTGTATTTT	SSYRRPVGI	PB1	Influenza
58	CASRDWGGYEQYF	TGTGCCAGCAGGGACTGGGGGGGCTATGAACAGTACTTC	NA	NA	Diabetes Type 1
59	CASSLGQYEQYF	TGTGCTAGCAGCCTGGGACAGTATGAACAGTACTTC	NA	NA	Diabetes Type 1
60	CAWSLGDSAETLYF	TGTGCCTGGAGTCTAGGAGACAGTGCAGAAACGCTGTATTTT	SSYRRPVGI	PB1	Influenza
61	CASSDWGGAETLYF	TGTGCCAGCAGTGACTGGGGAGGTGCAGAAACGCTGTATTTT	SSYRRPVGI	PB1	Influenza
62	CASSPGQNTEVFF	TGTGCCAGCAGCCCGGGACAGAACACAGAAGTCTTCTTT	NA	NA	Diabetes Type 1
63	CASSRLGSSAETLYF	TGTGCCAGCAGCCGACTGGGGTCTAGTGCAGAAACGCTGTATTTT	HGIRNASFI	M45	mCMV
64	CASSQGNQDTQYF	TGTGCCAGCAGCCAGGGGAATCAAGACACCCAGTACTTT	HGIRNASFI	M45	mCMV
65	CASSQTGGQDTQYF	TGTGCCAGCAGCCAGACTGGGGGCCAAGACACCCAGTACTTT	NA	NA	Diabetes Type 1
66	CASSLGGQDTQYF	TGTGCTAGCAGTTTAGGGGGCCAAGACACCCAGTACTTT	HGIRNASFI	M45	mCMV
67	CASSSPRDNQDTQYF	TGTGCTAGCAGTAGTCCCCGGGACAACCAAGACACCCAGTACTTT	ASNENMETM	NP	Influenza
68	CASRDGSYNSPLYF	TGTGCTAGCAGGGACGGATCCTATAATTCGCCCCTCTACTTT	KVPRNQDWL	gp100	Melanoma
69	CASSPGTNTEVFF	TGTGCCAGCAGTCCCGGGACAAACACAGAAGTCTTCTTT	LSLRNPILV	PB1	Influenza
70	CASSIRDNYEQYF	TGTGCCAGCAGTATCCGGGACAACTATGAACAGTACTTC	VEALYLVCG	Insulin-2	Diabetes Type 1
71	CASSFRDSGNTLYF	TGTGCCAGCAGCTTCAGGGATTCTGGAAATACGCTCTATTTT	RGYVYQGL	Nuclear protein of vesicular stomatitis Indiana virus	VSV
72	CASSLGGSQNTLYF	TGTGCCAGCAGCCTCGGGGGAAGTCAAAACACCTTGTACTTT	NA	Tetanus toxin	SLE
73	CASSRDREDTQYF	TGTGCCAGCAGCCGGGACAGGGAAGACACCCAGTACTTT	NA	NA	Diabetes Type 1
74	CASSQEDTQYF	TGTGCCAGCAGCCAAGAAGACACCCAGTACTTT	NA	NA	Diabetes Type 1
75	CASSRGDQDTQYF	TGTGCCAGCAGCAGGGGTGACCAAGACACCCAGTACTTT	VEALYLVCG	Insulin-2	Diabetes Type 1
76	CASNRGREQYF	TGTGCCAGCAACAGGGGGCGCGAACAGTACTTC	SSLENFRAYV	Polymerase acidic protein (Polymerase acidic protein (Polymerase acidic protein (PA)))	Influenza
77	CASIPGQANTEVFF	TGTGCTAGCATCCCGGGACAGGCAAACACAGAAGTCTTCTTT	HGIRNASFI	M45	mCMV
78	CAWSLGNQDTQYF	TGTGCCTGGAGTCTGGGGAACCAAGACACCCAGTACTTT	NA	NA	Diabetes Type 1
79	CASGDAGYEQYF	TGTGCCAGCGGTGATGCGGGTTATGAACAGTACTTC	NA	NA	Diabetes Type 1
80	CASGDAGAETLYF	TGTGCCAGCGGTGATGCGGGTGCAGAAACGCTGTATTTT	NA	NA	Diabetes Type 1
81	CASSLGGEQYF	TGTGCCAGCAGTTTAGGGGGCGAACAGTACTTC	SSLENFRAYV	Polymerase acidic protein (Polymerase acidic protein (Polymerase acidic protein (PA)))	Influenza
82	CASSLGDTQYF	TGTGCCAGCAGTCTCGGAGACACCCAGTACTTT	SSPPMFRV	M38	mCMV
83	CASSATSAETLYF	TGTGCCAGCAGTGCCACTAGTGCAGAAACGCTGTATTTT	SSYRRPVGI	PB1	Influenza
84	CASSGTGDTGQLYF	TGTGCCAGCAGTGGGACAGGGGACACCGGGCAGCTCTACTTT	SSYRRPVGI	PB1	Influenza
85	CASSDGTEVFF	TGTGCCAGCAGTGATGGGACAGAAGTCTTCTTT	SSYRRPVGI	PB1	Influenza
86	CASSIRTGGYEQYF	TGTGCCAGCAGTATAAGGACTGGGGGTTATGAACAGTACTTC	NA	NA	Diabetes Type 1
87	CASSLGLGSAETLYF	TGTGCCAGCAGCTTGGGACTGGGGAGTGCAGAAACGCTGTATTTT	SSYRRPVGI	PB1	Influenza
88	CASSLGSAETLYF	TGTGCCAGCAGCCTGGGTAGTGCAGAAACGCTGTATTTT	HGIRNASFI	M45	mCMV
89	CASSRDWGYEQYF	TGTGCCAGCAGCCGGGACTGGGGGTATGAACAGTACTTC	RMFPNAPYL	Wilms tumor protein	Tumor
90	CASSRLGVNQDTQYF	TGTGCCAGCAGCCGACTGGGGGTTAACCAAGACACCCAGTACTTT	NA	NA	Diabetes Type 1
91	CASSQGNQDTQYF	TGTGCCAGCAGCCAGGGGAACCAAGACACCCAGTACTTT	HGIRNASFI	M45	mCMV
92	CASSQTGGQDTQYF	TGTGCCAGCAGCCAGACTGGGGGCCAAGACACCCAGTACTTT	NA	NA	Diabetes Type 1
93	CASSQDRGNTEVFF	TGTGCCAGCAGCCAAGATAGGGGGAACACAGAAGTCTTCTTT	NA	NA	Diabetes Type 1
94	CASSQDGSQNTLYF	TGTGCCAGCAGCCAAGACGGTAGTCAAAACACCTTGTACTTT	SSPPMFRV	M38	mCMV
95	CASSQDSAETLYF	TGTGCCAGCAGCCAAGACAGTGCAGAAACGCTGTATTTT	NA	NA	Diabetes Type 1
96	CASSQEGANTGQLYF	TGTGCCAGCAGCCAAGAAGGGGCAAACACCGGGCAGCTCTACTTT	VEALYLVCG	Insulin-2	Diabetes Type 1
97	CASSRDWGYEQYF	TGTGCCAGCAGCAGGGACTGGGGCTATGAACAGTACTTC	RMFPNAPYL	Wilms tumor protein	Tumor
98	CASRDSANTEVFF	TGTGCCAGCAGAGACAGTGCAAACACAGAAGTCTTCTTT	ASNENMETM	NP	Influenza
99	CASSLSTGGYEQYF	TGTGCAAGCAGCTTAAGTACTGGGGGTTATGAACAGTACTTC	NA	NA	Diabetes Type 1
100	CASSLQGGEQYF	TGTGCTAGCAGTTTACAGGGGGGTGAACAGTACTTC	HGIRNASFI	M45	mCMV
101	CASRDWGGYEQYF	TGTGCTAGCAGGGACTGGGGGGGCTATGAACAGTACTTC	NA	NA	Diabetes Type 1
102	CAWSLGDSAETLYF	TGTGCCTGGAGTCTGGGGGATAGTGCAGAAACGCTGTATTTT	SSYRRPVGI	PB1	Influenza
103	CAWSLGNQDTQYF	TGTGCCTGGAGTCTGGGGAACCAAGACACCCAGTACTTT	NA	NA	Diabetes Type 1
104	CAWSLGNQDTQYF	TGTGCCTGGAGTCTGGGAAACCAAGACACCCAGTACTTT	NA	NA	Diabetes Type 1
105	CASSFDQDTQYF	TGTGCCAGCAGTTTCGACCAAGACACCCAGTACTTT	SSLENFRAYV	Polymerase acidic protein (Polymerase acidic protein (Polymerase acidic protein (PA)))	Influenza
106	CASSQGSGNTLYF	TGTGCCAGCAGTCAGGGTTCTGGAAATACGCTCTATTTT	HGIRNASFI	M45	mCMV
107	CASSGTGQDTQYF	TGTGCCAGCAGTGGGACTGGGCAAGACACCCAGTACTTT	YMLDLQPET/KLPQLCTEL	Protein E6/Protein E7	Tumor
108	CASSGLGASAETLYF	TGTGCCAGCAGTGGACTGGGGGCTAGTGCAGAAACGCTGTATTTT	HGIRNASFI	M45	mCMV
109	CASSDWGGAETLYF	TGTGCCAGCAGTGACTGGGGGGGTGCAGAAACGCTGTATTTT	SSYRRPVGI	PB1	Influenza
110	CASSDSDSGNTLYF	TGTGCCAGCAGTGACAGCGATTCTGGAAATACGCTCTATTTT	YMLDLQPET/KLPQLCTEL	Protein E6/Protein E7	Tumor
111	CASSELGSSAETLYF	TGTGCCAGCAGTGAATTGGGATCTAGTGCAGAAACGCTGTATTTT	HGIRNASFI	M45	mCMV
112	CASSPTTSAETLYF	TGTGCCAGCAGCCCGACAACTAGTGCAGAAACGCTGTATTTT	SSLENFRAYV	PA	Influenza
113	CASSQDLGGFEQYF	TGTGCCAGCAGCCAAGATTTGGGGGGGTTTGAACAGTACTTC	SSLENFRAYV	PA	Influenza
114	CASSQDWGGYEQYF	TGTGCCAGCAGCCAAGACTGGGGGGGCTATGAACAGTACTTC	NA	NA	Diabetes Type 1
115	CASSLSGYEQYF	TGTGCTAGCAGTTTATCGGGATATGAACAGTACTTC	SSLENFRAYV	Polymerase acidic protein (Polymerase acidic protein (Polymerase acidic protein (PA)))	Influenza
116	CASSLDRNTGQLYF	TGTGCTAGCAGTCTGGACAGAAACACCGGGCAGCTCTACTTT	TVYGFCLL	m139	mCMV
117	CASGDYEQYF	TGTGCCAGCGGTGATTATGAACAGTACTTC	NA	NA	Diabetes Type 1
118	CASGDAGYEQYF	TGTGCCAGCGGTGATGCCGGTTATGAACAGTACTTC	NA	NA	Diabetes Type 1
119	CASGDAGGQNTLYF	TGTGCCAGCGGTGATGCGGGGGGTCAAAACACCTTGTACTTT	NA	NA	Diabetes Type 1
120	CASGDAGGGYEQYF	TGTGCCAGCGGTGATGCAGGGGGGGGGTATGAACAGTACTTC	ACASQKRPSQR	Myelin basic protein	Experimental autoimmune encephalomyelitis (EAE)
121	CASSLTGKDTQYF	TGTGCCAGCAGTTTGACAGGGAAAGACACCCAGTACTTT	TVYGFCLL	m139	mCMV
122	CASSRDWGYEQYF	TGTGCCAGCAGTCGGGACTGGGGGTATGAACAGTACTTC	RMFPNAPYL	Wilms tumor protein	Tumor
123	CASSRDSSYEQYF	TGTGCCAGCAGTCGGGACAGCTCCTATGAACAGTACTTC	VEALYLVCG	Insulin-2	Diabetes Type 1
124	CASSQISNERLFF	TGTGCCAGCAGTCAGATTTCCAACGAAAGATTATTTTTC	VEALYLVCG	Insulin-2	Diabetes Type 1
125	CASSGTGQDTQYF	TGTGCCAGCAGTGGGACAGGTCAAGACACCCAGTACTTT	YMLDLQPET/KLPQLCTEL	Protein E6/Protein E7	Tumor
126	CASSDGTEVFF	TGTGCCAGCAGTGATGGGACAGAAGTCTTCTTT	SSYRRPVGI	PB1	Influenza
127	CASSILGNYAEQFF	TGTGCCAGCAGTATTCTGGGGAACTATGCTGAGCAGTTCTTC	NA	SNRNuclear protein (Nuclear protein (NP))70	SLE
128	CASSFSYEQYF	TGTGCCAGCAGCTTCAGCTATGAACAGTACTTC	SSLENFRAYV	Polymerase acidic protein (Polymerase acidic protein (Polymerase acidic protein (PA)))	Influenza
129	CASSLGLGSAETLYF	TGTGCCAGCAGCTTGGGACTGGGGAGTGCAGAAACGCTGTATTTT	SSYRRPVGI	PB1	Influenza
130	CASSLQGANTEVFF	TGTGCCAGCAGCTTACAGGGGGCAAACACAGAAGTCTTCTTT	NA	NA	Diabetes Type 1
131	CASSPGLGSAETLYF	TGTGCCAGCAGCCCCGGACTGGGTAGTGCAGAAACGCTGTATTTT	VEALYLVCG	Insulin-2	Diabetes Type 1
132	CASSPNSGNTLYF	TGTGCCAGCAGCCCGAATTCTGGAAATACGCTCTATTTT	LSLRNPILV	PB1	Influenza
133	CASSRDWGYEQYF	TGTGCCAGCAGCCGGGACTGGGGGTATGAACAGTACTTC	RMFPNAPYL	Wilms tumor protein	Tumor
134	CASSQTGGQDTQYF	TGTGCCAGCAGCCAGACTGGGGGCCAAGACACCCAGTACTTT	NA	NA	Diabetes Type 1
135	CASSQGTGGNTGQLYF	TGTGCCAGCAGCCAAGGAACTGGGGGAAACACCGGGCAGCTCTACTTT	NA	NA	S. mansoni
136	CASSQDGSQNTLYF	TGTGCCAGCAGCCAAGATGGGAGTCAAAACACCTTGTACTTT	SSPPMFRV	M38	mCMV
137	CASSQDWGGYEQYF	TGTGCCAGCAGCCAAGACTGGGGGGGTTATGAACAGTACTTC	NA	NA	Diabetes Type 1
138	CASSQERGSAETLYF	TGTGCCAGCAGCCAAGAAAGGGGTAGTGCAGAAACGCTGTATTTT	ASNENMETM	NP	Influenza
139	CASSQNTLYF	TGTGCCAGCAGCCAAAACACCTTGTACTTT	NA	NA	Lymphoma
140	CASSGQSNERLFF	TGTGCCAGCAGCGGACAGTCCAACGAAAGATTATTTTTC	SSYRRPVGI	PB1	Influenza
141	CASSSGTEVFF	TGTGCTAGCAGTTCAGGAACAGAAGTCTTCTTT	SSLENFRAYV	PA	Influenza
142	CASSRDRSYEQYF	TGTGCTAGCAGTAGGGACAGATCCTATGAACAGTACTTC	ASNENMETM	NP	Influenza
143	CAWSLGGYEQYF	TGTGCCTGGAGTCTAGGGGGGTATGAACAGTACTTC	NA	NA	Diabetes Type 1
144	CASGGLGSSAETLYF	TGTGCCAGCGGTGGGCTGGGGTCTAGTGCAGAAACGCTGTATTTT	NA	NA	West Nile virus
145	CASGGDWGGSYEQYF	TGTGCCAGCGGTGGAGACTGGGGGGGCTCCTATGAACAGTACTTC	SSYRRPVGI	PB1	Influenza
146	CASSSGNTLYF	TGTGCCAGCAGTTCTGGAAATACGCTCTATTTT	NAGFNSNRANSSRSS	ATP dependent rna helicase ddx3y	Graft Vs Host Disease
147	CASSRDWGYEQYF	TGTGCCAGCAGTCGGGACTGGGGGTATGAACAGTACTTC	RMFPNAPYL	Wilms tumor protein	Tumor
148	CASSRDWGDAEQFF	TGTGCCAGCAGTCGGGACTGGGGGGATGCTGAGCAGTTCTTC	ASNENMETM	NP	Influenza
149	CASSRTANTGQLYF	TGTGCCAGCAGTCGGACAGCAAACACCGGGCAGCTCTACTTT	GPEGAQGPRGEPGTP	Collagen alpha-1	Collagen type II-induced arthritis
150	CASSGLGSSAETLYF	TGTGCCAGCAGTGGACTGGGGTCTAGTGCAGAAACGCTGTATTTT	HGIRNASFI	M45	mCMV
151	CASSGTGQDTQYF	TGTGCCAGCAGTGGAACTGGGCAAGACACCCAGTACTTT	YMLDLQPET/KLPQLCTEL	Protein E6/Protein E7	Tumor
152	CASSDAGGQDTQYF	TGTGCCAGCAGTGATGCGGGTGGCCAAGACACCCAGTACTTT	ASNENMETM	NP	Influenza
153	CASSFRGGQDTQYF	TGTGCCAGCAGCTTTCGGGGGGGCCAAGACACCCAGTACTTT	SYIPSAEKI	Circumsporozoite protein	Plasmodium berghei
154	CASSLGAEQFF	TGTGCCAGCAGCCTGGGAGCTGAGCAGTTCTTC	SSLENFRAYV	PA	Influenza
155	CASSPGGQNTLYF	TGTGCCAGCAGCCCTGGGGGTCAAAACACCTTGTACTTT	HGIRNASFI	M45	mCMV
156	CASSPSRATEVFF	TGTGCCAGCAGCCCCTCCCGGGCCACAGAAGTCTTCTTT	ASNENMETM	NP	Influenza
157	CASSPGQGDTGQLYF	TGTGCCAGCAGCCCGGGACAGGGGGACACCGGGCAGCTCTACTTT	NA	NA	Graft Vs Host Disease
158	CASSQGDWGYEQYF	TGTGCCAGCAGCCAAGGGGACTGGGGGTATGAACAGTACTTC	NA	NA	SLE
159	CASSQDRGNTLYF	TGTGCCAGCAGCCAAGATCGGGGAAACACCTTGTACTTT	SSPPMFRV	M38	mCMV
160	CASRWGSQNTLYF	TGTGCCAGCAGGTGGGGTAGTCAAAACACCTTGTACTTT	RDAMDRIF	Envelope glycoprotein B	Herpes simplex virus 1 (HSV1)
161	CASRQGYEQYF	TGTGCCAGCAGGCAGGGTTATGAACAGTACTTC	ASNENMETM	NP	Influenza
162	CASRGQTSAETLYF	TGTGCCAGCAGAGGACAGACTAGTGCAGAAACGCTGTATTTT	SSYRRPVGI	PB1	Influenza
163	CASKGRTSAETLYF	TGTGCCAGCAAGGGCAGAACTAGTGCAGAAACGCTGTATTTT	SSYRRPVGI	PB1	Influenza
164	CASSQSRYEQYF	TGTGCTAGCAGTCAATCCCGGTATGAACAGTACTTC	KVPRNQDWL	gp100	Melanoma
165	CASSRTANTGQLYF	TGTGCTAGCAGTAGAACAGCAAACACCGGGCAGCTCTACTTT	GPEGAQGPRGEPGTP	Collagen alpha-1	Collagen type II-induced arthritis
166	CASGDAGASAETLYF	TGTGCCAGCGGTGATGCTGGGGCTAGTGCAGAAACGCTGTATTTT	NA	NA	Diabetes Type 1
167	CASGDAGAETLYF	TGTGCCAGCGGTGATGCGGGTGCAGAAACGCTGTATTTT	NA	NA	Diabetes Type 1
168	CASGDGGYEQYF	TGTGCCAGCGGTGATGGTGGCTATGAACAGTACTTC	ASNENMETM	NP	Influenza
169	CASGRDSAETLYF	TGTGCCAGCGGCCGGGACAGTGCAGAAACGCTGTATTTT	SSYRRPVGI	PB1	Influenza
170	CASSAGTGDTEVFF	TGTGCCAGCAGTGCCGGGACAGGGGACACAGAAGTCTTCTTT	LSLRNPILV	PB1	Influenza
171	CASSGTGKDTQYF	TGTGCCAGCAGTGGGACTGGTAAAGACACCCAGTACTTT	YMLDLQPET/KLPQLCTEL	Protein E6/Protein E7	Tumor
172	CASSGTANSDYTF	TGTGCCAGCAGTGGGACAGCAAACTCCGACTACACCTTC	HGIRNASFI	M45	mCMV
173	CASSGTANSDYTF	TGTGCCAGCAGTGGAACAGCTAACTCCGACTACACCTTC	HGIRNASFI	M45	mCMV
174	CASSDAGGQNTLYF	TGTGCCAGCAGTGATGCTGGGGGGCAAAACACCTTGTACTTT	SSLENFRAYV	PA	Influenza
175	CASSDGDSAETLYF	TGTGCCAGCAGTGATGGGGATAGTGCAGAAACGCTGTATTTT	SSYRRPVGI	PB1	Influenza
176	CASSDGTGGYNYAEQFF	TGTGCCAGCAGTGACGGGACTGGGGGATATAACTATGCTGAGCAGTTCTTC	SSPPMFRV	M38	mCMV
177	CASSDSAETLYF	TGTGCCAGCAGTGACAGTGCAGAAACGCTGTATTTT	VEALYLVCG	Insulin-2	Diabetes Type 1
178	CASSDNYEQYF	TGTGCCAGCAGTGACAACTATGAACAGTACTTC	RMFPNAPYL	Wilms tumor protein	Tumor
179	CASSRTGDYAEQFF	TGTGCCAGCAGTAGGACAGGGGACTATGCTGAGCAGTTCTTC	HGIRNASFI	M45	mCMV
180	CASSFGSAETLYF	TGTGCCAGCAGCTTTGGTAGTGCAGAAACGCTGTATTTT	SSYRRPVGI	PB1	Influenza
181	CASSPDWGAETLYF	TGTGCCAGCAGCCCCGACTGGGGAGCAGAAACGCTGTATTTT	SSYRRPVGI	PB1	Influenza
182	CASSPGQGNTEVFF	TGTGCCAGCAGCCCGGGACAGGGAAACACAGAAGTCTTCTTT	VEALYLVCG	Insulin-2	Diabetes Type 1
183	CASSPGQNTEVFF	TGTGCCAGCAGCCCGGGACAAAACACAGAAGTCTTCTTT	NA	NA	Diabetes Type 1
184	CASSRDWGYEQYF	TGTGCCAGCAGCCGGGACTGGGGATATGAACAGTACTTC	RMFPNAPYL	Wilms tumor protein	Tumor
185	CASSRDREDTQYF	TGTGCCAGCAGCCGGGACAGGGAAGACACCCAGTACTTT	NA	NA	Diabetes Type 1
186	CASSQGTGGYEQYF	TGTGCCAGCAGCCAAGGGACTGGGGGGTATGAACAGTACTTC	NA	NA	Diabetes Type 1
187	CASSQDLGGRYEQYF	TGTGCCAGCAGCCAAGATTTGGGGGGGCGCTATGAACAGTACTTC	ASNENMETM	NP	Influenza
188	CASSQDWGGYEQYF	TGTGCCAGCAGCCAAGACTGGGGGGGATATGAACAGTACTTC	NA	NA	Diabetes Type 1
189	CASSQDRNTLYF	TGTGCCAGCAGCCAAGACCGAAACACCTTGTACTTT	SSLENFRAYV	PA	Influenza
190	CASSFGDTQYF	TGTGCTAGCAGTTTTGGGGACACCCAGTACTTT	SSLENFRAYV	PA	Influenza
191	CASSLGTTNTGQLYF	TGTGCTAGCAGTTTGGGGACAACAAACACCGGGCAGCTCTACTTT	NA	NA	Diabetes Type 1
192	CASSLQGGEQYF	TGTGCTAGCAGTTTACAGGGGGGGGAACAGTACTTC	HGIRNASFI	M45	mCMV
193	CASSLGSQNTLYF	TGTGCTAGCAGTTTAGGCAGTCAAAACACCTTGTACTTT	NA	NA	Diabetes Type 1
194	CASSLGGYEQYF	TGTGCTAGCAGTTTAGGGGGCTATGAACAGTACTTC	SSLENFRAYV	PA	Influenza
195	CASSLGSAETLYF	TGTGCCAGCTCCCTGGGAAGTGCAGAAACGCTGTATTTT	HGIRNASFI	M45	mCMV
196	CASRDNNQDTQYF	TGTGCCAGCCGGGACAATAACCAAGACACCCAGTACTTT	SSPPMFRV	M38	mCMV
197	CASGREDTQYF	TGTGCCAGCGGTCGGGAAGACACCCAGTACTTT	SSLENFRAYV	PA	Influenza
198	CASGGYEQYF	TGTGCCAGCGGTGGCTATGAACAGTACTTC	NA	NA	Diabetes Type 1
199	CASGGSSAETLYF	TGTGCCAGCGGTGGCAGTAGTGCAGAAACGCTGTATTTT	SSYRRPVGI	PB1	Influenza
200	CASGGNTGQLYF	TGTGCCAGCGGTGGGAACACCGGGCAGCTCTACTTT	ASNENMETM	NP	Influenza
201	CASGDAGYEQYF	TGTGCCAGCGGTGATGCGGGTTATGAACAGTACTTC	NA	NA	Diabetes Type 1
202	CASGDAGNQDTQYF	TGTGCCAGCGGTGATGCAGGAAACCAAGACACCCAGTACTTT	NA	NA	West Nile virus
203	CASSLTGDAEQFF	TGTGCCAGCAGTTTAACAGGGGATGCTGAGCAGTTCTTC	TVYGFCLL	m139	mCMV
204	CASSWDSAETLYF	TGTGCCAGCAGTTGGGACAGTGCAGAAACGCTGTATTTT	SSYRRPVGI	PB1	Influenza
205	CASSPSSAETLYF	TGTGCCAGCAGTCCAAGTAGTGCAGAAACGCTGTATTTT	SSLENFRAYV	PA	Influenza
206	CASSQDRGYEQYF	TGTGCCAGCAGTCAGGACAGGGGCTATGAACAGTACTTC	NA	NA	Diabetes Type 1
207	CASSAGTSEVFF	TGTGCCAGCAGTGCCGGGACATCAGAAGTCTTCTTT	TVYGFCLL	m139	mCMV
208	CASSGLGVSAETLYF	TGTGCCAGCAGTGGACTGGGGGTTAGTGCAGAAACGCTGTATTTT	HGIRNASFI	M45	mCMV
209	CASSGGSAETLYF	TGTGCCAGCAGTGGAGGGAGTGCAGAAACGCTGTATTTT	TVYGFCLL	m139	mCMV
210	CASSDSQDTQYF	TGTGCCAGCAGTGATTCCCAAGACACCCAGTACTTT	NA	NA	Diabetes Type 1
211	CASSDAGGQDTQYF	TGTGCCAGCAGTGATGCTGGGGGCCAAGACACCCAGTACTTT	ASNENMETM	NP	Influenza
212	CASSDGGYEQYF	TGTGCCAGCAGTGATGGGGGGTATGAACAGTACTTC	NA	NA	Diabetes Type 1
213	CASSDGGASDTQYF	TGTGCCAGCAGTGATGGGGGGGCGAGCGACACCCAGTACTTT	NA	NA	Graft Vs Host Disease
214	CASSDGDSAETLYF	TGTGCCAGCAGTGATGGGGACAGTGCAGAAACGCTGTATTTT	SSYRRPVGI	PB1	Influenza
215	CASSDWGGAETLYF	TGTGCCAGCAGTGACTGGGGGGGCGCAGAAACGCTGTATTTT	SSYRRPVGI	PB1	Influenza
216	CASSDWEDTQYF	TGTGCCAGCAGTGACTGGGAAGACACCCAGTACTTT	NA	NA	Diabetes Type 1
217	CASSDNSQNTLYF	TGTGCCAGCAGTGACAATAGTCAAAACACCTTGTACTTT	ASNENMETM	NP	Influenza
218	CASSTGGAYEQYF	TGTGCCAGCAGTACTGGGGGGGCCTATGAACAGTACTTC	SSYRRPVGI	PB1	Influenza
219	CASSLGQGDTGQLYF	TGTGCCAGCAGCTTGGGACAGGGAGACACCGGGCAGCTCTACTTT	HGIRNASFI	M45	mCMV
220	CASSLGGYEQYF	TGTGCCAGCAGCTTAGGGGGCTATGAACAGTACTTC	SSLENFRAYV	PA	Influenza
221	CASSLDSSAETLYF	TGTGCCAGCAGCCTGGACAGTAGTGCAGAAACGCTGTATTTT	NA	NA	Diabetes Type 1
222	CASSPSQNTLYF	TGTGCCAGCAGCCCTAGTCAAAACACCTTGTACTTT	TVYGFCLL	m139	mCMV
223	CASSPGTGKNTLYF	TGTGCCAGCAGCCCCGGGACTGGGAAAAACACCTTGTACTTT	SSYRRPVGI	PB1	Influenza
224	CASSPGTTNTEVFF	TGTGCCAGCAGCCCCGGGACAACAAACACAGAAGTCTTCTTT	LSLRNPILV	PB1	Influenza
225	CASSPDWGGQDTQYF	TGTGCCAGCAGCCCCGACTGGGGGGGCCAAGACACCCAGTACTTT	VEALYLVCG	Insulin-2	Diabetes Type 1
226	CASSRDSAETLYF	TGTGCCAGCAGCCGCGACAGTGCAGAAACGCTGTATTTT	SSLENFRAYV	PA	Influenza
227	CASSQGNQDTQYF	TGTGCCAGCAGCCAGGGGAACCAAGACACCCAGTACTTT	HGIRNASFI	M45	mCMV
228	CASSAGDGNTLYF	TGTGCCAGCAGCGCAGGGGATGGAAATACGCTCTATTTT	LSLRNPILV	PB1	Influenza
229	CASSGTANSDYTF	TGTGCCAGCAGCGGGACAGCAAACTCCGACTACACCTTC	HGIRNASFI	M45	mCMV
230	CASSNWGTSAETLYF	TGTGCCAGCAGCAACTGGGGGACTAGTGCAGAAACGCTGTATTTT	RDAMDRIF	Envelope glycoprotein B	Herpes simplex virus 1 (HSV1)
231	CASRGDSAETLYF	TGTGCCAGCAGGGGGGACAGTGCAGAAACGCTGTATTTT	SSYRRPVGI	PB1	Influenza
232	CASRGQGNTEVFF	TGTGCCAGCAGGGGACAGGGAAACACAGAAGTCTTCTTT	NA	SNRNuclear protein (Nuclear protein (NP))70	SLE
233	CASRDWGGYEQYF	TGTGCCAGCAGGGACTGGGGGGGCTATGAACAGTACTTC	NA	NA	Diabetes Type 1
234	CASRDWGGYEQYF	TGTGCCAGCAGGGACTGGGGGGGGTATGAACAGTACTTC	NA	NA	Diabetes Type 1
235	CGARSSQNTLYF	TGTGGTGCTAGGTCTAGTCAAAACACCTTGTACTTT	NA	NA	Graft Vs Host Disease
236	CASSLGDTQYF	TGTGCTAGCAGTTTGGGGGACACCCAGTACTTT	SSPPMFRV	M38	mCMV
237	CASSRDSSYEQYF	TGTGCTAGCAGTCGGGACAGCTCCTATGAACAGTACTTC	VEALYLVCG	Insulin-2	Diabetes Type 1
238	CASSSRYEQYF	TGTGCTAGCAGTAGTCGCTATGAACAGTACTTC	SYIPSAEKI	Circumsporozoite protein	Plasmodium berghei
239	CASSRDWGYEQYF	TGTGCTAGCAGTAGGGACTGGGGTTATGAACAGTACTTC	RMFPNAPYL	Wilms tumor protein	Tumor
240	CASSLDRGEQYF	TGTGCTAGCAGCCTGGACAGGGGTGAACAGTACTTC	SSLENFRAYV	Polymerase acidic protein (Polymerase acidic protein (Polymerase acidic protein (PA)))	Influenza
241	CAWSLGGYEQYF	TGTGCCTGGAGTCTGGGGGGCTATGAACAGTACTTC	NA	NA	Diabetes Type 1
242	CAWSLGDSAETLYF	TGTGCCTGGAGTCTGGGGGATAGTGCAGAAACGCTGTATTTT	SSYRRPVGI	PB1	Influenza
243	CAWSLAGYEQYF	TGTGCCTGGAGTCTAGCTGGGTATGAACAGTACTTC	ASNENMETM	NP	Influenza
244	CAWSLGNQDTQYF	TGTGCCTGGAGTCTAGGAAACCAAGACACCCAGTACTTT	NA	NA	Diabetes Type 1
245	CASSGGPNTGQLYF	TGTGCCAGCTCTGGGGGCCCAAACACCGGGCAGCTCTACTTT	ASNENMETM	NP	Influenza
246	CASRTGSAETLYF	TGTGCCAGCCGGACTGGTAGTGCAGAAACGCTGTATTTT	SSYRRPVGI	PB1	Influenza
247	CASGDAGGQNTLYF	TGTGCCAGCGGTGATGCCGGGGGCCAAAACACCTTGTACTTT	NA	NA	Diabetes Type 1
248	CASGDARNSGNTLYF	TGTGCCAGCGGTGATGCACGGAATTCTGGAAATACGCTCTATTTT	NA	NA	Tumor
249	CASGDAGASAETLYF	TGTGCCAGCGGTGATGCAGGGGCTAGTGCAGAAACGCTGTATTTT	NA	NA	Diabetes Type 1
250	CASGDDEQYF	TGTGCCAGCGGTGATGATGAACAGTACTTC	ACASQKRPSQR	Myelin basic protein	Experimental autoimmune encephalomyelitis (EAE)
251	CASGDTSAETLYF	TGTGCCAGCGGTGACACTAGTGCAGAAACGCTGTATTTT	SSYRRPVGI	PB1	Influenza
252	CASGETSQNTLYF	TGTGCCAGCGGTGAAACTAGTCAAAACACCTTGTACTTT	TVYGFCLL	m139	mCMV
253	CASGGNYAEQFF	TGTGCCAGCGGGGGGAACTATGCTGAGCAGTTCTTC	SSPPMFRV	M38	mCMV
254	CASSFGSAETLYF	TGTGCCAGCAGTTTTGGGAGTGCAGAAACGCTGTATTTT	SSYRRPVGI	PB1	Influenza
255	CASSWGANTEVFF	TGTGCCAGCAGTTGGGGTGCAAACACAGAAGTCTTCTTT	LSLRNPILV	PB1	Influenza
256	CASSWTANSDYTF	TGTGCCAGCAGTTGGACAGCAAACTCCGACTACACCTTC	NA	NA	Diabetes Type 1
257	CASSLGGQDTQYF	TGTGCCAGCAGTCTCGGGGGCCAAGACACCCAGTACTTT	HGIRNASFI	M45	mCMV
258	CASSPGTGGAETLYF	TGTGCCAGCAGTCCCGGGACAGGGGGTGCAGAAACGCTGTATTTT	LSLRNPILV	PB1	Influenza
259	CASSPSQNTLYF	TGTGCCAGCAGTCCGAGTCAAAACACCTTGTACTTT	TVYGFCLL	m139	mCMV
260	CASSPLGTSAETLYF	TGTGCCAGCAGTCCACTGGGGACTAGTGCAGAAACGCTGTATTTT	HGIRNASFI	M45	mCMV
261	CASSRDSSYEQYF	TGTGCCAGCAGTCGGGACAGCTCCTATGAACAGTACTTC	VEALYLVCG	Insulin-2	Diabetes Type 1
262	CASSQNYAEQFF	TGTGCCAGCAGTCAAAACTATGCTGAGCAGTTCTTC	HGIRNASFI	M45	mCMV
263	CASSGGQGNYAEQFF	TGTGCCAGCAGTGGGGGACAGGGGAACTATGCTGAGCAGTTCTTC	ASNENMETM	NP	Influenza
264	CASSGTGEDTQYF	TGTGCCAGCAGTGGGACTGGGGAAGACACCCAGTACTTT	YMLDLQPET/KLPQLCTEL	Protein E6/Protein E7	Tumor
265	CASSDNSAETLYF	TGTGCCAGCAGTGATAACAGTGCAGAAACGCTGTATTTT	SSYRRPVGI	PB1	Influenza
266	CASSDWGASAETLYF	TGTGCCAGCAGTGACTGGGGGGCTAGTGCAGAAACGCTGTATTTT	NA	NA	West Nile virus
267	CASSDWGGAETLYF	TGTGCCAGCAGTGACTGGGGGGGTGCAGAAACGCTGTATTTT	SSYRRPVGI	PB1	Influenza
268	CASSDNYEQYF	TGTGCCAGCAGTGACAATTATGAACAGTACTTC	RMFPNAPYL	Wilms tumor protein	Tumor
269	CASSTGGEQYF	TGTGCCAGCAGTACTGGGGGGGAACAGTACTTC	SSLENFRAYV	PA	Influenza
270	CASSLTNNYAEQFF	TGTGCCAGCAGCTTGACAAATAACTATGCTGAGCAGTTCTTC	HGIRNASFI	M45	mCMV
271	CASSLQGANTEVFF	TGTGCCAGCAGCTTACAGGGTGCAAACACAGAAGTCTTCTTT	NA	NA	Diabetes Type 1
272	CASSSYEQYF	TGTGCCAGCAGCTCATATGAACAGTACTTC	SSLENFRAYV	Polymerase acidic protein (Polymerase acidic protein (Polymerase acidic protein (PA)))	Influenza
273	CASSYWGGSYEQYF	TGTGCCAGCAGCTACTGGGGGGGCTCCTATGAACAGTACTTC	HGIRNASFI	M45	mCMV
274	CASSPGQGNTEVFF	TGTGCCAGCAGCCCTGGACAGGGGAACACAGAAGTCTTCTTT	VEALYLVCG	Insulin-2	Diabetes Type 1
275	CASSPGTTNTEVFF	TGTGCCAGCAGCCCAGGGACAACAAACACAGAAGTCTTCTTT	LSLRNPILV	PB1	Influenza
276	CASSRDSAETLYF	TGTGCCAGCAGCCGGGACAGTGCAGAAACGCTGTATTTT	SSLENFRAYV	PA	Influenza
277	CASSRLGVSAETLYF	TGTGCCAGCAGCCGACTGGGGGTTAGTGCAGAAACGCTGTATTTT	HGIRNASFI	M45	mCMV
278	CASSQGNQDTQYF	TGTGCCAGCAGCCAGGGTAACCAAGACACCCAGTACTTT	HGIRNASFI	M45	mCMV
279	CASSQGQGVNERLFF	TGTGCCAGCAGCCAGGGACAGGGGGTTAACGAAAGATTATTTTTC	NA	SNRNuclear protein (Nuclear protein (NP))70	SLE
280	CASSQGQGANTEVFF	TGTGCCAGCAGCCAGGGACAGGGGGCAAACACAGAAGTCTTCTTT	NA	NA	Diabetes Type 1
281	CASSQDWGGYEQYF	TGTGCCAGCAGCCAGGACTGGGGGGGATATGAACAGTACTTC	NA	NA	Diabetes Type 1
282	CASSQDWGQDTQYF	TGTGCCAGCAGCCAGGACTGGGGACAAGACACCCAGTACTTT	NA	NA	Diabetes Type 1
283	CASSQQGNTGQLYF	TGTGCCAGCAGCCAACAGGGAAACACCGGGCAGCTCTACTTT	NA	NA	Diabetes Type 1
284	CASSQDSAETLYF	TGTGCCAGCAGCCAAGATAGTGCAGAAACGCTGTATTTT	NA	NA	Diabetes Type 1
285	CASSQDWGQDTQYF	TGTGCCAGCAGCCAAGACTGGGGGCAAGACACCCAGTACTTT	NA	NA	Diabetes Type 1
286	CASSQDTNSDYTF	TGTGCCAGCAGCCAAGACACAAACTCCGACTACACCTTC	VEALYLVCG	Insulin-2	Diabetes Type 1
287	CASSQTGGQDTQYF	TGTGCCAGCAGCCAAACAGGGGGCCAAGACACCCAGTACTTT	NA	NA	Diabetes Type 1
288	CASSTLGTSAETLYF	TGTGCCAGCAGCACCCTGGGGACTAGTGCAGAAACGCTGTATTTT	HGIRNASFI	M45	mCMV
289	CASSRDWASAETLYF	TGTGCCAGCAGCAGGGACTGGGCTAGTGCAGAAACGCTGTATTTT	NA	NA	Diabetes Type 1
290	CASSLEGNQDTQYF	TGTGCAAGCAGCTTAGAGGGGAACCAAGACACCCAGTACTTT	SSLENFRAYV	PA	Influenza
291	CGARDGGGEQYF	TGTGGTGCTAGGGATGGTGGGGGTGAACAGTACTTC	ASNENMETM	NP	Influenza
292	CASSFGDSDYTF	TGTGCTAGCAGTTTTGGGGACTCCGACTACACCTTC	NA	NA	Chronic Obstructive Lung Disease
293	CASSLGGNQDTQYF	TGTGCTAGCAGTTTAGGGGGGAACCAAGACACCCAGTACTTT	VLGGGVALLRVIPALDSLTPANED	HSP60	Diabetes Type 1
294	CASSLSSQNTLYF	TGTGCTAGCAGTTTAAGTAGTCAAAACACCTTGTACTTT	HGIRNASFI	M45	mCMV
295	CASSSGNSDYTF	TGTGCTAGCAGTAGTGGGAACTCCGACTACACCTTC	NA	NA	Chronic Obstructive Lung Disease
296	CAWSLGNQDTQYF	TGTGCCTGGAGTCTGGGTAACCAAGACACCCAGTACTTT	NA	NA	Diabetes Type 1
297	CASGGSNTGQLYF	TGTGCCAGCGGTGGTTCAAACACCGGGCAGCTCTACTTT	ASNENMETM	NP	Influenza
298	CASGGGSNERLFF	TGTGCCAGCGGTGGGGGTTCCAACGAAAGATTATTTTTC	SSYRRPVGI	PB1	Influenza
299	CASGDARNSGNTLYF	TGTGCCAGCGGTGATGCCCGGAATTCTGGAAATACGCTCTATTTT	NA	NA	Tumor
300	CASGDGTGSYEQYF	TGTGCCAGCGGTGATGGGACAGGGTCCTATGAACAGTACTTC	ACASQKRPSQR	Myelin basic protein	Experimental autoimmune encephalomyelitis (EAE)
301	CASGEANTEVFF	TGTGCCAGCGGTGAAGCAAACACAGAAGTCTTCTTT	TVYGFCLL	m139	mCMV
302	CASGGYEQYF	TGTGCCAGCGGGGGTTATGAACAGTACTTC	NA	NA	Diabetes Type 1
303	CASSFGTEVFF	TGTGCCAGCAGTTTCGGCACAGAAGTCTTCTTT	SSLENFRAYV	PA	Influenza
304	CASSLEGNQDTQYF	TGTGCCAGCAGTTTGGAGGGTAACCAAGACACCCAGTACTTT	SSLENFRAYV	PA	Influenza
305	CASSLGSQNTLYF	TGTGCCAGCAGTTTAGGCAGCCAAAACACCTTGTACTTT	NA	NA	Diabetes Type 1
306	CASSLGGSQNTLYF	TGTGCCAGCAGTCTTGGGGGTAGTCAAAACACCTTGTACTTT	NA	Tetanus toxin	SLE
307	CASSLGGQNTLYF	TGTGCCAGCAGTCTGGGGGGTCAAAACACCTTGTACTTT	NA	NA	Diabetes Type 1
308	CASSRLGASAETLYF	TGTGCCAGCAGTCGACTGGGGGCTAGTGCAGAAACGCTGTATTTT	HGIRNASFI	M45	mCMV
309	CASSHLGSYEQYF	TGTGCCAGCAGTCATCTGGGGTCTTATGAACAGTACTTC	HGIRNASFI	M45	mCMV
310	CASSQISNERLFF	TGTGCCAGCAGTCAAATTTCCAACGAAAGATTATTTTTC	VEALYLVCG	Insulin-2	Diabetes Type 1
311	CASSAGTSEVFF	TGTGCCAGCAGTGCCGGGACATCAGAAGTCTTCTTT	TVYGFCLL	m139	mCMV
312	CASSADSAETLYF	TGTGCCAGCAGTGCGGACAGTGCAGAAACGCTGTATTTT	SSYRRPVGI	PB1	Influenza
313	CASSGSSAETLYF	TGTGCCAGCAGTGGTTCTAGTGCAGAAACGCTGTATTTT	SSYRRPVGI	PB1	Influenza
314	CASSGTSNERLFF	TGTGCCAGCAGTGGGACATCCAACGAAAGATTATTTTTC	SSYRRPVGI	PB1	Influenza
315	CASSGQSNERLFF	TGTGCCAGCAGTGGACAGTCCAACGAAAGATTATTTTTC	SSYRRPVGI	PB1	Influenza
316	CASSGGGNTGQLYF	TGTGCCAGCAGTGGAGGGGGAAACACCGGGCAGCTCTACTTT	SSLENFRAYV	Polymerase acidic protein (Polymerase acidic protein (Polymerase acidic protein (PA)))	Influenza
317	CASSDAGGQDTQYF	TGTGCCAGCAGTGATGCTGGGGGCCAAGACACCCAGTACTTT	ASNENMETM	NP	Influenza
318	CASSDAGGRYEQYF	TGTGCCAGCAGTGATGCTGGGGGGCGCTATGAACAGTACTTC	VEALYLVCG	Insulin-2	Diabetes Type 1
319	CASSDNSAETLYF	TGTGCCAGCAGTGATAATAGTGCAGAAACGCTGTATTTT	SSYRRPVGI	PB1	Influenza
320	CASSDNYEQYF	TGTGCCAGCAGTGATAACTATGAACAGTACTTC	RMFPNAPYL	Wilms tumor protein	Tumor
321	CASSDNQDTQYF	TGTGCCAGCAGTGATAACCAAGACACCCAGTACTTT	NA	NA	Diabetes Type 1
322	CASSENWGYEQYF	TGTGCCAGCAGTGAGAACTGGGGGTATGAACAGTACTTC	SSPPMFRV	M38	mCMV
323	CASSEQGYEQYF	TGTGCCAGCAGTGAACAGGGCTATGAACAGTACTTC	SSPPMFRV	M38	mCMV
324	CASSIRTGNERLFF	TGTGCCAGCAGTATACGGACAGGGAACGAAAGATTATTTTTC	NA	NA	Tumor
325	CASSRDSSYEQYF	TGTGCCAGCAGTAGGGACAGCTCCTATGAACAGTACTTC	VEALYLVCG	Insulin-2	Diabetes Type 1
326	CASSFSYEQYF	TGTGCCAGCAGCTTTTCCTATGAACAGTACTTC	SSLENFRAYV	Polymerase acidic protein (Polymerase acidic protein (Polymerase acidic protein (PA)))	Influenza
327	CASSFGTEVFF	TGTGCCAGCAGCTTTGGGACAGAAGTCTTCTTT	SSLENFRAYV	PA	Influenza
328	CASSLGGEQYF	TGTGCCAGCAGCTTGGGGGGTGAACAGTACTTC	SSLENFRAYV	Polymerase acidic protein (Polymerase acidic protein (Polymerase acidic protein (PA)))	Influenza
329	CASSLGGEDTQYF	TGTGCCAGCAGCTTGGGGGGCGAAGACACCCAGTACTTT	HGIRNASFI	M45	mCMV
330	CASSLTNNYAEQFF	TGTGCCAGCAGCTTGACAAATAACTATGCTGAGCAGTTCTTC	HGIRNASFI	M45	mCMV
331	CASSLDSSAETLYF	TGTGCCAGCAGCTTAGACAGTAGTGCAGAAACGCTGTATTTT	NA	NA	Diabetes Type 1
332	CASSSYEQYF	TGTGCCAGCAGCTCCTATGAACAGTACTTC	SSLENFRAYV	Polymerase acidic protein (Polymerase acidic protein (Polymerase acidic protein (PA)))	Influenza
333	CASSPRLGGNQDTQYF	TGTGCCAGCAGCCCTCGACTGGGGGGTAACCAAGACACCCAGTACTTT	NA	SNRNuclear protein (Nuclear protein (NP))70	SLE
334	CASSPGGQNTLYF	TGTGCCAGCAGCCCTGGGGGTCAAAACACCTTGTACTTT	HGIRNASFI	M45	mCMV
335	CASSPSQNTLYF	TGTGCCAGCAGCCCTAGTCAAAACACCTTGTACTTT	TVYGFCLL	m139	mCMV
336	CASSPRLGGNQDTQYF	TGTGCCAGCAGCCCCCGACTGGGGGGTAACCAAGACACCCAGTACTTT	NA	SNRNuclear protein (Nuclear protein (NP))70	SLE
337	CASSPGTGGYEQYF	TGTGCCAGCAGCCCCGGGACTGGGGGCTATGAACAGTACTTC	NA	NA	West Nile virus
338	CASSPGTTNTEVFF	TGTGCCAGCAGCCCCGGGACAACAAACACAGAAGTCTTCTTT	LSLRNPILV	PB1	Influenza
339	CASSPDWGAETLYF	TGTGCCAGCAGCCCCGACTGGGGTGCAGAAACGCTGTATTTT	SSYRRPVGI	PB1	Influenza
340	CASSPGQGDTGQLYF	TGTGCCAGCAGCCCGGGACAGGGGGACACCGGGCAGCTCTACTTT	NA	NA	Graft Vs Host Disease
341	CASSPGSGNTLYF	TGTGCCAGCAGCCCAGGGTCTGGAAATACGCTCTATTTT	HGIRNASFI	M45	mCMV
342	CASSRDWGYEQYF	TGTGCCAGCAGCCGGGACTGGGGGTATGAACAGTACTTC	RMFPNAPYL	Wilms tumor protein	Tumor
343	CASSRLGVNQDTQYF	TGTGCCAGCAGCCGACTGGGGGTTAACCAAGACACCCAGTACTTT	NA	NA	Diabetes Type 1
344	CASSRLGTSAETLYF	TGTGCCAGCAGCCGACTGGGGACTAGTGCAGAAACGCTGTATTTT	HGIRNASFI	M45	mCMV
345	CASSHSGNTLYF	TGTGCCAGCAGCCATTCTGGAAATACGCTCTATTTT	NA	NA	Lymphoma
346	CASSQTGGQDTQYF	TGTGCCAGCAGCCAGACTGGGGGACAAGACACCCAGTACTTT	NA	NA	Diabetes Type 1
347	CASSQLGTSAETLYF	TGTGCCAGCAGCCAACTGGGGACTAGTGCAGAAACGCTGTATTTT	HGIRNASFI	M45	mCMV
348	CASSQGQGNAETLYF	TGTGCCAGCAGCCAAGGACAGGGGAATGCAGAAACGCTGTATTTT	NA	Tetanus toxin	SLE
349	CASSQDRGYEQYF	TGTGCCAGCAGCCAAGATCGGGGCTATGAACAGTACTTC	NA	NA	Diabetes Type 1
350	CASSQDWGGYEQYF	TGTGCCAGCAGCCAAGACTGGGGGGGGTATGAACAGTACTTC	NA	NA	Diabetes Type 1
351	CASSQDWGQDTQYF	TGTGCCAGCAGCCAAGACTGGGGACAAGACACCCAGTACTTT	NA	NA	Diabetes Type 1
352	CASSQDSAETLYF	TGTGCCAGCAGCCAAGACAGTGCAGAAACGCTGTATTTT	NA	NA	Diabetes Type 1
353	CASSQEGGGNSDYTF	TGTGCCAGCAGCCAAGAAGGGGGAGGGAACTCCGACTACACCTTC	SSLENFRAYV	PA	Influenza
354	CASSQTGGQDTQYF	TGTGCCAGCAGCCAAACAGGGGGCCAAGACACCCAGTACTTT	NA	NA	Diabetes Type 1
355	CASSQTGGQDTQYF	TGTGCCAGCAGCCAAACAGGGGGGCAAGACACCCAGTACTTT	NA	NA	Diabetes Type 1
356	CASSGTGKDTQYF	TGTGCCAGCAGCGGGACAGGGAAAGACACCCAGTACTTT	YMLDLQPET/KLPQLCTEL	Protein E6/Protein E7	Tumor
357	CASSRDSSYEQYF	TGTGCCAGCAGCAGGGACAGCTCCTATGAACAGTACTTC	VEALYLVCG	Insulin-2	Diabetes Type 1
358	CASRTGSAETLYF	TGTGCCAGCAGGACCGGGAGTGCAGAAACGCTGTATTTT	SSYRRPVGI	PB1	Influenza
359	CASRTTSAETLYF	TGTGCCAGCAGGACGACTAGTGCAGAAACGCTGTATTTT	SSYRRPVGI	PB1	Influenza
360	CASRTDNNQAPLF	TGTGCCAGCAGGACAGATAACAACCAGGCTCCGCTTTTT	TVYGFCLL	m139	mCMV
361	CASSLQGANTEVFF	TGTGCTAGCAGTTTGCAGGGGGCAAACACAGAAGTCTTCTTT	NA	NA	Diabetes Type 1
362	CASSVGGGQDTQYF	TGTGCTAGCAGTGTGGGGGGCGGGCAAGACACCCAGTACTTT	LSLRNPILV	PB1	Influenza
363	CASSTGSAETLYF	TGTGCTAGCAGTACAGGAAGTGCAGAAACGCTGTATTTT	SSYRRPVGI	PB1	Influenza
364	CASRDWGTQNTLYF	TGTGCTAGCAGAGACTGGGGGACGCAAAACACCTTGTACTTT	RDAMDRIF	Envelope glycoprotein B	Herpes simplex virus 1 (HSV1)
365	CASSQNTLYF	TGTGCCTCAAGTCAAAACACCTTGTACTTT	NA	NA	Lymphoma
366	CAWSLGNQDTQYF	TGTGCCTGGAGTCTTGGTAACCAAGACACCCAGTACTTT	NA	NA	Diabetes Type 1
367	CAWSLGGYEQYF	TGTGCCTGGAGTCTAGGGGGATATGAACAGTACTTC	NA	NA	Diabetes Type 1
368	CASSGTGEDTQYF	TGTGCCAGCTCCGGGACAGGGGAAGACACCCAGTACTTT	YMLDLQPET/KLPQLCTEL	Protein E6/Protein E7	Tumor
369	CASGGDSAETLYF	TGTGCCAGCGGTGGGGACAGTGCAGAAACGCTGTATTTT	SSYRRPVGI	PB1	Influenza
370	CASGGDSAETLYF	TGTGCCAGCGGTGGAGACAGTGCAGAAACGCTGTATTTT	SSYRRPVGI	PB1	Influenza
371	CASGDLGGYAEQFF	TGTGCCAGCGGTGATTTGGGGGGCTATGCTGAGCAGTTCTTC	NA	NA	Diabetes Type 1
372	CASGDPGGSYEQYF	TGTGCCAGCGGTGATCCTGGGGGGTCCTATGAACAGTACTTC	NA	NA	West Nile virus
373	CASGDAGSAETLYF	TGTGCCAGCGGTGATGCGGGCAGTGCAGAAACGCTGTATTTT	NA	NA	Diabetes Type 1
374	CASGDARNSGNTLYF	TGTGCCAGCGGTGATGCACGCAATTCTGGAAATACGCTCTATTTT	NA	NA	Tumor
375	CASGDWGNTGQLYF	TGTGCCAGCGGTGACTGGGGGAACACCGGGCAGCTCTACTTT	NA	NA	Diabetes Type 1
376	CASGDISNERLFF	TGTGCCAGCGGTGACATTTCCAACGAAAGATTATTTTTC	NA	NA	Tumor
377	CASGEGTGGYEQYF	TGTGCCAGCGGTGAGGGGACAGGGGGCTATGAACAGTACTTC	SSLENFRAYV	PA	Influenza
378	CASGELGASAETLYF	TGTGCCAGCGGTGAACTGGGGGCTAGTGCAGAAACGCTGTATTTT	LSLRNPILV	PB1	Influenza
379	CASGGNTGQLYF	TGTGCCAGCGGGGGAAACACCGGGCAGCTCTACTTT	ASNENMETM	NP	Influenza
380	CASGDWGYEQYF	TGTGCCAGCGGGGACTGGGGGTATGAACAGTACTTC	TPAAPAPA	MDM2	Oncoprotein
381	CASGDWGYEQYF	TGTGCCAGCGGGGACTGGGGATATGAACAGTACTTC	TPAAPAPA	MDM2	Oncoprotein
382	CASGRLGSAETLYF	TGTGCCAGCGGGAGACTGGGAAGTGCAGAAACGCTGTATTTT	VEALYLVCG	Insulin-2	Diabetes Type 1
383	CASGGTGNTEVFF	TGTGCCAGCGGAGGGACAGGGAACACAGAAGTCTTCTTT	NA	NA	Diabetes Type 1
384	CASSLQGANTEVFF	TGTGCCAGCAGTTTACAGGGGGCAAACACAGAAGTCTTCTTT	NA	NA	Diabetes Type 1
385	CASSLGSQNTLYF	TGTGCCAGCAGTTTAGGGAGTCAAAACACCTTGTACTTT	NA	NA	Diabetes Type 1
386	CASSSGDYAEQFF	TGTGCCAGCAGTTCAGGGGACTATGCTGAGCAGTTCTTC	LSLRNPILV	PB1	Influenza
387	CASSLSGYEQYF	TGTGCCAGCAGTCTGTCCGGGTATGAACAGTACTTC	SSLENFRAYV	Polymerase acidic protein (Polymerase acidic protein (Polymerase acidic protein (PA)))	Influenza
388	CASSLGGQNTLYF	TGTGCCAGCAGTCTGGGGGGTCAAAACACCTTGTACTTT	NA	NA	Diabetes Type 1
389	CASSLGGQDTQYF	TGTGCCAGCAGTCTGGGGGGCCAAGACACCCAGTACTTT	HGIRNASFI	M45	mCMV
390	CASSPGTGGYEQYF	TGTGCCAGCAGTCCCGGGACTGGGGGCTATGAACAGTACTTC	NA	NA	West Nile virus
391	CASSPSSAETLYF	TGTGCCAGCAGTCCCAGTAGTGCAGAAACGCTGTATTTT	SSLENFRAYV	PA	Influenza
392	CASSRTGGSYEQYF	TGTGCCAGCAGTCGGACTGGGGGGTCCTATGAACAGTACTTC	NA	NA	Tumor
393	CASSRQGSNERLFF	TGTGCCAGCAGTCGACAGGGGTCCAACGAAAGATTATTTTTC	SSLENFRAYV	PA	Influenza
394	CASSRQNSDYTF	TGTGCCAGCAGTCGACAGAACTCCGACTACACCTTC	HGIRNASFI	M45	mCMV
395	CASSQNTLYF	TGTGCCAGCAGTCAAAACACCTTGTACTTT	NA	NA	Lymphoma
396	CASSAGANTEVFF	TGTGCCAGCAGTGCCGGAGCAAACACAGAAGTCTTCTTT	LSLRNPILV	PB1	Influenza
397	CASSGPNSDYTF	TGTGCCAGCAGTGGGCCAAACTCCGACTACACCTTC	HGIRNASFI	M45	mCMV
398	CASSGTGQDTQYF	TGTGCCAGCAGTGGGACTGGGCAAGACACCCAGTACTTT	YMLDLQPET/KLPQLCTEL	Protein E6/Protein E7	Tumor
399	CASSGTGQDTQYF	TGTGCCAGCAGTGGGACAGGGCAAGACACCCAGTACTTT	YMLDLQPET/KLPQLCTEL	Protein E6/Protein E7	Tumor
400	CASSGHSAETLYF	TGTGCCAGCAGTGGACATAGTGCAGAAACGCTGTATTTT	SSYRRPVGI	PB1	Influenza
401	CASSDWGGAETLYF	TGTGCCAGCAGTGATTGGGGGGGTGCAGAAACGCTGTATTTT	SSYRRPVGI	PB1	Influenza
402	CASSDAGGQDTQYF	TGTGCCAGCAGTGATGCCGGGGGACAAGACACCCAGTACTTT	ASNENMETM	NP	Influenza
403	CASSDGTEVFF	TGTGCCAGCAGTGATGGCACAGAAGTCTTCTTT	SSYRRPVGI	PB1	Influenza
404	CASSDGGYEQYF	TGTGCCAGCAGTGATGGAGGATATGAACAGTACTTC	NA	NA	Diabetes Type 1
405	CASSDSQDTQYF	TGTGCCAGCAGTGATAGCCAAGACACCCAGTACTTT	NA	NA	Diabetes Type 1
406	CASSDWGGYEQYF	TGTGCCAGCAGTGACTGGGGGGGTTATGAACAGTACTTC	YMLDLQPET/KLPQLCTEL	NA	Graft Vs Host Disease
407	CASSDWGGYEQYF	TGTGCCAGCAGTGACTGGGGGGGCTATGAACAGTACTTC	YMLDLQPET/KLPQLCTEL	NA	Graft Vs Host Disease
408	CASSDLYEQYF	TGTGCCAGCAGTGACCTATATGAACAGTACTTC	NA	NA	Diabetes Type 1
409	CASSEQGYEQYF	TGTGCCAGCAGTGAACAGGGGTATGAACAGTACTTC	SSPPMFRV	M38	mCMV
410	CASSIGGEQYF	TGTGCCAGCAGTATAGGGGGCGAACAGTACTTC	SSLENFRAYV	PA	Influenza
411	CASSIGDYAEQFF	TGTGCCAGCAGTATAGGGGACTATGCTGAGCAGTTCTTC	LSLRNPILV	PB1	Influenza
412	CASSIRQYEQYF	TGTGCCAGCAGTATAAGACAATATGAACAGTACTTC	NA	NA	Diabetes Type 1
413	CASSSRYEQYF	TGTGCCAGCAGCTCCCGCTATGAACAGTACTTC	SYIPSAEKI	Circumsporozoite protein	Plasmodium berghei
414	CASSLRDSSYEQYF	TGTGCCAGCAGCCTCCGGGACAGCTCCTATGAACAGTACTTC	NA	NA	Diabetes Type 1
415	CASSLGGEQYF	TGTGCCAGCAGCCTGGGGGGTGAACAGTACTTC	SSLENFRAYV	Polymerase acidic protein (Polymerase acidic protein (Polymerase acidic protein (PA)))	Influenza
416	CASSLGQYEQYF	TGTGCCAGCAGCCTGGGACAATATGAACAGTACTTC	NA	NA	Diabetes Type 1
417	CASSLLGDYAEQFF	TGTGCCAGCAGCCTACTGGGGGACTATGCTGAGCAGTTCTTC	HGIRNASFI	M45	mCMV
418	CASSPGQDYEQYF	TGTGCCAGCAGCCCCGGACAGGACTATGAACAGTACTTC	SSLENFRAYV	PA	Influenza
419	CASSPDWGGYAEQFF	TGTGCCAGCAGCCCGGACTGGGGGGGCTATGCTGAGCAGTTCTTC	SSPPMFRV	M38	mCMV
420	CASSPTSAETLYF	TGTGCCAGCAGCCCGACTAGTGCAGAAACGCTGTATTTT	SSYRRPVGI	PB1	Influenza
421	CASSPGTGGYEQYF	TGTGCCAGCAGCCCAGGGACTGGGGGCTATGAACAGTACTTC	NA	NA	West Nile virus
422	CASSPGQDYEQYF	TGTGCCAGCAGCCCAGGACAGGACTATGAACAGTACTTC	SSLENFRAYV	PA	Influenza
423	CASSRTANTGQLYF	TGTGCCAGCAGCCGTACAGCAAACACCGGGCAGCTCTACTTT	GPEGAQGPRGEPGTP	Collagen alpha-1	Collagen type II-induced arthritis
424	CASSRDSAETLYF	TGTGCCAGCAGCCGGGACAGTGCAGAAACGCTGTATTTT	SSLENFRAYV	PA	Influenza
425	CASSRQGNTGQLYF	TGTGCCAGCAGCCGACAGGGGAACACCGGGCAGCTCTACTTT	VEALYLVCG	Insulin-2	Diabetes Type 1
426	CASSRQGNTGQLYF	TGTGCCAGCAGCCGACAGGGAAACACCGGGCAGCTCTACTTT	VEALYLVCG	Insulin-2	Diabetes Type 1
427	CASSQGERLFF	TGTGCCAGCAGCCAGGGCGAAAGATTATTTTTC	SSLENFRAYV	PA	Influenza
428	CASSQGSNERLFF	TGTGCCAGCAGCCAGGGCAGCAACGAAAGATTATTTTTC	LSLRNPILV	PB1	Influenza
429	CASSQGNQDTQYF	TGTGCCAGCAGCCAGGGAAACCAAGACACCCAGTACTTT	HGIRNASFI	M45	mCMV
430	CASSQDGSQNTLYF	TGTGCCAGCAGCCAGGACGGCAGTCAAAACACCTTGTACTTT	SSPPMFRV	M38	mCMV
431	CASSQVGNQDTQYF	TGTGCCAGCAGCCAAGTTGGGAACCAAGACACCCAGTACTTT	GPEGAQGPRGEPGTP	Collagen alpha-1	Collagen type II-induced arthritis
432	CASSQGDTQYF	TGTGCCAGCAGCCAAGGTGACACCCAGTACTTT	SSLENFRAYV	PA	Influenza
433	CASSQGTGGNTGQLYF	TGTGCCAGCAGCCAAGGGACTGGGGGGAACACCGGGCAGCTCTACTTT	NA	NA	S. mansoni
434	CASSQGQGQDTQYF	TGTGCCAGCAGCCAAGGACAGGGGCAAGACACCCAGTACTTT	VEALYLVCG	Insulin-2	Diabetes Type 1
435	CASSQDWGGYEQYF	TGTGCCAGCAGCCAAGATTGGGGGGGCTATGAACAGTACTTC	NA	NA	Diabetes Type 1
436	CASSQDWGQDTQYF	TGTGCCAGCAGCCAAGACTGGGGGCAAGACACCCAGTACTTT	NA	NA	Diabetes Type 1
437	CASSQDRGYEQYF	TGTGCCAGCAGCCAAGACCGGGGTTATGAACAGTACTTC	NA	NA	Diabetes Type 1
438	CASSQDHSQNTLYF	TGTGCCAGCAGCCAAGACCACAGTCAAAACACCTTGTACTTT	VEALYLVCG	Insulin-2	Diabetes Type 1
439	CASSQDINSDYTF	TGTGCCAGCAGCCAAGACATAAACTCCGACTACACCTTC	VEALYLVCG	Insulin-2	Diabetes Type 1
440	CASSQDRGYEQYF	TGTGCCAGCAGCCAAGACAGGGGCTATGAACAGTACTTC	NA	NA	Diabetes Type 1
441	CASSQDRGNTLYF	TGTGCCAGCAGCCAAGACAGGGGGAACACCTTGTACTTT	SSPPMFRV	M38	mCMV
442	CASSQEGANTGQLYF	TGTGCCAGCAGCCAAGAGGGGGCAAACACCGGGCAGCTCTACTTT	VEALYLVCG	Insulin-2	Diabetes Type 1
443	CASSAGGENTLYF	TGTGCCAGCAGCGCTGGGGGGGAAAACACCTTGTACTTT	HGIRNASFI	M45	mCMV
444	CASSGTGQDTQYF	TGTGCCAGCAGCGGGACTGGGCAAGACACCCAGTACTTT	YMLDLQPET/KLPQLCTEL	Protein E6/Protein E7	Tumor
445	CASSGTVNNQAPLF	TGTGCCAGCAGCGGGACAGTTAACAACCAGGCTCCGCTTTTT	NA	NA	Chronic Obstructive Lung Disease
446	CASRGGANTGQLYF	TGTGCCAGCAGGGGGGGCGCGAACACCGGGCAGCTCTACTTT	ASNENMETM	NP	Influenza
447	CASRGTGNNQAPLF	TGTGCCAGCAGGGGGACAGGGAACAACCAGGCTCCGCTTTTT	NA	NA	Tumor
448	CASRGTTSAETLYF	TGTGCCAGCAGAGGGACAACTAGTGCAGAAACGCTGTATTTT	SSYRRPVGI	PB1	Influenza
449	CASRRTGGNAEQFF	TGTGCCAGCAGAAGGACTGGGGGGAATGCTGAGCAGTTCTTC	ASNENMETM	NP	Influenza
450	CASSLEGNQDTQYF	TGTGCAAGCAGCTTAGAGGGGAACCAAGACACCCAGTACTTT	SSLENFRAYV	PA	Influenza
451	CASSLESAETLYF	TGTGCAAGCAGCTTAGAATCGGCAGAAACGCTGTATTTT	SSYRRPVGI	PB1	Influenza
452	CTCSAGGGQNTLYF	TGCACCTGCAGTGCAGGGGGGGGTCAAAACACCTTGTACTTT	VEALYLVCG	Insulin-2	Diabetes Type 1
453	CTCSADTGNTGQLYF	TGCACCTGCAGTGCAGATACTGGGAACACCGGGCAGCTCTACTTT	VEALYLVCG	Insulin-2	Diabetes Type 1
454	CASSLGGQDTQYF	TGTGCTAGCAGTTTAGGGGGGCAAGACACCCAGTACTTT	HGIRNASFI	M45	mCMV
455	CASSQQGSGNTLYF	TGTGCTAGCAGTCAACAGGGTTCTGGAAATACGCTCTATTTT	VEALYLVCG	Insulin-2	Diabetes Type 1
456	CASSRGDQDTQYF	TGTGCTAGCAGTAGAGGGGACCAAGACACCCAGTACTTT	VEALYLVCG	Insulin-2	Diabetes Type 1
457	CASSPDWGGYAEQFF	TGTGCTAGCAGCCCCGACTGGGGGGGCTATGCTGAGCAGTTCTTC	SSPPMFRV	M38	mCMV
458	CASSPTTSAETLYF	TGTGCTAGCAGCCCAACAACTAGTGCAGAAACGCTGTATTTT	SSLENFRAYV	PA	Influenza
459	CASRGTTSAETLYF	TGTGCTAGCAGGGGGACAACTAGTGCAGAAACGCTGTATTTT	SSYRRPVGI	PB1	Influenza
460	CAWTGGQDTQYF	TGTGCCTGGACTGGGGGTCAAGACACCCAGTACTTT	SSYRRPVGI	PB1	Influenza
461	CAWSLGGYEQYF	TGTGCCTGGAGTCTGGGGGGGTATGAACAGTACTTC	NA	NA	Diabetes Type 1
462	CAWSLAGYEQYF	TGTGCCTGGAGTCTAGCTGGCTATGAACAGTACTTC	ASNENMETM	NP	Influenza
463	CAWSLGDSAETLYF	TGTGCCTGGAGTCTAGGGGACAGTGCAGAAACGCTGTATTTT	SSYRRPVGI	PB1	Influenza
464	CAWSPDSAETLYF	TGTGCCTGGAGCCCGGACAGTGCAGAAACGCTGTATTTT	SSYRRPVGI	PB1	Influenza
465	CASGGTTNSDYTF	TGTGCCAGCGGTGGGACAACAAACTCCGACTACACCTTC	NA	NA	Diabetes Type 1
466	CASGDQQAPLF	TGTGCCAGCGGTGATCAACAGGCTCCGCTTTTT	NA	NA	Tumor
467	CASGDAGASAETLYF	TGTGCCAGCGGTGATGCTGGGGCTAGTGCAGAAACGCTGTATTTT	NA	NA	Diabetes Type 1
468	CASGDAGGSYEQYF	TGTGCCAGCGGTGATGCCGGGGGTTCCTATGAACAGTACTTC	ACASQKRPSQR	Myelin basic protein	Experimental autoimmune encephalomyelitis (EAE)
469	CASGDAGGSYEQYF	TGTGCCAGCGGTGATGCGGGGGGGTCCTATGAACAGTACTTC	ACASQKRPSQR	Myelin basic protein	Experimental autoimmune encephalomyelitis (EAE)
470	CASGDAGSAETLYF	TGTGCCAGCGGTGATGCGGGGAGTGCAGAAACGCTGTATTTT	NA	NA	Diabetes Type 1
471	CASGDEQYF	TGTGCCAGCGGTGATGAACAGTACTTC	NA	NA	Tick-borne encephalitis
472	CASGEQYF	TGTGCCAGCGGTGAACAGTACTTC	ASNENMETM	NP	Influenza
473	CASGETSQNTLYF	TGTGCCAGCGGTGAAACAAGTCAAAACACCTTGTACTTT	TVYGFCLL	m139	mCMV
474	CASTGGSAETLYF	TGTGCCAGCACCGGGGGTAGTGCAGAAACGCTGTATTTT	SSYRRPVGI	PB1	Influenza
475	CASSWDSAETLYF	TGTGCCAGCAGTTGGGACAGTGCAGAAACGCTGTATTTT	SSYRRPVGI	PB1	Influenza
476	CASSLDSSAETLYF	TGTGCCAGCAGTCTCGACAGTAGTGCAGAAACGCTGTATTTT	NA	NA	Diabetes Type 1
477	CASSLGDAEQFF	TGTGCCAGCAGTCTGGGGGATGCTGAGCAGTTCTTC	NA	NA	Diabetes Type 1
478	CASSLDWGYEQYF	TGTGCCAGCAGTCTGGACTGGGGGTATGAACAGTACTTC	SSYRRPVGI	PB1	Influenza
479	CASSLTGRDTQYF	TGTGCCAGCAGTCTGACAGGGCGAGACACCCAGTACTTT	TVYGFCLL	m139	mCMV
480	CASSPGTGGYEQYF	TGTGCCAGCAGTCCCGGGACAGGGGGCTATGAACAGTACTTC	NA	NA	West Nile virus
481	CASSPGTTNTEVFF	TGTGCCAGCAGTCCCGGGACAACAAACACAGAAGTCTTCTTT	LSLRNPILV	PB1	Influenza
482	CASSPGQNTEVFF	TGTGCCAGCAGTCCCGGACAGAACACAGAAGTCTTCTTT	NA	NA	Diabetes Type 1
483	CASSRDSSYEQYF	TGTGCCAGCAGTCGGGACTCCTCCTATGAACAGTACTTC	VEALYLVCG	Insulin-2	Diabetes Type 1
484	CASSHSGNTLYF	TGTGCCAGCAGTCACAGTGGAAATACGCTCTATTTT	NA	NA	Lymphoma
485	CASSQLGTSAETLYF	TGTGCCAGCAGTCAACTGGGGACTAGTGCAGAAACGCTGTATTTT	HGIRNASFI	M45	mCMV
486	CASSQQGSGNTLYF	TGTGCCAGCAGTCAACAGGGATCTGGAAATACGCTCTATTTT	VEALYLVCG	Insulin-2	Diabetes Type 1
487	CASSQISNERLFF	TGTGCCAGCAGTCAAATTTCCAACGAAAGATTATTTTTC	VEALYLVCG	Insulin-2	Diabetes Type 1
488	CASSVGGGQDTQYF	TGTGCCAGCAGTGTTGGTGGGGGCCAAGACACCCAGTACTTT	LSLRNPILV	PB1	Influenza
489	CASSVDSAETLYF	TGTGCCAGCAGTGTGGACAGTGCAGAAACGCTGTATTTT	SSYRRPVGI	PB1	Influenza
490	CASSAGTGDTEVFF	TGTGCCAGCAGTGCCGGGACAGGTGACACAGAAGTCTTCTTT	LSLRNPILV	PB1	Influenza
491	CASSGSSAETLYF	TGTGCCAGCAGTGGTTCTAGTGCAGAAACGCTGTATTTT	SSYRRPVGI	PB1	Influenza
492	CASSGGSAETLYF	TGTGCCAGCAGTGGGGGTAGTGCAGAAACGCTGTATTTT	TVYGFCLL	m139	mCMV
493	CASSGGYAEQFF	TGTGCCAGCAGTGGGGGATATGCTGAGCAGTTCTTC	LSLRNPILV	PB1	Influenza
494	CASSGGLGASAETLYF	TGTGCCAGCAGTGGGGGACTGGGGGCTAGTGCAGAAACGCTGTATTTT	SSYRRPVGI	PB1	Influenza
495	CASSGDWGTYEQYF	TGTGCCAGCAGTGGGGACTGGGGGACCTATGAACAGTACTTC	HGIRNASFI	M45	mCMV
496	CASSGTGVGNTLYF	TGTGCCAGCAGTGGGACAGGGGTTGGAAATACGCTCTATTTT	TVYGFCLL	m139	mCMV
497	CASSGTGGHERLFF	TGTGCCAGCAGTGGGACAGGGGGCCACGAAAGATTATTTTTC	SSLENFRAYV	PA	Influenza
498	CASSGTGEDTQYF	TGTGCCAGCAGTGGGACAGGGGAGGACACCCAGTACTTT	YMLDLQPET/KLPQLCTEL	Protein E6/Protein E7	Tumor
499	CASSGLGGSAETLYF	TGTGCCAGCAGTGGACTGGGGGGTAGTGCAGAAACGCTGTATTTT	HGIRNASFI	M45	mCMV
500	CASSGTSAETLYF	TGTGCCAGCAGTGGAACTAGTGCAGAAACGCTGTATTTT	SSYRRPVGI	PB1	Influenza
501	CASSGTGDTGQLYF	TGTGCCAGCAGTGGAACAGGGGACACCGGGCAGCTCTACTTT	SSYRRPVGI	PB1	Influenza
502	CASSDAGGQNTLYF	TGTGCCAGCAGTGATGCTGGGGGTCAAAACACCTTGTACTTT	SSLENFRAYV	PA	Influenza
503	CASSDDSAETLYF	TGTGCCAGCAGTGATGACAGTGCAGAAACGCTGTATTTT	SSYRRPVGI	PB1	Influenza
504	CASSDNQDTQYF	TGTGCCAGCAGTGACAACCAAGACACCCAGTACTTT	NA	NA	Diabetes Type 1
505	CASSEQGYEQYF	TGTGCCAGCAGTGAACAGGGGTATGAACAGTACTTC	SSPPMFRV	M38	mCMV
506	CASSEQGYEQYF	TGTGCCAGCAGTGAACAGGGATATGAACAGTACTTC	SSPPMFRV	M38	mCMV
507	CASSIGDSYEQYF	TGTGCCAGCAGTATTGGGGACTCCTATGAACAGTACTTC	LSLRNPILV	PB1	Influenza
508	CASSMGANTEVFF	TGTGCCAGCAGTATGGGTGCAAACACAGAAGTCTTCTTT	LSLRNPILV	PB1	Influenza
509	CASSILGGYAEQFF	TGTGCCAGCAGTATACTGGGGGGTTATGCTGAGCAGTTCTTC	NA	NA	Diabetes Type 1
510	CASSIGERLFF	TGTGCCAGCAGTATAGGCGAAAGATTATTTTTC	SSLENFRAYV	PA	Influenza
511	CASSIRTGGYEQYF	TGTGCCAGCAGTATAAGGACTGGAGGTTATGAACAGTACTTC	NA	NA	Diabetes Type 1
512	CASSTGSAETLYF	TGTGCCAGCAGTACTGGGAGTGCAGAAACGCTGTATTTT	SSYRRPVGI	PB1	Influenza
513	CASSRGDYAEQFF	TGTGCCAGCAGTAGGGGGGACTATGCTGAGCAGTTCTTC	LSLRNPILV	PB1	Influenza
514	CASSRDSAETLYF	TGTGCCAGCAGTAGGGACAGTGCAGAAACGCTGTATTTT	SSLENFRAYV	PA	Influenza
515	CASSRDREDTQYF	TGTGCCAGCAGTAGGGACAGGGAGGACACCCAGTACTTT	NA	NA	Diabetes Type 1
516	CASSRQGSNERLFF	TGTGCCAGCAGTAGACAGGGGAGCAACGAAAGATTATTTTTC	SSLENFRAYV	PA	Influenza
517	CASSFRGDTEVFF	TGTGCCAGCAGCTTCAGGGGTGACACAGAAGTCTTCTTT	HGIRNASFI	M45	mCMV
518	CASSLGDTQYF	TGTGCCAGCAGCTTAGGGGACACCCAGTACTTT	SSPPMFRV	M38	mCMV
519	CASSSYEQYF	TGTGCCAGCAGCTCTTATGAACAGTACTTC	SSLENFRAYV	Polymerase acidic protein (Polymerase acidic protein (Polymerase acidic protein (PA)))	Influenza
520	CASSWDSQNTLYF	TGTGCCAGCAGCTGGGACAGTCAAAACACCTTGTACTTT	SSYRRPVGI	PB1	Influenza
521	CASSWTANSDYTF	TGTGCCAGCAGCTGGACTGCAAACTCCGACTACACCTTC	NA	NA	Diabetes Type 1
522	CASSLGTGSSYEQYF	TGTGCCAGCAGCCTCGGGACTGGGAGCTCCTATGAACAGTACTTC	NA	NA	Diabetes Type 1
523	CASSLGTGDTGQLYF	TGTGCCAGCAGCCTCGGGACAGGGGACACCGGGCAGCTCTACTTT	HGIRNASFI	M45	mCMV
524	CASSLDRGEQYF	TGTGCCAGCAGCCTCGACAGGGGTGAACAGTACTTC	SSLENFRAYV	Polymerase acidic protein (Polymerase acidic protein (Polymerase acidic protein (PA)))	Influenza
525	CASSLGGQNTLYF	TGTGCCAGCAGCCTGGGGGGTCAAAACACCTTGTACTTT	NA	NA	Diabetes Type 1
526	CASSLGGEDTQYF	TGTGCCAGCAGCCTGGGGGGCGAGGACACCCAGTACTTT	HGIRNASFI	M45	mCMV
527	CASSPSQNTLYF	TGTGCCAGCAGCCCTAGTCAAAACACCTTGTACTTT	TVYGFCLL	m139	mCMV
528	CASSPRDSAETLYF	TGTGCCAGCAGCCCCCGGGACAGTGCAGAAACGCTGTATTTT	SSYRRPVGI	PB1	Influenza
529	CASSPRLGGNQDTQYF	TGTGCCAGCAGCCCCCGACTGGGGGGGAACCAAGACACCCAGTACTTT	NA	SNRNuclear protein (Nuclear protein (NP))70	SLE
530	CASSPGTNTEVFF	TGTGCCAGCAGCCCCGGGACAAACACAGAAGTCTTCTTT	LSLRNPILV	PB1	Influenza
531	CASSPGLGSAETLYF	TGTGCCAGCAGCCCCGGACTGGGGAGTGCAGAAACGCTGTATTTT	VEALYLVCG	Insulin-2	Diabetes Type 1
532	CASSPGQGYEQYF	TGTGCCAGCAGCCCCGGACAGGGCTATGAACAGTACTTC	SSYRRPVGI	PB1	Influenza
533	CASSPGQGNTEVFF	TGTGCCAGCAGCCCCGGACAGGGAAACACAGAAGTCTTCTTT	VEALYLVCG	Insulin-2	Diabetes Type 1
534	CASSPGQYTEVFF	TGTGCCAGCAGCCCCGGACAATACACAGAAGTCTTCTTT	LSLRNPILV	PB1	Influenza
535	CASSPGANTEVFF	TGTGCCAGCAGCCCGGGTGCAAACACAGAAGTCTTCTTT	LSLRNPILV	PB1	Influenza
536	CASSPGANTEVFF	TGTGCCAGCAGCCCGGGGGCAAACACAGAAGTCTTCTTT	LSLRNPILV	PB1	Influenza
537	CASSPGQNTEVFF	TGTGCCAGCAGCCCGGGACAAAACACAGAAGTCTTCTTT	NA	NA	Diabetes Type 1
538	CASSPDWGGQDTQYF	TGTGCCAGCAGCCCGGACTGGGGGGGCCAAGACACCCAGTACTTT	VEALYLVCG	Insulin-2	Diabetes Type 1
539	CASSPDRGEQYF	TGTGCCAGCAGCCCGGACAGGGGTGAACAGTACTTC	SSLENFRAYV	PA	Influenza
540	CASSPDAEQFF	TGTGCCAGCAGCCCAGATGCTGAGCAGTTCTTC	LSLRNPILV	PB1	Influenza
541	CASSRGDQDTQYF	TGTGCCAGCAGCCGGGGGGACCAAGACACCCAGTACTTT	VEALYLVCG	Insulin-2	Diabetes Type 1
542	CASSRDWGYEQYF	TGTGCCAGCAGCCGGGACTGGGGCTATGAACAGTACTTC	RMFPNAPYL	Wilms tumor protein	Tumor
543	CASSRDWGGQDTQYF	TGTGCCAGCAGCCGGGACTGGGGGGGCCAAGACACCCAGTACTTT	HGIRNASFI	M45	mCMV
544	CASSRDRSYEQYF	TGTGCCAGCAGCCGGGACAGGTCCTATGAACAGTACTTC	ASNENMETM	NP	Influenza
545	CASSRDREDTQYF	TGTGCCAGCAGCCGGGACAGGGAAGACACCCAGTACTTT	NA	NA	Diabetes Type 1
546	CASSRTGDYAEQFF	TGTGCCAGCAGCCGGACAGGGGACTATGCTGAGCAGTTCTTC	HGIRNASFI	M45	mCMV
547	CASSRLGDSYEQYF	TGTGCCAGCAGCCGACTGGGGGACTCCTATGAACAGTACTTC	SSLENFRAYV	PA	Influenza
548	CASSQDWGQDTQYF	TGTGCCAGCAGCCAGGACTGGGGGCAAGACACCCAGTACTTT	NA	NA	Diabetes Type 1
549	CASSQQGSGNTLYF	TGTGCCAGCAGCCAACAGGGTTCTGGAAATACGCTCTATTTT	VEALYLVCG	Insulin-2	Diabetes Type 1
550	CASSQGTGGYEQYF	TGTGCCAGCAGCCAAGGGACTGGGGGTTATGAACAGTACTTC	NA	NA	Diabetes Type 1
551	CASSQGTGGNTGQLYF	TGTGCCAGCAGCCAAGGGACTGGGGGAAACACCGGGCAGCTCTACTTT	NA	NA	S. mansoni
552	CASSQDWGQDTQYF	TGTGCCAGCAGCCAAGATTGGGGTCAAGACACCCAGTACTTT	NA	NA	Diabetes Type 1
553	CASSQDWGGDTQYF	TGTGCCAGCAGCCAAGATTGGGGTGGAGACACCCAGTACTTT	SSYRRPVGI	PB1	Influenza
554	CASSQDWGGYEQYF	TGTGCCAGCAGCCAAGATTGGGGGGGCTATGAACAGTACTTC	NA	NA	Diabetes Type 1
555	CASSQDWGGDTQYF	TGTGCCAGCAGCCAAGATTGGGGGGGAGACACCCAGTACTTT	SSYRRPVGI	PB1	Influenza
556	CASSQDLGGRYEQYF	TGTGCCAGCAGCCAAGATCTGGGGGGCCGCTATGAACAGTACTTC	ASNENMETM	NP	Influenza
557	CASSQDGSQNTLYF	TGTGCCAGCAGCCAAGATGGGAGTCAAAACACCTTGTACTTT	SSPPMFRV	M38	mCMV
558	CASSQDGSQNTLYF	TGTGCCAGCAGCCAAGACGGGAGTCAAAACACCTTGTACTTT	SSPPMFRV	M38	mCMV
559	CASSQDRNTLYF	TGTGCCAGCAGCCAAGACAGAAACACCTTGTACTTT	SSLENFRAYV	PA	Influenza
560	CASSQEGNQDTQYF	TGTGCCAGCAGCCAAGAGGGTAACCAAGACACCCAGTACTTT	VEALYLVCG	Insulin-2	Diabetes Type 1
561	CASSQEGANTGQLYF	TGTGCCAGCAGCCAAGAGGGGGCAAACACCGGGCAGCTCTACTTT	VEALYLVCG	Insulin-2	Diabetes Type 1
562	CASSQEDTQYF	TGTGCCAGCAGCCAAGAAGACACCCAGTACTTT	NA	NA	Diabetes Type 1
563	CASSQISNERLFF	TGTGCCAGCAGCCAAATTTCCAACGAAAGATTATTTTTC	VEALYLVCG	Insulin-2	Diabetes Type 1
564	CASSQTGGQDTQYF	TGTGCCAGCAGCCAAACAGGGGGGCAAGACACCCAGTACTTT	NA	NA	Diabetes Type 1
565	CASSGQDSAETLYF	TGTGCCAGCAGCGGACAGGATAGTGCAGAAACGCTGTATTTT	SSYRRPVGI	PB1	Influenza
566	CASSGTGQDTQYF	TGTGCCAGCAGCGGAACAGGCCAAGACACCCAGTACTTT	YMLDLQPET/KLPQLCTEL	Protein E6/Protein E7	Tumor
567	CASSRDWGYEQYF	TGTGCCAGCAGCAGGGACTGGGGATATGAACAGTACTTC	RMFPNAPYL	Wilms tumor protein	Tumor
568	CASSRQNSDYTF	TGTGCCAGCAGCAGACAGAACTCCGACTACACCTTC	HGIRNASFI	M45	mCMV
569	CASRQGYEQYF	TGTGCCAGCAGACAGGGGTATGAACAGTACTTC	ASNENMETM	NP	Influenza
570	CASRGTTSAETLYF	TGTGCCAGCAGAGGGACAACTAGTGCAGAAACGCTGTATTTT	SSYRRPVGI	PB1	Influenza
571	CASRGQGNTEVFF	TGTGCCAGCAGAGGACAGGGAAACACAGAAGTCTTCTTT	NA	SNRNuclear protein (Nuclear protein (NP))70	SLE
572	CASNRDRGAEQFF	TGTGCCAGCAACCGGGACAGGGGTGCTGAGCAGTTCTTC	SSPPMFRV	M38	mCMV
573	CASSLDWGYEQYF	TGTGCAAGCAGCTTAGACTGGGGGTATGAACAGTACTTC	SSYRRPVGI	PB1	Influenza
574	CASSPDSAETLYF	TGTGCAAGCAGCCCAGACAGTGCAGAAACGCTGTATTTT	SSYRRPVGI	PB1	Influenza
575	CASSKDSAETLYF	TGTGCAAGCAGCAAGGACAGTGCAGAAACGCTGTATTTT	SSYRRPVGI	PB1	Influenza
576	CSSSWSSAETLYF	TGTAGTTCTAGCTGGTCTAGTGCAGAAACGCTGTATTTT	SSYRRPVGI	PB1	Influenza
577	CTCSAANTGQLYF	TGCACCTGCAGTGCAGCAAACACCGGGCAGCTCTACTTT	SSYRRPVGI	PB1	Influenza
578	CTCSAGGGQNTLYF	TGCACCTGCAGTGCAGGCGGGGGGCAAAACACCTTGTACTTT	VEALYLVCG	Insulin-2	Diabetes Type 1
579	CASSLGDTQYF	TGTGCTAGCAGTTTGGGGGACACCCAGTACTTT	SSPPMFRV	M38	mCMV
580	CASSLSGNSDYTF	TGTGCTAGCAGTTTATCGGGAAACTCCGACTACACCTTC	HGIRNASFI	M45	mCMV
581	CASSLLGGYEQYF	TGTGCTAGCAGTTTACTGGGGGGTTATGAACAGTACTTC	NA	SNRNuclear protein (Nuclear protein (NP))70	SLE
582	CASSRTGDYAEQFF	TGTGCTAGCAGTAGGACTGGGGACTATGCTGAGCAGTTCTTC	HGIRNASFI	M45	mCMV
583	CASSRLGASAETLYF	TGTGCTAGCAGTAGACTGGGGGCTAGTGCAGAAACGCTGTATTTT	HGIRNASFI	M45	mCMV
584	CASSSYEQYF	TGTGCTAGCAGCTCCTATGAACAGTACTTC	SSLENFRAYV	Polymerase acidic protein (Polymerase acidic protein (Polymerase acidic protein (PA)))	Influenza
585	CASRDSANTEVFF	TGTGCTAGCAGAGACAGTGCAAACACAGAAGTCTTCTTT	ASNENMETM	NP	Influenza
586	CAWGTTSAETLYF	TGTGCCTGGGGGACAACTAGTGCAGAAACGCTGTATTTT	SSYRRPVGI	PB1	Influenza
587	CAWSLAGYEQYF	TGTGCCTGGAGTCTAGCGGGGTATGAACAGTACTTC	ASNENMETM	NP	Influenza
588	CAWSLDSAETLYF	TGTGCCTGGAGTCTAGACAGTGCAGAAACGCTGTATTTT	SSYRRPVGI	PB1	Influenza
589	CAWSRTGGNSDYTF	TGTGCCTGGAGTCGGACAGGGGGCAACTCCGACTACACCTTC	NA	Murine leukemia virus (MuLV) envelope protein (MLVs )	Murine leukemia virus (MuLV)
590	CASGDWGDTQYF	TGTGCCAGTGGTGATTGGGGGGACACCCAGTACTTT	NA	NA	West Nile virus
591	CASSPGTGGYEQYF	TGTGCCAGCTCTCCCGGGACAGGGGGCTATGAACAGTACTTC	NA	NA	West Nile virus
592	CASSPSQNTLYF	TGTGCCAGCTCCCCTAGTCAAAACACCTTGTACTTT	TVYGFCLL	m139	mCMV
593	CASGDYEQYF	TGTGCCAGCGGTGATTATGAACAGTACTTC	NA	NA	Diabetes Type 1
594	CASGDLGGYAEQFF	TGTGCCAGCGGTGATCTGGGGGGCTATGCTGAGCAGTTCTTC	NA	NA	Diabetes Type 1
595	CASGDAGYEQYF	TGTGCCAGCGGTGATGCGGGCTATGAACAGTACTTC	NA	NA	Diabetes Type 1
596	CASGDAGSSYEQYF	TGTGCCAGCGGTGATGCAGGCAGCTCCTATGAACAGTACTTC	LSLRNPILV	PB1	Influenza
597	CASGDAGYEQYF	TGTGCCAGCGGTGATGCAGGGTATGAACAGTACTTC	NA	NA	Diabetes Type 1
598	CASGDAGAETLYF	TGTGCCAGCGGTGATGCAGGGGCCGAAACGCTGTATTTT	NA	NA	Diabetes Type 1
599	CASGDGTGGDTQYF	TGTGCCAGCGGTGATGGGACAGGGGGCGACACCCAGTACTTT	HGIRNASFI	M45	mCMV
600	CASGDGGGEQYF	TGTGCCAGCGGTGATGGAGGTGGGGAACAGTACTTC	NA	NA	West Nile virus
601	CASGDEQYF	TGTGCCAGCGGTGATGAACAGTACTTC	NA	NA	Tick-borne encephalitis
602	CASGDYEQYF	TGTGCCAGCGGTGACTATGAACAGTACTTC	NA	NA	Diabetes Type 1
603	CASGETSQNTLYF	TGTGCCAGCGGTGAGACTAGTCAAAACACCTTGTACTTT	TVYGFCLL	m139	mCMV
604	CASGGTSNERLFF	TGTGCCAGCGGCGGGACATCCAACGAAAGATTATTTTTC	SSYRRPVGI	PB1	Influenza
605	CASGDYEQYF	TGTGCCAGCGGCGACTATGAACAGTACTTC	NA	NA	Diabetes Type 1
606	CASGDWGDTQYF	TGTGCCAGCGGGGACTGGGGGGACACCCAGTACTTT	NA	NA	West Nile virus
607	CASGDWGQDTQYF	TGTGCCAGCGGAGACTGGGGGCAAGACACCCAGTACTTT	NA	NA	Diabetes Type 1
608	CASSFQGANTEVFF	TGTGCCAGCAGTTTTCAGGGTGCAAACACAGAAGTCTTCTTT	HGIRNASFI	M45	mCMV
609	CASSFGVNSDYTF	TGTGCCAGCAGTTTCGGGGTAAACTCCGACTACACCTTC	RGYVYQGL	Nuclear protein of vesicular stomatitis Indiana virus	VSV
610	CASSLGQYEQYF	TGTGCCAGCAGTTTGGGTCAGTATGAACAGTACTTC	NA	NA	Diabetes Type 1
611	CASSLGGSQNTLYF	TGTGCCAGCAGTTTGGGGGGTAGTCAAAACACCTTGTACTTT	NA	Tetanus toxin	SLE
612	CASSLGDAEQFF	TGTGCCAGCAGTTTGGGGGATGCTGAGCAGTTCTTC	NA	NA	Diabetes Type 1
613	CASSLGTTNTGQLYF	TGTGCCAGCAGTTTGGGGACAACAAACACCGGGCAGCTCTACTTT	NA	NA	Diabetes Type 1
614	CASSLGERLFF	TGTGCCAGCAGTTTAGGCGAAAGATTATTTTTC	SSLENFRAYV	PA	Influenza
615	CASSLTGDTGQLYF	TGTGCCAGCAGTTTAACGGGGGACACCGGGCAGCTCTACTTT	NA	NA	Diabetes Type 1
616	CASSSGGGSQNTLYF	TGTGCCAGCAGTTCTGGGGGGGGTAGTCAAAACACCTTGTACTTT	HGIRNASFI	M45	mCMV
617	CASSLGLGSAETLYF	TGTGCCAGCAGTCTCGGACTGGGTAGTGCAGAAACGCTGTATTTT	SSYRRPVGI	PB1	Influenza
618	CASSPLGANTGQLYF	TGTGCCAGCAGTCCACTGGGGGCAAACACCGGGCAGCTCTACTTT	SSLENFRAYV	PA	Influenza
619	CASSPGQGNTEVFF	TGTGCCAGCAGTCCAGGACAAGGAAACACAGAAGTCTTCTTT	VEALYLVCG	Insulin-2	Diabetes Type 1
620	CASSRDWGYEQYF	TGTGCCAGCAGTCGGGACTGGGGGTATGAACAGTACTTC	RMFPNAPYL	Wilms tumor protein	Tumor
621	CASSRDTNSDYTF	TGTGCCAGCAGTCGGGACACAAACTCCGACTACACCTTC	VEALYLVCG	Insulin-2	Diabetes Type 1
622	CASSRTGGSYEQYF	TGTGCCAGCAGTCGGACTGGGGGCTCCTATGAACAGTACTTC	NA	NA	Tumor
623	CASSRTGQDTQYF	TGTGCCAGCAGTCGGACAGGTCAAGACACCCAGTACTTT	TVYGFCLL	m139	mCMV
624	CASSGRDSAETLYF	TGTGCCAGCAGTGGCCGGGACAGTGCAGAAACGCTGTATTTT	SSYRRPVGI	PB1	Influenza
625	CASSGDSNERLFF	TGTGCCAGCAGTGGGGATTCCAACGAAAGATTATTTTTC	SSYRRPVGI	PB1	Influenza
626	CASSGDRDEQYF	TGTGCCAGCAGTGGGGACAGGGATGAACAGTACTTC	SSYRRPVGI	PB1	Influenza
627	CASSGTGQDTQYF	TGTGCCAGCAGTGGGACAGGGCAAGACACCCAGTACTTT	YMLDLQPET/KLPQLCTEL	Protein E6/Protein E7	Tumor
628	CASSGTGEDTQYF	TGTGCCAGCAGTGGGACAGGGGAAGACACCCAGTACTTT	YMLDLQPET/KLPQLCTEL	Protein E6/Protein E7	Tumor
629	CASSGTGKDTQYF	TGTGCCAGCAGTGGGACAGGAAAAGACACCCAGTACTTT	YMLDLQPET/KLPQLCTEL	Protein E6/Protein E7	Tumor
630	CASSGTTSQNTLYF	TGTGCCAGCAGTGGGACAACTAGTCAAAACACCTTGTACTTT	NA	NA	Diabetes Type 1
631	CASSGRDKNTEVFF	TGTGCCAGCAGTGGACGGGACAAAAACACAGAAGTCTTCTTT	VEALYLVCG	Insulin-2	Diabetes Type 1
632	CASSGQGGAEQFF	TGTGCCAGCAGTGGACAGGGGGGTGCTGAGCAGTTCTTC	NA	Tetanus toxin	SLE
633	CASSGQGGDEQYF	TGTGCCAGCAGTGGACAGGGAGGGGATGAACAGTACTTC	NA	NA	Lymphoma
634	CASSDGDSAETLYF	TGTGCCAGCAGTGATGGGGACAGTGCAGAAACGCTGTATTTT	SSYRRPVGI	PB1	Influenza
635	CASSDRGANSDYTF	TGTGCCAGCAGTGACCGGGGAGCAAACTCCGACTACACCTTC	NA	NA	Diabetes Type 1
636	CASSEQGYEQYF	TGTGCCAGCAGTGAGCAGGGGTATGAACAGTACTTC	SSPPMFRV	M38	mCMV
637	CASSEGGPYEQYF	TGTGCCAGCAGTGAGGGGGGCCCCTATGAACAGTACTTC	SSYRRPVGI	PB1	Influenza
638	CASSEGYEQYF	TGTGCCAGCAGTGAAGGGTATGAACAGTACTTC	RMFPNAPYL	Wilms tumor protein	Tumor
639	CASSMGTGVYEQYF	TGTGCCAGCAGTATGGGGACTGGGGTGTATGAACAGTACTTC	LSLRNPILV	PB1	Influenza
640	CASSTLGGDYAEQFF	TGTGCCAGCAGTACTCTGGGGGGGGACTATGCTGAGCAGTTCTTC	NA	SNRNuclear protein (Nuclear protein (NP))70	SLE
641	CASSFDNYEQYF	TGTGCCAGCAGCTTTGACAATTATGAACAGTACTTC	TVYGFCLL	m139	mCMV
642	CASSFSSAETLYF	TGTGCCAGCAGCTTCTCTAGTGCAGAAACGCTGTATTTT	SSYRRPVGI	PB1	Influenza
643	CASSFRDSGNTLYF	TGTGCCAGCAGCTTCAGGGATTCTGGAAATACGCTCTATTTT	RGYVYQGL	Nuclear protein of vesicular stomatitis Indiana virus	VSV
644	CASSLGQYEQYF	TGTGCCAGCAGCTTGGGACAATATGAACAGTACTTC	NA	NA	Diabetes Type 1
645	CASSLGDTQYF	TGTGCCAGCAGCTTGGGAGACACCCAGTACTTT	SSPPMFRV	M38	mCMV
646	CASSLDSAETLYF	TGTGCCAGCAGCTTGGACAGTGCAGAAACGCTGTATTTT	SSYRRPVGI	PB1	Influenza
647	CASSSGGSAETLYF	TGTGCCAGCAGCTCTGGGGGTAGTGCAGAAACGCTGTATTTT	TVYGFCLL	m139	mCMV
648	CASSSLGSSAETLYF	TGTGCCAGCAGCTCACTGGGGTCTAGTGCAGAAACGCTGTATTTT	HGIRNASFI	M45	mCMV
649	CASSWGANTEVFF	TGTGCCAGCAGCTGGGGGGCAAACACAGAAGTCTTCTTT	LSLRNPILV	PB1	Influenza
650	CASSWDSAETLYF	TGTGCCAGCAGCTGGGACAGTGCAGAAACGCTGTATTTT	SSYRRPVGI	PB1	Influenza
651	CASSWDRGQDTQYF	TGTGCCAGCAGCTGGGACAGGGGGCAAGACACCCAGTACTTT	NA	NA	Diabetes Type 1
652	CASSYDSAETLYF	TGTGCCAGCAGCTACGACAGTGCAGAAACGCTGTATTTT	SSLENFRAYV	PA	Influenza
653	CASSLGLGSAETLYF	TGTGCCAGCAGCCTCGGACTGGGGAGTGCAGAAACGCTGTATTTT	SSYRRPVGI	PB1	Influenza
654	CASSLQGANTEVFF	TGTGCCAGCAGCCTACAGGGTGCAAACACAGAAGTCTTCTTT	NA	NA	Diabetes Type 1
655	CASSPGTGGYEQYF	TGTGCCAGCAGCCCTGGGACTGGGGGCTATGAACAGTACTTC	NA	NA	West Nile virus
656	CASSPLGGSAETLYF	TGTGCCAGCAGCCCCCTGGGGGGTAGTGCAGAAACGCTGTATTTT	HGIRNASFI	M45	mCMV
657	CASSPDWGGYAEQFF	TGTGCCAGCAGCCCCGACTGGGGGGGGTATGCTGAGCAGTTCTTC	SSPPMFRV	M38	mCMV
658	CASSPDSAETLYF	TGTGCCAGCAGCCCCGACAGTGCAGAAACGCTGTATTTT	SSYRRPVGI	PB1	Influenza
659	CASSPLGANTGQLYF	TGTGCCAGCAGCCCACTGGGTGCAAACACCGGGCAGCTCTACTTT	SSLENFRAYV	PA	Influenza
660	CASSRLGASAETLYF	TGTGCCAGCAGCCGACTGGGGGCTAGTGCAGAAACGCTGTATTTT	HGIRNASFI	M45	mCMV
661	CASSRLGTSAETLYF	TGTGCCAGCAGCCGACTGGGGACTAGTGCGGAAACGCTGTATTTT	HGIRNASFI	M45	mCMV
662	CASSHDSAETLYF	TGTGCCAGCAGCCACGACAGTGCAGAAACGCTGTATTTT	SSYRRPVGI	PB1	Influenza
663	CASSQGSGNTLYF	TGTGCCAGCAGCCAGGGTTCTGGAAATACGCTCTATTTT	HGIRNASFI	M45	mCMV
664	CASSQTGGYAEQFF	TGTGCCAGCAGCCAGACAGGGGGCTATGCTGAGCAGTTCTTC	NA	NA	Diabetes Type 1
665	CASSQTGGQDTQYF	TGTGCCAGCAGCCAGACAGGGGGCCAAGACACCCAGTACTTT	NA	NA	Diabetes Type 1
666	CASSQTGGQDTQYF	TGTGCCAGCAGCCAGACAGGGGGGCAAGACACCCAGTACTTT	NA	NA	Diabetes Type 1
667	CASSQQGSGNTLYF	TGTGCCAGCAGCCAACAGGGTTCTGGAAATACGCTCTATTTT	VEALYLVCG	Insulin-2	Diabetes Type 1
668	CASSQAGDSYEQYF	TGTGCCAGCAGCCAAGCAGGGGACTCCTATGAACAGTACTTC	SSLENFRAYV	PA	Influenza
669	CASSQGDTQYF	TGTGCCAGCAGCCAAGGAGACACCCAGTACTTT	SSLENFRAYV	PA	Influenza
670	CASSQDWGGDTLYF	TGTGCCAGCAGCCAAGATTGGGGGGGGGACACCTTGTACTTT	SSYRRPVGI	PB1	Influenza
671	CASSQDTNSDYTF	TGTGCCAGCAGCCAAGACACAAACTCCGACTACACCTTC	VEALYLVCG	Insulin-2	Diabetes Type 1
672	CASSQDRGYEQYF	TGTGCCAGCAGCCAAGACAGGGGGTATGAACAGTACTTC	NA	NA	Diabetes Type 1
673	CASSQDRGNTEVFF	TGTGCCAGCAGCCAAGACAGGGGAAACACAGAAGTCTTCTTT	NA	NA	Diabetes Type 1
674	CASSQDRNTGQLYF	TGTGCCAGCAGCCAAGACAGAAACACCGGGCAGCTCTACTTT	TVYGFCLL	m139	mCMV
675	CASSQEGNQDTQYF	TGTGCCAGCAGCCAAGAGGGGAACCAAGACACCCAGTACTTT	VEALYLVCG	Insulin-2	Diabetes Type 1
676	CASSAGTGDYEQYF	TGTGCCAGCAGCGCCGGGACTGGGGACTATGAACAGTACTTC	VEALYLVCG	Insulin-2	Diabetes Type 1
677	CASSRDWGYEQYF	TGTGCCAGCAGCAGGGACTGGGGGTATGAACAGTACTTC	RMFPNAPYL	Wilms tumor protein	Tumor
678	CASRLGNQDTQYF	TGTGCCAGCAGGCTGGGGAACCAAGACACCCAGTACTTT	NA	NA	Diabetes Type 1
679	CASRDWGGYEQYF	TGTGCCAGCAGGGACTGGGGGGGCTATGAACAGTACTTC	NA	NA	Diabetes Type 1
680	CASRDNNQDTQYF	TGTGCCAGCAGAGACAATAACCAAGACACCCAGTACTTT	SSPPMFRV	M38	mCMV
681	CGARSSQNTLYF	TGTGGTGCTAGGAGCAGTCAAAACACCTTGTACTTT	NA	NA	Graft Vs Host Disease
682	CTCSAGQQNTLYF	TGCACCTGCAGTGCTGGACAGCAAAACACCTTGTACTTT	VEALYLVCG	Insulin-2	Diabetes Type 1
683	CASSDWGNYAEQFF	TGTGCCAGCAGTGATTGGGGTAACTATGCTGAGCAGTTCTTC	SQLLNAKYL	GAP50	Plasmodium berghei
684	CASSDWGSSYEQYF	TGTGCCAGCAGTGACTGGGGGAGCTCCTATGAACAGTACTTC	SQLLNAKYL	GAP50	Plasmodium berghei
685	CASSDWGSQNTLYF	TGTGCCAGCAGTGACTGGGGAAGTCAAAACACCTTGTACTTT	SQLLNAKYL	GAP50	Plasmodium berghei
686	CASSSGTEDTQYF	TGTGCCAGCAGCTCCGGGACAGAAGACACCCAGTACTTT	RALEYKNL	IE3	mCMV
687	CASSDGGNQDTQYF	TGTGCCAGCAGTGATGGGGGTAACCAAGACACCCAGTACTTT	SQLLNAKYL	GAP50	Plasmodium berghei
688	CASSDWGDTQYF	TGTGCCAGCAGTGACTGGGGGGACACCCAGTACTTT	SQLLNAKYL	GAP50	Plasmodium berghei
689	CASSSGTGDTQYF	TGTGCAAGCAGCTCCGGGACTGGGGACACCCAGTACTTT	RALEYKNL	IE3	mCMV
690	CASSPTGNYAEQFF	TGTGCCAGCAGTCCGACTGGGAACTATGCTGAGCAGTTCTTC	RALEYKNL	IE3	mCMV
691	CASSDGGNQDTQYF	TGTGCCAGCAGTGATGGGGGGAACCAAGACACCCAGTACTTT	SQLLNAKYL	GAP50	Plasmodium berghei
692	CASSDAGNNQAPLF	TGTGCCAGCAGTGATGCAGGGAACAACCAGGCTCCGCTTTTT	SQLLNAKYL	GAP50	Plasmodium berghei
693	CASSDWGQDTQYF	TGTGCCAGCAGTGATTGGGGCCAAGACACCCAGTACTTT	NAITNAKII	M	RSV
694	CASSDWGSSYEQYF	TGTGCCAGCAGTGACTGGGGGAGCTCCTATGAACAGTACTTC	SQLLNAKYL	GAP50	Plasmodium berghei
695	CASSYSYEQYF	TGTGCCAGCAGCTACTCCTATGAACAGTACTTC	KAVYNFATC	GPC	LCMV
696	CASGGQGRAEQFF	TGTGCCAGCGGTGGACAGGGGCGAGCTGAGCAGTTCTTC	GNSHRGAIEWEGIESG	Ovotransferrin	GallusGallus
697	CASSGTGGDEQYF	TGTGCCAGCAGTGGGACAGGGGGCGATGAACAGTACTTC	RALEYKNL	IE3	mCMV
698	CASSDWGSQNTLYF	TGTGCCAGCAGTGACTGGGGTAGTCAAAACACCTTGTACTTT	SQLLNAKYL	GAP50	Plasmodium berghei
699	CASSDWGGQDTQYF	TGTGCCAGCAGTGACTGGGGGGGCCAAGACACCCAGTACTTT	SQLLNAKYL	GAP50	Plasmodium berghei
700	CASSDPGSAETLYF	TGTGCCAGCAGTGACCCCGGTAGTGCAGAAACGCTGTATTTT	NAITNAKII	M	RSV
701	CASSGTGGDEQYF	TGTGCCAGCAGTGGGACTGGGGGGGATGAACAGTACTTC	RALEYKNL	IE3	mCMV
702	CASSDWGGGQNTLYF	TGTGCCAGCAGTGACTGGGGGGGCGGTCAAAACACCTTGTACTTT	SQLLNAKYL	GAP50	Plasmodium berghei
703	CASSDWGGNYAEQFF	TGTGCCAGCAGTGACTGGGGGGGGAACTATGCTGAGCAGTTCTTC	NAITNAKII	M	RSV
704	CASSDWGNYAEQFF	TGTGCCAGCAGTGACTGGGGGAACTATGCTGAGCAGTTCTTC	SQLLNAKYL	GAP50	Plasmodium berghei
705	CASSDTGQLYF	TGTGCCAGCAGTGACACCGGGCAGCTCTACTTT	NAITNAKII	M	RSV
706	CASRTGGQDTQYF	TGTGCCAGCAGGACAGGGGGACAAGACACCCAGTACTTT	RALEYKNL	IE3	mCMV
707	CASRDRGEQYF	TGTGCCAGCAGAGACAGGGGTGAACAGTACTTC	NAITNAKII	M	RSV
708	CASSDWGGSSYEQYF	TGTGCCAGCAGTGATTGGGGGGGGAGCTCCTATGAACAGTACTTC	SQLLNAKYL	GAP50	Plasmodium berghei
709	CASSDRGANTEVFF	TGTGCCAGCAGTGATCGGGGGGCAAACACAGAAGTCTTCTTT	KAVYNFATC	GPC	LCMV
710	CASSDTGANTEVFF	TGTGCCAGCAGTGATACGGGCGCAAACACAGAAGTCTTCTTT	KAVYNFATC	GPC	LCMV
711	CASSDWGGQNTLYF	TGTGCCAGCAGTGACTGGGGGGGTCAAAACACCTTGTACTTT	SQLLNAKYL	GAP50	Plasmodium berghei
712	CASSDWGGYAEQFF	TGTGCCAGCAGTGACTGGGGGGGCTATGCTGAGCAGTTCTTC	SQLLNAKYL	GAP50	Plasmodium berghei
713	CASSDWGGAYEQYF	TGTGCCAGCAGTGACTGGGGGGGCGCCTATGAACAGTACTTC	SQLLNAKYL	GAP50	Plasmodium berghei
714	CASSYSYEQYF	TGTGCCAGCAGCTACTCCTATGAACAGTACTTC	KAVYNFATC	GPC	LCMV
715	CASSQDNYAEQFF	TGTGCCAGCAGCCAAGACAACTATGCTGAGCAGTTCTTC	RALEYKNL	IE3	mCMV
716	CASRTGGQDTQYF	TGTGCCAGCAGGACTGGGGGACAAGACACCCAGTACTTT	RALEYKNL	IE3	mCMV
717	CASRPDSSGNTLYF	TGTGCCAGCAGACCTGACAGTTCTGGAAATACGCTCTATTTT	RALEYKNL	IE3	mCMV
718	CASSLGTGTEVFF	TGTGCTAGCAGTTTAGGGACAGGCACAGAAGTCTTCTTT	KGYVYQGL	N	VSV
719	CAWSLGGRGEQYF	TGTGCCTGGAGTCTTGGGGGTCGAGGTGAACAGTACTTC	RALEYKNL	IE3	mCMV
720	CAWSLGGRGEQYF	TGTGCCTGGAGTCTGGGGGGGCGCGGTGAACAGTACTTC	RALEYKNL	IE3	mCMV
721	CASGTGVTGQLYF	TGTGCCAGCGGGACTGGGGTCACCGGGCAGCTCTACTTT	SQLLNAKYL	GAP50	Plasmodium berghei
722	CASSDWGGAYEQYF	TGTGCCAGCAGTGATTGGGGGGGAGCCTATGAACAGTACTTC	SQLLNAKYL	GAP50	Plasmodium berghei
723	CASSDWGQDTQYF	TGTGCCAGCAGTGACTGGGGACAAGACACCCAGTACTTT	NAITNAKII	M	RSV
724	CASSPRNTEVFF	TGTGCCAGCAGCCCCCGAAACACAGAAGTCTTCTTT	SYIGSINNI	M2-1	RSV
725	CASSPTGGYEQYF	TGTGCCAGCAGCCCGACTGGGGGGTATGAACAGTACTTC	KAVYNFATC	GPC	LCMV
726	CASSLTGAYEQYF	TGTGCCAGCAGTTTAACTGGGGCTTATGAACAGTACTTC	RALEYKNL	IE3	mCMV
727	CASSDWGGYAEQFF	TGTGCCAGCAGTGATTGGGGGGGCTATGCTGAGCAGTTCTTC	SQLLNAKYL	GAP50	Plasmodium berghei
728	CASSDWGGSQNTLYF	TGTGCCAGCAGTGATTGGGGGGGGAGTCAAAACACCTTGTACTTT	NAITNAKII	M	RSV
729	CASSDWGSQNTLYF	TGTGCCAGCAGTGACTGGGGTAGTCAAAACACCTTGTACTTT	SQLLNAKYL	GAP50	Plasmodium berghei
730	CASSDWGSNTGQLYF	TGTGCCAGCAGTGACTGGGGCTCAAACACCGGGCAGCTCTACTTT	SQLLNAKYL	GAP50	Plasmodium berghei
731	CASSDWGGAYAEQFF	TGTGCCAGCAGTGACTGGGGGGGGGCCTATGCTGAGCAGTTCTTC	SQLLNAKYL	GAP50	Plasmodium berghei
732	CASSDWGNQDTQYF	TGTGCCAGCAGTGACTGGGGGAACCAAGACACCCAGTACTTT	SQLLNAKYL	GAP50	Plasmodium berghei
733	CASSDWGDTQYF	TGTGCCAGCAGTGACTGGGGAGACACCCAGTACTTT	SQLLNAKYL	GAP50	Plasmodium berghei
734	CASSDWSSYEQYF	TGTGCCAGCAGTGACTGGAGCTCCTATGAACAGTACTTC	NAITNAKII	M	RSV
735	CASSPDWANTGQLYF	TGTGCCAGCAGCCCCGACTGGGCAAACACCGGGCAGCTCTACTTT	RALEYKNL	IE3	mCMV
736	CASSRDSYEQYF	TGTGCCAGCAGCCGGGACAGCTATGAACAGTACTTC	RALEYKNL	IE3	mCMV
737	CASRPDSSGNTLYF	TGTGCCAGCAGACCCGACAGTTCTGGAAATACGCTCTATTTT	RALEYKNL	IE3	mCMV
738	CASSWTGGSQNTLYF	TGTGCCAGCAGTTGGACTGGGGGTAGTCAAAACACCTTGTACTTT	KAVYNFATC	GPC	LCMV
739	CASSRDSYEQYF	TGTGCCAGCAGTCGGGACAGCTATGAACAGTACTTC	RALEYKNL	IE3	mCMV
740	CASSDWGGYAEQFF	TGTGCCAGCAGTGATTGGGGGGGCTATGCTGAGCAGTTCTTC	SQLLNAKYL	GAP50	Plasmodium berghei
741	CASSDWGNYAEQFF	TGTGCCAGCAGTGATTGGGGGAACTATGCTGAGCAGTTCTTC	SQLLNAKYL	GAP50	Plasmodium berghei
742	CASSDWGHQDTQYF	TGTGCCAGCAGTGATTGGGGACATCAAGACACCCAGTACTTT	SQLLNAKYL	GAP50	Plasmodium berghei
743	CASSDWGVYAEQFF	TGTGCCAGCAGTGACTGGGGGGTCTATGCTGAGCAGTTCTTC	SQLLNAKYL	GAP50	Plasmodium berghei
744	CASSDWGGAYAEQFF	TGTGCCAGCAGTGACTGGGGGGGCGCTTATGCTGAGCAGTTCTTC	SQLLNAKYL	GAP50	Plasmodium berghei
745	CASSDWGGDEQYF	TGTGCCAGCAGTGACTGGGGGGGCGATGAACAGTACTTC	SQLLNAKYL	GAP50	Plasmodium berghei
746	CASSDWGSSYEQYF	TGTGCCAGCAGTGACTGGGGGAGCTCCTATGAACAGTACTTC	SQLLNAKYL	GAP50	Plasmodium berghei
747	CASSPRNTEVFF	TGTGCCAGCAGCCCGCGGAACACAGAAGTCTTCTTT	SYIGSINNI	M2-1	RSV
748	CASSRDSYEQYF	TGTGCCAGCAGCCGGGACAGCTATGAACAGTACTTC	RALEYKNL	IE3	mCMV
749	CASSDWGSAETLYF	TGTGCCAGCAGCGACTGGGGGAGTGCAGAAACGCTGTATTTT	SQLLNAKYL	GAP50	Plasmodium berghei
750	CASRDWGNYAEQFF	TGTGCCAGCAGAGACTGGGGAAACTATGCTGAGCAGTTCTTC	NAITNAKII	M	RSV
751	CASSSGTGDTQYF	TGTGCAAGCAGCTCCGGGACAGGGGACACCCAGTACTTT	RALEYKNL	IE3	mCMV
752	CASSRDWGDYEQYF	TGTGCTAGCAGTCGGGACTGGGGGGACTATGAACAGTACTTC	RALEYKNL	IE3	mCMV
753	CASSDRANSDYTF	TGTGCCAGCTCGGACAGGGCAAACTCCGACTACACCTTC	RALEYKNL	IE3	mCMV
754	CASGDAWGYEQYF	TGTGCCAGCGGTGATGCCTGGGGATATGAACAGTACTTC	FEAQKAKANKAV	3K	MusMusculus
755	CASSDWGGQNTLYF	TGTGCCAGCAGTGATTGGGGCGGCCAAAACACCTTGTACTTT	SQLLNAKYL	GAP50	Plasmodium berghei
756	CASSDGGAQDTQYF	TGTGCCAGCAGTGATGGGGGGGCCCAAGACACCCAGTACTTT	SYIGSINNI	M2-1	RSV
757	CASSDWGQQDTQYF	TGTGCCAGCAGTGACTGGGGGCAGCAAGACACCCAGTACTTT	SQLLNAKYL	GAP50	Plasmodium berghei
758	CASSDWGGYAEQFF	TGTGCCAGCAGTGACTGGGGGGGCTATGCTGAGCAGTTCTTC	SQLLNAKYL	GAP50	Plasmodium berghei
759	CASSDWGSAETLYF	TGTGCCAGCAGTGACTGGGGGAGTGCAGAAACGCTGTATTTT	SQLLNAKYL	GAP50	Plasmodium berghei
760	CASSDWGNYAEQFF	TGTGCCAGCAGTGACTGGGGGAACTATGCTGAGCAGTTCTTC	SQLLNAKYL	GAP50	Plasmodium berghei
761	CASSIPGQNYAEQFF	TGTGCCAGCAGTATACCGGGACAAAACTATGCTGAGCAGTTCTTC	RALEYKNL	IE3	mCMV
762	CASSPGTGGSQNTLYF	TGTGCCAGCAGCCCCGGGACTGGGGGTAGTCAAAACACCTTGTACTTT	RALEYKNL	IE3	mCMV
763	CASSDWGQDTQYF	TGTGCCAGCAGCGACTGGGGGCAAGACACCCAGTACTTT	NAITNAKII	M	RSV
764	CASRDWGGVEQYF	TGTGCCAGCAGAGACTGGGGGGGCGTTGAACAGTACTTC	NAITNAKII	M	RSV
765	CASRDWGNYAEQFF	TGTGCCAGCAGAGACTGGGGGAACTATGCTGAGCAGTTCTTC	NAITNAKII	M	RSV
766	CASSTGGQDTQYF	TGTGCTAGCAGTACTGGGGGCCAAGACACCCAGTACTTT	RALEYKNL	IE3	mCMV
767	CASRTGGQDTQYF	TGTGCCAGCCGCACTGGGGGCCAAGACACCCAGTACTTT	RALEYKNL	IE3	mCMV
768	CASRRQLSNERLFF	TGTGCCAGCCGAAGACAGCTTTCCAACGAAAGATTATTTTTC	RALEYKNL	IE3	mCMV
769	CASGDASGAETLYF	TGTGCCAGCGGTGATGCCTCTGGAGCCGAAACGCTGTATTTT	RGGASQYRPSQ	Mbp	MusMusculus
770	CASSLGQGNSDYTF	TGTGCCAGCAGTCTGGGACAGGGGAACTCCGACTACACCTTC	RALEYKNL	IE3	mCMV
771	CASSPGTGGSQNTLYF	TGTGCCAGCAGTCCCGGGACTGGGGGGAGTCAAAACACCTTGTACTTT	RALEYKNL	IE3	mCMV
772	CASSDAPGQLYF	TGTGCCAGCAGTGATGCACCCGGGCAGCTCTACTTT	QLSDVPMDL	synthetic	synthetic
773	CASSDAGRNSDYTF	TGTGCCAGCAGTGATGCAGGCAGAAACTCCGACTACACCTTC	NAITNAKII	M	RSV
774	CASSDGNTEVFF	TGTGCCAGCAGTGATGGAAACACAGAAGTCTTCTTT	RALEYKNL	IE3	mCMV
775	CASSDTGANTEVFF	TGTGCCAGCAGTGATACAGGGGCGAACACAGAAGTCTTCTTT	KAVYNFATC	GPC	LCMV
776	CASSDWGDTQYF	TGTGCCAGCAGTGACTGGGGTGACACCCAGTACTTT	SQLLNAKYL	GAP50	Plasmodium berghei
777	CASSDWGSYEQYF	TGTGCCAGCAGTGACTGGGGCTCCTATGAACAGTACTTC	SQLLNAKYL	GAP50	Plasmodium berghei
778	CASSDWGQDTQYF	TGTGCCAGCAGTGACTGGGGCCAAGACACCCAGTACTTT	NAITNAKII	M	RSV
779	CASSDWGAQDTQYF	TGTGCCAGCAGTGACTGGGGGGCCCAAGACACCCAGTACTTT	SQLLNAKYL	GAP50	Plasmodium berghei
780	CASSDWGGQNTLYF	TGTGCCAGCAGTGACTGGGGGGGTCAAAACACCTTGTACTTT	SQLLNAKYL	GAP50	Plasmodium berghei
781	CASSDWGGGQNTLYF	TGTGCCAGCAGTGACTGGGGGGGCGGACAAAACACCTTGTACTTT	SQLLNAKYL	GAP50	Plasmodium berghei
782	CASSDWGGSSYEQYF	TGTGCCAGCAGTGACTGGGGGGGGAGCTCCTATGAACAGTACTTC	SQLLNAKYL	GAP50	Plasmodium berghei
783	CASSDWGSQNTLYF	TGTGCCAGCAGTGACTGGGGGAGTCAAAACACCTTGTACTTT	SQLLNAKYL	GAP50	Plasmodium berghei
784	CASSSDWGNYAEQFF	TGTGCCAGCAGCTCGGACTGGGGGAACTATGCTGAGCAGTTCTTC	RALEYKNL	IE3	mCMV
785	CASSRDSYEQYF	TGTGCCAGCAGCCGCGACAGTTATGAACAGTACTTC	RALEYKNL	IE3	mCMV
786	CASRTGGQDTQYF	TGTGCCAGCAGGACTGGGGGGCAAGACACCCAGTACTTT	RALEYKNL	IE3	mCMV
787	CASRPDSSGNTLYF	TGTGCCAGCAGACCGGACAGTTCTGGAAATACGCTCTATTTT	RALEYKNL	IE3	mCMV
788	CASSLAGAYEQYF	TGTGCAAGCAGCTTGGCAGGGGCCTATGAACAGTACTTC	RALEYKNL	IE3	mCMV
789	CASSRDSYEQYF	TGTGCTAGCAGTCGGGACAGCTATGAACAGTACTTC	RALEYKNL	IE3	mCMV
790	CASSRDRVNTEVFF	TGTGCTAGCAGTCGGGACAGGGTAAACACAGAAGTCTTCTTT	RALEYKNL	IE3	mCMV
791	CASSRDSYEQYF	TGTGCTAGCAGTAGGGACAGCTATGAACAGTACTTC	RALEYKNL	IE3	mCMV
792	CASSRVGSSAETLYF	TGTGCTAGCAGTAGAGTCGGCAGTAGTGCAGAAACGCTGTATTTT	RALEYKNL	IE3	mCMV
793	CASGVAETLYF	TGTGCCAGCGGTGTTGCAGAAACGCTGTATTTT	NAITNAKII	M	RSV
794	CASGAAEQYF	TGTGCCAGCGGTGCCGCAGAACAGTACTTC	SYIGSINNI	M2-1	RSV
795	CASGDAWGYEQYF	TGTGCCAGCGGTGATGCTTGGGGATATGAACAGTACTTC	FEAQKAKANKAV	3K	MusMusculus
796	CASSDWGQQDTQYF	TGTGCCAGCAGTGATTGGGGACAGCAAGACACCCAGTACTTT	SQLLNAKYL	GAP50	Plasmodium berghei
797	CASSDDWGSSQNTLYF	TGTGCCAGCAGTGATGACTGGGGGTCTAGTCAAAACACCTTGTACTTT	SQLLNAKYL	GAP50	Plasmodium berghei
798	CASSDTGANTEVFF	TGTGCCAGCAGTGATACGGGGGCAAACACAGAAGTCTTCTTT	KAVYNFATC	GPC	LCMV
799	CASSDWGAQDTQYF	TGTGCCAGCAGTGACTGGGGGGCCCAAGACACCCAGTACTTT	SQLLNAKYL	GAP50	Plasmodium berghei
800	CASSDWGGQDTQYF	TGTGCCAGCAGTGACTGGGGGGGACAAGACACCCAGTACTTT	SQLLNAKYL	GAP50	Plasmodium berghei
801	CASSDWGSQNTLYF	TGTGCCAGCAGTGACTGGGGGAGTCAAAACACCTTGTACTTT	SQLLNAKYL	GAP50	Plasmodium berghei
802	CASSDWGNQDTQYF	TGTGCCAGCAGTGACTGGGGGAACCAAGACACCCAGTACTTT	SQLLNAKYL	GAP50	Plasmodium berghei
803	CASSDTNTEVFF	TGTGCCAGCAGTGACACAAACACAGAAGTCTTCTTT	RALEYKNL	IE3	mCMV
804	CASSTGGQDTQYF	TGTGCCAGCAGTACTGGGGGTCAAGACACCCAGTACTTT	RALEYKNL	IE3	mCMV
805	CASSNWGNQDTQYF	TGTGCCAGCAGTAACTGGGGTAACCAAGACACCCAGTACTTT	SQLLNAKYL	GAP50	Plasmodium berghei
806	CASSPTGNYAEQFF	TGTGCCAGCAGCCCCACAGGGAACTATGCTGAGCAGTTCTTC	RALEYKNL	IE3	mCMV
807	CASSPGNSDYTF	TGTGCCAGCAGCCCAGGGAACTCCGACTACACCTTC	KAVYNFATC	GPC	LCMV
808	CASSRDSYEQYF	TGTGCCAGCAGCAGGGACAGCTATGAACAGTACTTC	RALEYKNL	IE3	mCMV
809	CASRDRGEQYF	TGTGCCAGCAGGGACAGGGGTGAACAGTACTTC	NAITNAKII	M	RSV
810	CASRDRGEQYF	TGTGCCAGCAGGGACAGGGGCGAACAGTACTTC	NAITNAKII	M	RSV
811	CASSPGTGDTQYF	TGTGCAAGCAGCCCCGGGACAGGAGACACCCAGTACTTT	RALEYKNL	IE3	mCMV
812	CASSRDSYEQYF	TGTGCAAGCAGCAGGGACAGCTATGAACAGTACTTC	RALEYKNL	IE3	mCMV
813	CTCSARYEQYF	TGCACCTGCAGTGCTCGATATGAACAGTACTTC	RALEYKNL	IE3	mCMV
814	CASSDWGSAETLYF	TGTGCCAGCTCGGACTGGGGTAGTGCAGAAACGCTGTATTTT	SQLLNAKYL	GAP50	Plasmodium berghei
815	CASGGGGYAEQFF	TGTGCCAGCGGTGGGGGGGGCTATGCTGAGCAGTTCTTC	SYIGSINNI	M2-1	RSV
816	CASGDAGGDQDTQYF	TGTGCCAGCGGTGATGCGGGGGGGGACCAAGACACCCAGTACTTT	SSPPMFRV	M38	mCMV
817	CASSLGLYEQYF	TGTGCCAGCAGTTTGGGACTCTATGAACAGTACTTC	RALEYKNL	IE3	mCMV
818	CASSGTGGDEQYF	TGTGCCAGCAGTGGGACTGGGGGAGATGAACAGTACTTC	RALEYKNL	IE3	mCMV
819	CASSGTGGDEQYF	TGTGCCAGCAGTGGGACAGGGGGCGATGAACAGTACTTC	RALEYKNL	IE3	mCMV
820	CASSDWGGQDTQYF	TGTGCCAGCAGTGATTGGGGGGGCCAAGACACCCAGTACTTT	SQLLNAKYL	GAP50	Plasmodium berghei
821	CASSDWGGQDTQYF	TGTGCCAGCAGTGATTGGGGGGGGCAAGACACCCAGTACTTT	SQLLNAKYL	GAP50	Plasmodium berghei
822	CASSDGGAQDTQYF	TGTGCCAGCAGTGATGGGGGGGCACAAGACACCCAGTACTTT	SYIGSINNI	M2-1	RSV
823	CASSDTGANTEVFF	TGTGCCAGCAGTGATACAGGGGCAAACACAGAAGTCTTCTTT	KAVYNFATC	GPC	LCMV
824	CASSDRGANTEVFF	TGTGCCAGCAGTGATAGGGGAGCAAACACAGAAGTCTTCTTT	KAVYNFATC	GPC	LCMV
825	CASSDWGSYEQYF	TGTGCCAGCAGTGACTGGGGCTCCTATGAACAGTACTTC	SQLLNAKYL	GAP50	Plasmodium berghei
826	CASSDRANSDYTF	TGTGCCAGCAGTGACAGGGCAAACTCCGACTACACCTTC	RALEYKNL	IE3	mCMV
827	CASSEAGSNSDYTF	TGTGCCAGCAGTGAGGCAGGGTCAAACTCCGACTACACCTTC	RALEYKNL	IE3	mCMV
828	CASSEGGVQDTQYF	TGTGCCAGCAGTGAGGGGGGGGTCCAAGACACCCAGTACTTT	SQLLNAKYL	GAP50	Plasmodium berghei
829	CASSYSYEQYF	TGTGCCAGCAGCTACTCCTATGAACAGTACTTC	KAVYNFATC	GPC	LCMV
830	CASSLGLYEQYF	TGTGCCAGCAGCCTCGGACTATATGAACAGTACTTC	RALEYKNL	IE3	mCMV
831	CASSPGTGGSQNTLYF	TGTGCCAGCAGCCCCGGGACTGGGGGAAGTCAAAACACCTTGTACTTT	RALEYKNL	IE3	mCMV
832	CASSPGNSDYTF	TGTGCCAGCAGCCCCGGGAACTCCGACTACACCTTC	KAVYNFATC	GPC	LCMV
833	CASSPRNTEVFF	TGTGCCAGCAGCCCCAGAAACACAGAAGTCTTCTTT	SYIGSINNI	M2-1	RSV
834	CASSQTGSYEQYF	TGTGCCAGCAGCCAGACTGGGTCCTATGAACAGTACTTC	KAVYNFATC	GPC	LCMV
835	CASSRDSYEQYF	TGTGCCAGCAGCAGGGACTCCTATGAACAGTACTTC	RALEYKNL	IE3	mCMV
836	CASRDRGEQYF	TGTGCCAGCAGAGACAGGGGGGAACAGTACTTC	NAITNAKII	M	RSV
